# Supplementary material for: Crystal structure and Hirshfeld surface analysis of ethyl (4R,4aS)-2-methyl-5,8-dioxo-6-phenyl-4a,5,6,7,7a,8-hexa­hydro-4H-furo[2,3-f]iso­indole-4-carboxyl­ate
Source: Acta Crystallogr E Crystallogr Commun. 2021 Jan 8;77(Pt 2):86–90. doi: 10.1107/S2056989020016801 (PMC7869551; doi:10.1107/S2056989020016801)
Supplement: Supplementary file 1 [file e-77-00086-sup1.cif]

##############################################################################
#                                                                            #
# This CIF contains the data in a paper accepted for publication in          #
# Acta Crystallographica Section E. It conforms to the requirements of       #
# Notes for Authors for Acta Crystallographica Section E, and has been       #
# peer reviewed under the auspices of the IUCr Commission on Journals.       #
#                                                                            #
# Full details of the Crystallographic Information File format               #
# are given in the paper "The Crystallographic Information File (CIF):       #
# a New Standard Archive File for Crystallography" by S. R. Hall, F. H.      #
# Allen and I. D. Brown [Acta Cryst. (1991), A47, 655-685].                  #
#                                                                            #
# The current version of the core CIF dictionary is obtainable from          #
# ftp://ftp.iucr.org/pub/cif_core.dic.                                       #
#                                                                            #
# Software is freely available for graphical display of the structure(s)     #
# in this CIF. For information consult the CIF software page                 #
# http://www.iucr.org/resources/cif/software.                                #
#                                                                            #
# This file may be used for bona fide research purposes within the           #
# scientific community so long as proper attribution is given to the journal # 
# article from which it was obtained.                                        #
#                                                                            #
##############################################################################
data_I
_audit_creation_method     'SHELXL-2018/3'
_journal_date_recd_electronic     2020-11-24
_journal_date_accepted     2020-12-30
_journal_name_full     'Acta Crystallographica, Section E'
_journal_year     2021
_journal_volume     77
_journal_issue      2
_journal_page_first     86
_journal_page_last     90
_journal_paper_category     GO
_journal_paper_doi     10.1107/S2056989020016801
_journal_coeditor_code     WM5592
_publ_contact_author_name     'Ajaya Bhattarai'
_publ_contact_author_address
;
Department of Chemistry,
M.M.A.M.C (Tribhuvan University)
Biratnagar,
Nepal
;
_publ_contact_author_email     'bkajaya@yahoo.com'
_publ_contact_author_fax     ?
_publ_contact_author_phone     ?
_publ_section_title
;\
Crystal structure and Hirshfeld surface analysis of ethyl
(4<i>R</i>,4a<i>S</i>)-2-methyl-5,8-dioxo-6-phenyl-4a,5,6,7,7a,8-hexahydro-\
4<i>H</i>-furo[2,3-<i>f</i>]isoindole-4-carboxylate
;
_publ_section_title_footnote     .
loop_
    _publ_author_name
    _publ_author_address
    'Vladimir P. Zaytsev'
;
Department of Organic Chemistry
Peoples' Friendship University of Russia (RUDN University)
6 Miklukho-Maklaya St.
117198 Moscow
Russian Federation
;
    'Lala V. Chervyakova'
;
Department of Organic Chemistry
Peoples' Friendship University of Russia (RUDN University)
6 Miklukho-Maklaya St.
117198 Moscow
Russian Federation
;
    'Elena A. Sorokina'
;
Department of Organic Chemistry
Peoples' Friendship University of Russia (RUDN University)
6 Miklukho-Maklaya St.
117198 Moscow
Russian Federation
;
    'Kirill A. Vasilyev'
;
Department of Organic Chemistry
Peoples' Friendship University of Russia (RUDN University)
6 Miklukho-Maklaya St.
117198 Moscow
Russian Federation
;
    'Sevim T\"urktekin \,Celikesir'
;
Department of Physics
Faculty of Sciences
Erciyes University
38039 Kayseri
Turkey
;
    'Akkurt, Mehmet'
;
Department of Physics
Faculty of Sciences
Erciyes University
38039 Kayseri
Turkey
;
    'Ajaya Bhattarai'
;
Department of Chemistry
M.M.A.M.C (Tribhuvan University)
Biratnagar
Nepal
;
_publ_section_synopsis
;
The central six-membered ring of the title compound has a slightly distorted
half-chair conformation while the conformation of the fused pyrrolidine ring
is that of an envelope. Molecules are connected by intermolecular C---H...O
hydrogen bonds, C---H...\p interactions and \p--\p stacking interactions,
forming a three dimensional network.
;
_chemical_name_systematic
;\
Ethyl
(4<i>R</i>,4a<i>S</i>)-2-methyl-5,8-dioxo-6-phenyl-4a,5,6,7,7a,8-hexahydro-\
4<i>H</i>-furo[2,3-<i>f</i>]isoindole-4-carboxylate
;
_chemical_name_common     ?
_chemical_formula_moiety     'C20 H19 N O5'
_chemical_formula_sum     'C20 H19 N O5'
_chemical_formula_iupac     'C20 H19 N O5'
_chemical_formula_weight     353.36
_chemical_melting_point     ?
_space_group_crystal_system     triclinic
_space_group_name_H-M_alt     'P -1'
_space_group_name_Hall     '-P 1'
loop_
    _space_group_symop_operation_xyz
    'x, y, z'
    '-x, -y, -z'
_cell_length_a     8.8100(18)
_cell_length_b     9.9182(16)
_cell_length_c     11.165(2)
_cell_angle_alpha     81.205(7)
_cell_angle_beta     70.657(6)
_cell_angle_gamma     72.642(4)
_cell_volume     877.0(3)
_cell_formula_units_Z     2
_cell_measurement_reflns_used     9941
_cell_measurement_theta_min     2.547
_cell_measurement_theta_max     30.609
_cell_measurement_temperature     120(2)
_exptl_crystal_description     prism
_exptl_crystal_colour     'light beige'
_exptl_crystal_size_max     0.2
_exptl_crystal_size_mid     0.2
_exptl_crystal_size_min     0.2
_exptl_crystal_density_diffrn     1.338
_exptl_crystal_density_meas     ?
_exptl_crystal_density_method     ?
_exptl_crystal_F_000     372
_exptl_absorpt_coefficient_mu     0.097
_exptl_absorpt_correction_type     multi-scan
_exptl_absorpt_process_details
;
(<i>SADABS</i>; Krause <i>et al.</i>, 2015)
;
_exptl_absorpt_correction_T_min     0.6585
_exptl_absorpt_correction_T_max     0.7461
_diffrn_ambient_temperature     120(2)
_diffrn_source     'sealed tube'
_diffrn_radiation_type     MoK\a
_diffrn_radiation_wavelength     0.71073
_diffrn_radiation_monochromator     graphite
_diffrn_measurement_device_type     'Bruker APEXII CCD'
_diffrn_measurement_method     '\w and \f scans'
_diffrn_reflns_number     19857
_diffrn_reflns_av_R_equivalents     0.0190
_diffrn_reflns_av_unetI/netI     0.0157
_diffrn_reflns_theta_min     2.155
_diffrn_reflns_theta_max     30.583
_diffrn_reflns_theta_full     25.242
_diffrn_measured_fraction_theta_max     0.989
_diffrn_measured_fraction_theta_full     1.000
_diffrn_reflns_limit_h_min     -12
_diffrn_reflns_limit_h_max     12
_diffrn_reflns_limit_k_min     -14
_diffrn_reflns_limit_k_max     14
_diffrn_reflns_limit_l_min     -15
_diffrn_reflns_limit_l_max     15
_refine_special_details     ?
_reflns_number_total     5332
_reflns_number_gt     4669
_reflns_threshold_expression     'I > 2\s(I)'
_refine_ls_structure_factor_coef     Fsqd
_refine_ls_matrix_type     full
_refine_ls_R_factor_all     0.0491
_refine_ls_R_factor_gt     0.0435
_refine_ls_wR_factor_gt     0.1187
_refine_ls_wR_factor_ref     0.1250
_refine_ls_goodness_of_fit_ref     1.040
_refine_ls_restrained_S_all     1.040
_refine_ls_number_reflns     5332
_refine_ls_number_parameters     237
_refine_ls_number_restraints     0
_refine_ls_hydrogen_treatment     constr
_refine_ls_weighting_scheme     calc
_refine_ls_weighting_details
              'w=1/[\s^2^(Fo^2^)+(0.0747P)^2^+0.2272P] where P=(Fo^2^+2Fc^2^)/3'
_atom_sites_solution_hydrogens     geom
_atom_sites_solution_primary     ?
_atom_sites_solution_secondary     ?
_refine_ls_shift/su_max     0.001
_refine_ls_shift/su_mean     0.000
_refine_diff_density_max     0.528
_refine_diff_density_min     -0.179
_refine_ls_extinction_method     none
_refine_ls_extinction_coef     .
loop_
    _atom_type_symbol
    _atom_type_description
    _atom_type_scat_dispersion_real
    _atom_type_scat_dispersion_imag
    _atom_type_scat_source
    'C' 'C' 0.0033 0.0016
                         'International Tables Vol C Tables 4.2.6.8 and 6.1.1.4'
    'H' 'H' 0.0000 0.0000
                         'International Tables Vol C Tables 4.2.6.8 and 6.1.1.4'
    'N' 'N' 0.0061 0.0033
                         'International Tables Vol C Tables 4.2.6.8 and 6.1.1.4'
    'O' 'O' 0.0106 0.0060
                         'International Tables Vol C Tables 4.2.6.8 and 6.1.1.4'
_computing_data_collection
;
APEX2 (Bruker, 2014)
;
_computing_cell_refinement
;
SAINT (Bruker, 2014)
;
_computing_data_reduction
;
SAINT (Bruker, 2014)
;
_computing_structure_solution
;
SHELXT (Sheldrick, 2015a)
;
_computing_structure_refinement
;
SHELXL (Sheldrick, 2015b)
;
_computing_molecular_graphics
;
ORTEP-3 for Windows (Farrugia, 2012)
;
_computing_publication_material
;
PLATON (Spek, 2020)
;
loop_
    _atom_site_type_symbol
    _atom_site_label
    _atom_site_fract_x
    _atom_site_fract_y
    _atom_site_fract_z
    _atom_site_U_iso_or_equiv
    _atom_site_adp_type
    _atom_site_calc_flag
    _atom_site_occupancy
    _atom_site_disorder_assembly
    _atom_site_disorder_group
    C C1 0.49262(11) 0.82060(9) 0.82393(8) 0.01800(17) Uani d 1 . .
    C C2 0.52219(12) 0.77526(10) 1.01557(9) 0.01914(18) Uani d 1 . .
    C C3 0.41740(12) 0.69939(10) 1.01089(9) 0.02056(18) Uani d 1 . .
    H H3 0.367401 0.639266 1.077116 0.025 Uiso calc 1 . .
    C C4 0.39835(11) 0.72876(9) 0.88651(9) 0.01857(17) Uani d 1 . .
    C C5 0.29588(12) 0.68264(10) 0.82451(9) 0.02036(18) Uani d 1 . .
    H H5 0.297539 0.581687 0.852768 0.024 Uiso calc 1 . .
    C C6 0.37337(12) 0.69298(10) 0.67917(9) 0.01928(17) Uani d 1 . .
    H H6 0.289113 0.686876 0.639739 0.023 Uiso calc 1 . .
    C C7 0.52879(12) 0.57073(10) 0.63456(9) 0.02000(18) Uani d 1 . .
    C C8 0.56409(13) 0.76769(10) 0.49121(9) 0.02031(18) Uani d 1 . .
    H H8A 0.508910 0.774189 0.425593 0.024 Uiso calc 1 . .
    H H8B 0.650611 0.820227 0.458834 0.024 Uiso calc 1 . .
    C C9 0.43715(12) 0.82351(9) 0.61653(9) 0.01886(17) Uani d 1 . .
    H H9 0.343898 0.902634 0.599506 0.023 Uiso calc 1 . .
    C C10 0.52459(12) 0.87442(9) 0.69242(9) 0.01830(17) Uani d 1 . .
    C C11 0.78337(12) 0.53580(10) 0.44672(9) 0.01931(18) Uani d 1 . .
    C C12 0.84407(13) 0.58679(11) 0.32111(10) 0.0241(2) Uani d 1 . .
    H H12 0.786842 0.676487 0.292163 0.029 Uiso calc 1 . .
    C C13 0.98773(14) 0.50692(13) 0.23836(11) 0.0308(2) Uani d 1 . .
    H H13 1.028278 0.541994 0.153099 0.037 Uiso calc 1 . .
    C C14 1.07198(14) 0.37572(13) 0.28046(12) 0.0321(2) Uani d 1 . .
    H H14 1.169324 0.320347 0.223866 0.039 Uiso calc 1 . .
    C C15 1.01305(14) 0.32603(11) 0.40575(11) 0.0283(2) Uani d 1 . .
    H H15 1.071538 0.236753 0.434436 0.034 Uiso calc 1 . .
    C C16 0.87003(13) 0.40465(10) 0.48986(10) 0.02336(19) Uani d 1 . .
    H H16 0.831446 0.369962 0.575521 0.028 Uiso calc 1 . .
    C C17 0.59178(14) 0.78967(11) 1.11582(10) 0.0247(2) Uani d 1 . .
    H H17A 0.711689 0.780661 1.078853 0.037 Uiso calc 1 . .
    H H17B 0.573698 0.715273 1.183471 0.037 Uiso calc 1 . .
    H H17C 0.535888 0.882592 1.151301 0.037 Uiso calc 1 . .
    C C18 0.11631(12) 0.77419(11) 0.87182(10) 0.02347(19) Uani d 1 . .
    C C19 -0.08020(14) 0.98413(12) 0.82766(12) 0.0312(2) Uani d 1 . .
    H H19A -0.098723 1.029690 0.906094 0.037 Uiso calc 1 . .
    H H19B -0.166938 0.933475 0.843495 0.037 Uiso calc 1 . .
    C C20 -0.08800(16) 1.09358(14) 0.71871(14) 0.0416(3) Uani d 1 . .
    H H20A -0.064035 1.046628 0.640874 0.062 Uiso calc 1 . .
    H H20B -0.005259 1.146023 0.706811 0.062 Uiso calc 1 . .
    H H20C -0.199768 1.159291 0.737594 0.062 Uiso calc 1 . .
    N N1 0.63587(10) 0.61915(8) 0.52807(8) 0.01870(16) Uani d 1 . .
    O O1 0.56926(8) 0.85082(7) 0.90205(6) 0.01874(14) Uani d 1 . .
    O O2 0.55020(10) 0.45051(8) 0.68426(8) 0.02855(17) Uani d 1 . .
    O O3 0.61486(10) 0.95404(8) 0.64330(7) 0.02436(16) Uani d 1 . .
    O O4 0.01858(11) 0.75061(11) 0.97188(8) 0.0372(2) Uani d 1 . .
    O O5 0.08563(9) 0.88584(8) 0.79139(8) 0.02685(17) Uani d 1 . .
loop_
    _atom_site_aniso_label
    _atom_site_aniso_U_11
    _atom_site_aniso_U_22
    _atom_site_aniso_U_33
    _atom_site_aniso_U_12
    _atom_site_aniso_U_13
    _atom_site_aniso_U_23
    C1 0.0213(4) 0.0180(4) 0.0169(4) -0.0062(3) -0.0084(3) 0.0004(3)
    C2 0.0218(4) 0.0193(4) 0.0156(4) -0.0045(3) -0.0065(3) 0.0010(3)
    C3 0.0240(4) 0.0211(4) 0.0172(4) -0.0079(3) -0.0070(3) 0.0024(3)
    C4 0.0204(4) 0.0182(4) 0.0183(4) -0.0059(3) -0.0071(3) -0.0001(3)
    C5 0.0216(4) 0.0207(4) 0.0210(4) -0.0082(3) -0.0077(3) 0.0001(3)
    C6 0.0212(4) 0.0191(4) 0.0201(4) -0.0062(3) -0.0088(3) -0.0009(3)
    C7 0.0228(4) 0.0182(4) 0.0220(4) -0.0068(3) -0.0095(3) -0.0008(3)
    C8 0.0277(4) 0.0163(4) 0.0171(4) -0.0030(3) -0.0101(3) 0.0005(3)
    C9 0.0232(4) 0.0170(4) 0.0176(4) -0.0040(3) -0.0093(3) 0.0000(3)
    C10 0.0229(4) 0.0151(4) 0.0170(4) -0.0041(3) -0.0075(3) 0.0000(3)
    C11 0.0215(4) 0.0192(4) 0.0208(4) -0.0050(3) -0.0105(3) -0.0031(3)
    C12 0.0258(5) 0.0264(5) 0.0212(4) -0.0049(4) -0.0105(4) -0.0015(3)
    C13 0.0279(5) 0.0398(6) 0.0237(5) -0.0050(4) -0.0082(4) -0.0059(4)
    C14 0.0254(5) 0.0362(6) 0.0333(6) -0.0004(4) -0.0091(4) -0.0128(5)
    C15 0.0256(5) 0.0238(5) 0.0377(6) -0.0007(4) -0.0156(4) -0.0073(4)
    C16 0.0258(5) 0.0203(4) 0.0273(5) -0.0041(3) -0.0140(4) -0.0019(3)
    C17 0.0318(5) 0.0269(5) 0.0200(4) -0.0102(4) -0.0133(4) 0.0021(3)
    C18 0.0220(4) 0.0282(5) 0.0236(4) -0.0104(4) -0.0081(3) -0.0012(4)
    C19 0.0214(5) 0.0308(5) 0.0354(6) -0.0035(4) -0.0043(4) -0.0008(4)
    C20 0.0310(6) 0.0337(6) 0.0474(7) -0.0021(5) -0.0057(5) 0.0073(5)
    N1 0.0232(4) 0.0154(3) 0.0183(3) -0.0037(3) -0.0092(3) 0.0003(3)
    O1 0.0228(3) 0.0200(3) 0.0160(3) -0.0080(2) -0.0081(2) 0.0012(2)
    O2 0.0321(4) 0.0176(3) 0.0336(4) -0.0080(3) -0.0081(3) 0.0041(3)
    O3 0.0334(4) 0.0215(3) 0.0213(3) -0.0130(3) -0.0090(3) 0.0028(3)
    O4 0.0260(4) 0.0512(5) 0.0276(4) -0.0097(4) -0.0042(3) 0.0070(4)
    O5 0.0211(3) 0.0244(4) 0.0303(4) -0.0051(3) -0.0040(3) 0.0017(3)
_geom_special_details
;
 All esds (except the esd in the dihedral angle between two l.s. planes)
 are estimated using the full covariance matrix.  The cell esds are taken
 into account individually in the estimation of esds in distances, angles
 and torsion angles; correlations between esds in cell parameters are only
 used when they are defined by crystal symmetry.  An approximate (isotropic)
 treatment of cell esds is used for estimating esds involving l.s. planes.
;
loop_
    _geom_bond_atom_site_label_1
    _geom_bond_atom_site_label_2
    _geom_bond_site_symmetry_2
    _geom_bond_distance
    _geom_bond_publ_flag
    C1 C4 . 1.3712(12) ?
    C1 O1 . 1.3775(11) ?
    C1 C10 . 1.4478(12) ?
    C2 C3 . 1.3712(13) ?
    C2 O1 . 1.3736(11) ?
    C2 C17 . 1.4849(13) ?
    C3 C4 . 1.4294(13) ?
    C3 H3 . 0.9500 ?
    C4 C5 . 1.5035(13) ?
    C5 C18 . 1.5305(14) ?
    C5 C6 . 1.5385(14) ?
    C5 H5 . 1.0000 ?
    C6 C7 . 1.5282(14) ?
    C6 C9 . 1.5420(13) ?
    C6 H6 . 1.0000 ?
    C7 O2 . 1.2239(12) ?
    C7 N1 . 1.3737(12) ?
    C8 N1 . 1.4734(12) ?
    C8 C9 . 1.5316(13) ?
    C8 H8A . 0.9900 ?
    C8 H8B . 0.9900 ?
    C9 C10 . 1.5369(13) ?
    C9 H9 . 1.0000 ?
    C10 O3 . 1.2289(12) ?
    C11 C12 . 1.3987(14) ?
    C11 C16 . 1.4023(13) ?
    C11 N1 . 1.4156(12) ?
    C12 C13 . 1.3906(15) ?
    C12 H12 . 0.9500 ?
    C13 C14 . 1.3904(17) ?
    C13 H13 . 0.9500 ?
    C14 C15 . 1.3893(18) ?
    C14 H14 . 0.9500 ?
    C15 C16 . 1.3897(15) ?
    C15 H15 . 0.9500 ?
    C16 H16 . 0.9500 ?
    C17 H17A . 0.9800 ?
    C17 H17B . 0.9800 ?
    C17 H17C . 0.9800 ?
    C18 O4 . 1.2031(13) ?
    C18 O5 . 1.3356(13) ?
    C19 O5 . 1.4587(13) ?
    C19 C20 . 1.5066(18) ?
    C19 H19A . 0.9900 ?
    C19 H19B . 0.9900 ?
    C20 H20A . 0.9800 ?
    C20 H20B . 0.9800 ?
    C20 H20C . 0.9800 ?
loop_
    _geom_angle_atom_site_label_1
    _geom_angle_atom_site_label_2
    _geom_angle_atom_site_label_3
    _geom_angle_site_symmetry_1
    _geom_angle_site_symmetry_3
    _geom_angle
    _geom_angle_publ_flag
    C4 C1 O1 . . 110.30(8) ?
    C4 C1 C10 . . 128.08(8) ?
    O1 C1 C10 . . 121.47(8) ?
    C3 C2 O1 . . 110.50(8) ?
    C3 C2 C17 . . 133.13(9) ?
    O1 C2 C17 . . 116.36(8) ?
    C2 C3 C4 . . 106.32(8) ?
    C2 C3 H3 . . 126.8 ?
    C4 C3 H3 . . 126.8 ?
    C1 C4 C3 . . 106.46(8) ?
    C1 C4 C5 . . 121.28(8) ?
    C3 C4 C5 . . 132.22(8) ?
    C4 C5 C18 . . 107.45(8) ?
    C4 C5 C6 . . 109.46(8) ?
    C18 C5 C6 . . 113.92(8) ?
    C4 C5 H5 . . 108.6 ?
    C18 C5 H5 . . 108.6 ?
    C6 C5 H5 . . 108.6 ?
    C7 C6 C5 . . 111.40(8) ?
    C7 C6 C9 . . 102.38(7) ?
    C5 C6 C9 . . 118.72(8) ?
    C7 C6 H6 . . 107.9 ?
    C5 C6 H6 . . 107.9 ?
    C9 C6 H6 . . 107.9 ?
    O2 C7 N1 . . 126.77(9) ?
    O2 C7 C6 . . 125.30(9) ?
    N1 C7 C6 . . 107.91(8) ?
    N1 C8 C9 . . 102.56(7) ?
    N1 C8 H8A . . 111.3 ?
    C9 C8 H8A . . 111.3 ?
    N1 C8 H8B . . 111.3 ?
    C9 C8 H8B . . 111.3 ?
    H8A C8 H8B . . 109.2 ?
    C8 C9 C10 . . 109.49(8) ?
    C8 C9 C6 . . 102.03(7) ?
    C10 C9 C6 . . 114.13(7) ?
    C8 C9 H9 . . 110.3 ?
    C10 C9 H9 . . 110.3 ?
    C6 C9 H9 . . 110.3 ?
    O3 C10 C1 . . 123.57(9) ?
    O3 C10 C9 . . 121.65(8) ?
    C1 C10 C9 . . 114.77(8) ?
    C12 C11 C16 . . 119.66(9) ?
    C12 C11 N1 . . 118.92(8) ?
    C16 C11 N1 . . 121.42(9) ?
    C13 C12 C11 . . 120.37(10) ?
    C13 C12 H12 . . 119.8 ?
    C11 C12 H12 . . 119.8 ?
    C14 C13 C12 . . 119.97(11) ?
    C14 C13 H13 . . 120.0 ?
    C12 C13 H13 . . 120.0 ?
    C15 C14 C13 . . 119.64(10) ?
    C15 C14 H14 . . 120.2 ?
    C13 C14 H14 . . 120.2 ?
    C14 C15 C16 . . 121.15(10) ?
    C14 C15 H15 . . 119.4 ?
    C16 C15 H15 . . 119.4 ?
    C15 C16 C11 . . 119.18(10) ?
    C15 C16 H16 . . 120.4 ?
    C11 C16 H16 . . 120.4 ?
    C2 C17 H17A . . 109.5 ?
    C2 C17 H17B . . 109.5 ?
    H17A C17 H17B . . 109.5 ?
    C2 C17 H17C . . 109.5 ?
    H17A C17 H17C . . 109.5 ?
    H17B C17 H17C . . 109.5 ?
    O4 C18 O5 . . 124.84(10) ?
    O4 C18 C5 . . 123.54(10) ?
    O5 C18 C5 . . 111.55(8) ?
    O5 C19 C20 . . 106.88(9) ?
    O5 C19 H19A . . 110.3 ?
    C20 C19 H19A . . 110.3 ?
    O5 C19 H19B . . 110.3 ?
    C20 C19 H19B . . 110.3 ?
    H19A C19 H19B . . 108.6 ?
    C19 C20 H20A . . 109.5 ?
    C19 C20 H20B . . 109.5 ?
    H20A C20 H20B . . 109.5 ?
    C19 C20 H20C . . 109.5 ?
    H20A C20 H20C . . 109.5 ?
    H20B C20 H20C . . 109.5 ?
    C7 N1 C11 . . 126.27(8) ?
    C7 N1 C8 . . 111.65(8) ?
    C11 N1 C8 . . 121.13(8) ?
    C2 O1 C1 . . 106.42(7) ?
    C18 O5 C19 . . 116.94(8) ?
loop_
    _geom_hbond_atom_site_label_D
    _geom_hbond_atom_site_label_H
    _geom_hbond_atom_site_label_A
    _geom_hbond_site_symmetry_A
    _geom_hbond_distance_DH
    _geom_hbond_distance_HA
    _geom_hbond_distance_DA
    _geom_hbond_angle_DHA
    _geom_hbond_publ_flag
    C14 H14 O1 2_766 0.95 2.53 3.4766(16) 172 yes
    C17 H17A O4 1_655 0.98 2.51 3.4913(18) 176 yes
    C17 H17B O2 2_667 0.98 2.31 3.2441(15) 159 yes
    C17 H17C O1 2_677 0.98 2.57 3.4232(14) 145 yes
    C19 H19B O1 1_455 0.99 2.54 3.5181(17) 168 yes
    C6 H6 <i>Cg</i>4 2_666 1.00 2.71 3.5892(14) 146 yes
    C14 H14 <i>Cg</i>1 2_766 0.95 2.93 3.8320(16) 159 yes
_shelx_space_group_comment
;
The symmetry employed for this shelxl refinement is uniquely defined
by the following loop, which should always be used as a source of
symmetry information in preference to the above space-group names.
They are only intended as comments.
;
_shelx_estimated_absorpt_T_min     ?
_shelx_estimated_absorpt_T_max     ?
_shelx_hkl_file
;
  -1   0   0   84.82    1.51
  -1   0   0   84.81    1.51
  -1   0   0   89.13    1.51
  -1   0   0   86.78    1.51
  -2   0   0  473.79    8.84
  -2   0   0  502.68    8.33
  -2   0   0  498.90    8.78
  -2   0   0  463.76    8.71
  -2   0   0  478.85    8.81
  -3   0   0    2.25    0.06
  -3   0   0    2.39    0.05
  -3   0   0    2.36    0.05
  -3   0   0    2.33    0.06
  -4   0   0    7.57    0.16
  -4   0   0    7.13    0.16
  -4   0   0    7.46    0.15
  -4   0   0    7.40    0.15
   4   0   0    7.39    0.14
  -5   0   0    2.42    0.06
  -5   0   0    2.28    0.06
  -5   0   0    2.33    0.08
  -5   0   0    2.28    0.08
   5   0   0    2.23    0.06
  -6   0   0    4.80    0.13
  -6   0   0    4.75    0.13
  -6   0   0    4.81    0.11
   6   0   0    4.88    0.11
   6   0   0    5.00    0.12
  -7   0   0    0.65    0.06
  -7   0   0    0.53    0.06
  -7   0   0    0.60    0.04
   7   0   0    0.61    0.05
   7   0   0    0.61    0.03
  -8   0   0    0.22    0.03
  -8   0   0    0.22    0.04
  -8   0   0    0.33    0.05
   8   0   0    0.25    0.04
   8   0   0    0.27    0.03
  -9   0   0    0.39    0.04
  -9   0   0    0.39    0.06
   9   0   0    0.33    0.04
   9   0   0    0.29    0.05
 -10   0   0    1.87    0.08
 -10   0   0    1.71    0.10
  10   0   0    1.78    0.10
 -11   0   0    0.52    0.06
 -11   0   0    0.59    0.07
  11   0   0    0.53    0.07
  11  -1   0    0.22    0.05
 -11   1   0    0.24    0.05
 -11   1   0    0.25    0.06
  10  -1   0    0.05    0.04
 -10   1   0    0.03    0.03
 -10   1   0    0.04    0.04
   9  -1   0   -0.01    0.03
  -9   1   0    0.10    0.03
  -9   1   0    0.00    0.03
   8  -1   0    1.98    0.09
   8  -1   0    2.09    0.06
  -8   1   0    2.10    0.08
  -8   1   0    1.93    0.10
  -8   1   0    1.86    0.09
   7  -1   0    0.03    0.02
   7  -1   0    0.06    0.01
  -7   1   0    0.03    0.03
  -7   1   0    0.02    0.02
  -7   1   0    0.05    0.03
   6  -1   0    8.20    0.16
   6  -1   0    8.29    0.18
  -6   1   0    8.06    0.17
  -6   1   0    8.20    0.19
  -6   1   0    7.86    0.19
   5  -1   0    1.88    0.05
   5  -1   0    1.92    0.06
  -5   1   0    1.89    0.06
  -5   1   0    1.70    0.07
  -5   1   0    1.87    0.07
   4  -1   0   41.80    0.73
  -4   1   0   41.20    0.74
  -4   1   0   41.40    0.74
  -4   1   0   40.86    0.72
  -4   1   0   41.17    0.72
   3  -1   0    1.45    0.04
  -3   1   0    1.37    0.05
  -3   1   0    1.45    0.04
  -3   1   0    1.35    0.05
  -3   1   0    1.39    0.04
  -2   1   0    0.03    0.01
  -2   1   0    0.01    0.01
  -2   1   0    0.04    0.01
   1  -1   0   21.10    0.38
   1  -1   0   21.99    0.39
  -1   1   0   22.14    0.38
  -1   1   0   21.90    0.38
  -1   1   0   21.37    0.38
   0  -1   0   14.31    0.26
   0   1   0   14.96    0.25
   0   1   0   13.97    0.25
  -1  -1   0    1.12    0.03
  -1  -1   0    1.26    0.03
  -1  -1   0    1.19    0.03
   1   1   0    1.22    0.03
   1   1   0    1.13    0.03
   1   1   0    1.12    0.03
  -2  -1   0   53.45    0.93
  -2  -1   0   53.67    0.93
  -2  -1   0   53.57    0.92
   2   1   0   52.17    0.93
   2   1   0   52.61    0.91
  -3  -1   0    0.11    0.02
  -3  -1   0    0.15    0.01
   3   1   0    0.12    0.01
  -4  -1   0    1.45    0.05
  -4  -1   0    1.52    0.06
  -4  -1   0    1.62    0.05
  -4  -1   0    1.58    0.04
   4   1   0    1.49    0.04
  -5  -1   0   15.67    0.31
  -5  -1   0   14.84    0.30
  -5  -1   0   15.67    0.28
  -5  -1   0   15.28    0.29
   5   1   0   15.60    0.28
  -6  -1   0   13.17    0.25
  -6  -1   0   12.84    0.25
  -6  -1   0   13.28    0.28
   6   1   0   13.19    0.25
  -7  -1   0   12.42    0.24
  -7  -1   0   12.33    0.28
   7   1   0   12.43    0.24
   7   1   0   12.52    0.25
  -8  -1   0   -0.01    0.03
  -8  -1   0    0.01    0.02
   8   1   0    0.01    0.02
   8   1   0   -0.01    0.02
  -9  -1   0    2.07    0.08
  -9  -1   0    2.22    0.11
   9   1   0    2.12    0.07
   9   1   0    2.07    0.10
 -10  -1   0    2.48    0.12
 -10  -1   0    2.39    0.09
  10   1   0    2.34    0.08
  10   1   0    2.37    0.11
 -11  -1   0    0.88    0.07
 -11  -1   0    0.96    0.09
  11   1   0    1.04    0.09
  10  -2   0   -0.02    0.04
  10  -2   0   -0.03    0.04
 -10   2   0    0.01    0.03
   9  -2   0    0.07    0.04
  -9   2   0    0.07    0.04
  -9   2   0    0.06    0.03
   8  -2   0    1.36    0.08
  -8   2   0    1.35    0.07
  -8   2   0    1.40    0.09
  -8   2   0    1.34    0.08
   7  -2   0    4.46    0.13
   7  -2   0    4.58    0.10
  -7   2   0    4.38    0.14
  -7   2   0    4.41    0.14
  -7   2   0    4.32    0.12
   6  -2   0    2.53    0.08
   6  -2   0    2.56    0.06
  -6   2   0    2.43    0.09
  -6   2   0    2.61    0.08
  -6   2   0    2.59    0.09
   5  -2   0    1.05    0.05
  -5   2   0    1.06    0.06
  -5   2   0    1.06    0.05
  -5   2   0    1.06    0.06
  -5   2   0    1.03    0.04
   4  -2   0   24.53    0.44
  -4   2   0   23.55    0.43
  -4   2   0   24.51    0.45
  -4   2   0   24.23    0.45
  -4   2   0   23.47    0.44
   3  -2   0    2.14    0.06
  -3   2   0    2.40    0.07
  -3   2   0    2.26    0.07
  -3   2   0    2.12    0.05
  -3   2   0    2.41    0.06
   2  -2   0  205.28    3.46
   2  -2   0  200.88    3.49
  -2   2   0  193.29    3.49
  -2   2   0  203.04    3.51
  -2   2   0  200.29    3.46
   1  -2   0   70.88    1.22
   1  -2   0   70.67    1.20
  -1   2   0   72.66    1.22
  -1   2   0   67.89    1.22
  -1   2   0   68.87    1.23
   0  -2   0   54.77    0.94
   0  -2   0   54.75    0.92
   0   2   0   52.84    0.93
   0   2   0   53.81    0.94
   0   2   0   53.57    0.94
  -1  -2   0   79.62    1.33
  -1  -2   0   76.71    1.35
  -1  -2   0   76.80    1.34
   1   2   0   76.47    1.34
   1   2   0   76.47    1.35
  -2  -2   0   42.93    0.76
  -2  -2   0   42.65    0.75
  -2  -2   0   43.82    0.74
   2   2   0   42.73    0.75
   2   2   0   44.33    0.74
  -3  -2   0    4.05    0.08
  -3  -2   0    4.08    0.09
  -3  -2   0    4.11    0.10
   3   2   0    4.03    0.08
   3   2   0    4.08    0.08
  -4  -2   0   19.22    0.35
  -4  -2   0   19.72    0.37
  -4  -2   0   19.68    0.34
   4   2   0   19.04    0.35
   4   2   0   18.93    0.35
  -5  -2   0    3.31    0.10
  -5  -2   0    3.47    0.08
  -5  -2   0    3.38    0.08
   5   2   0    3.40    0.08
   5   2   0    3.25    0.08
  -6  -2   0    4.30    0.13
  -6  -2   0    4.25    0.10
  -6  -2   0    4.24    0.10
   6   2   0    4.01    0.10
   6   2   0    4.24    0.10
  -7  -2   0    5.86    0.13
  -7  -2   0    5.84    0.16
  -7  -2   0    5.52    0.13
   7   2   0    5.69    0.13
   7   2   0    5.91    0.13
  -8  -2   0    5.21    0.13
  -8  -2   0    5.44    0.16
   8   2   0    5.58    0.13
  -9  -2   0    0.07    0.04
  -9  -2   0    0.08    0.02
   9   2   0    0.06    0.02
   9   2   0    0.08    0.03
 -10  -2   0    3.32    0.14
 -10  -2   0    3.09    0.10
  10   2   0    3.13    0.10
  10   2   0    3.05    0.13
 -11  -2   0    0.02    0.04
  11   2   0    0.08    0.04
  11   2   0    0.05    0.04
  10  -3   0    0.00    0.04
  10  -3   0   -0.01    0.05
 -10   3   0    0.02    0.03
   9  -3   0    0.32    0.05
   9  -3   0    0.40    0.08
  -9   3   0    0.39    0.05
  -9   3   0    0.41    0.07
   8  -3   0    2.13    0.10
   8  -3   0    2.11    0.13
  -8   3   0    1.90    0.11
  -8   3   0    2.25    0.09
   7  -3   0    0.37    0.04
   7  -3   0    0.37    0.06
  -7   3   0    0.41    0.05
  -7   3   0    0.39    0.04
   6  -3   0    4.85    0.17
   6  -3   0    5.02    0.13
  -6   3   0    4.86    0.13
  -6   3   0    4.67    0.14
   5  -3   0    0.20    0.03
   5  -3   0    0.17    0.04
  -5   3   0    0.23    0.03
  -5   3   0    0.19    0.03
  -5   3   0    0.20    0.02
   4  -3   0   24.57    0.44
   4  -3   0   24.08    0.48
  -4   3   0   23.91    0.44
  -4   3   0   23.44    0.43
  -4   3   0   24.68    0.46
   3  -3   0   49.37    0.91
   3  -3   0   50.75    0.87
  -3   3   0   51.04    0.88
  -3   3   0   49.45    0.86
  -3   3   0   48.37    0.87
   2  -3   0   86.23    1.48
   2  -3   0   85.58    1.51
  -2   3   0   88.60    1.51
  -2   3   0   83.50    1.48
  -2   3   0   85.50    1.47
   1  -3   0   78.13    1.30
   1  -3   0   75.71    1.33
  -1   3   0   74.18    1.33
  -1   3   0   75.65    1.30
  -1   3   0   74.40    1.34
   0  -3   0   10.38    0.18
   0  -3   0   10.10    0.20
   0   3   0    9.70    0.18
   0   3   0    9.94    0.19
   0   3   0    9.88    0.18
  -1  -3   0    3.30    0.07
  -1  -3   0    3.18    0.08
  -1  -3   0    3.24    0.07
   1   3   0    3.14    0.07
   1   3   0    3.11    0.07
  -2  -3   0   10.99    0.22
  -2  -3   0   11.17    0.20
  -2  -3   0   11.02    0.20
   2   3   0   11.14    0.20
   2   3   0   10.76    0.20
  -3  -3   0   61.40    1.10
  -3  -3   0   63.44    1.11
  -3  -3   0   63.67    1.09
   3   3   0   64.79    1.09
   3   3   0   63.65    1.09
  -4  -3   0   20.95    0.36
  -4  -3   0   20.38    0.38
  -4  -3   0   20.65    0.40
   4   3   0   20.88    0.37
   4   3   0   20.58    0.37
  -5  -3   0    8.59    0.16
  -5  -3   0    8.16    0.17
  -5  -3   0    8.45    0.19
   5   3   0    8.15    0.17
   5   3   0    8.25    0.16
  -6  -3   0    9.00    0.21
  -6  -3   0    9.21    0.17
  -6  -3   0    8.83    0.19
   6   3   0    9.01    0.18
   6   3   0    8.98    0.17
  -7  -3   0    0.69    0.06
  -7  -3   0    0.60    0.03
  -7  -3   0    0.60    0.04
   7   3   0    0.62    0.04
  -8  -3   0    0.10    0.02
  -8  -3   0    0.08    0.04
  -8  -3   0    0.07    0.02
   8   3   0    0.06    0.02
  -9  -3   0   10.55    0.22
  -9  -3   0   10.59    0.27
   9   3   0   10.61    0.25
   9   3   0   10.90    0.23
 -10  -3   0    0.41    0.06
  10   3   0    0.27    0.05
  10   3   0    0.39    0.04
 -11  -3   0    0.45    0.07
  11   3   0    0.47    0.05
  11   3   0    0.37    0.06
  10  -4   0    2.15    0.16
 -10   4   0    2.07    0.11
   9  -4   0    1.68    0.13
  -9   4   0    1.49    0.09
  -9   4   0    1.65    0.12
   8  -4   0    0.12    0.04
   8  -4   0    0.12    0.05
  -8   4   0    0.16    0.04
  -8   4   0    0.11    0.04
   7  -4   0    1.61    0.08
   7  -4   0    1.64    0.11
  -7   4   0    1.47    0.08
  -7   4   0    1.64    0.10
   6  -4   0    0.13    0.05
   6  -4   0    0.12    0.03
  -6   4   0    0.11    0.03
  -6   4   0    0.26    0.04
   5  -4   0    6.08    0.14
   5  -4   0    6.07    0.19
  -5   4   0    5.76    0.15
  -5   4   0    6.08    0.16
  -5   4   0    5.71    0.13
   4  -4   0    3.80    0.13
   4  -4   0    3.96    0.10
  -4   4   0    3.63    0.09
  -4   4   0    3.84    0.10
  -4   4   0    3.71    0.11
   3  -4   0    1.29    0.07
   3  -4   0    1.33    0.05
  -3   4   0    1.16    0.05
  -3   4   0    1.18    0.04
  -3   4   0    1.31    0.06
   2  -4   0   11.90    0.26
   2  -4   0   12.20    0.23
  -2   4   0   12.01    0.23
  -2   4   0   11.82    0.24
  -2   4   0   12.02    0.22
   1  -4   0   14.84    0.30
   1  -4   0   14.94    0.26
  -1   4   0   13.91    0.27
  -1   4   0   14.37    0.26
  -1   4   0   14.14    0.27
   0  -4   0    0.03    0.02
   0  -4   0    0.01    0.01
   0   4   0    0.02    0.01
   0   4   0    0.01    0.01
   0   4   0    0.00    0.01
  -1  -4   0   11.45    0.21
  -1  -4   0   11.66    0.22
  -1  -4   0   11.86    0.24
   1   4   0   11.52    0.22
   1   4   0   11.71    0.21
  -2  -4   0    1.05    0.03
  -2  -4   0    1.00    0.03
  -2  -4   0    1.00    0.05
   2   4   0    1.03    0.03
   2   4   0    0.97    0.03
  -3  -4   0    7.44    0.17
  -3  -4   0    7.32    0.14
  -3  -4   0    7.44    0.15
   3   4   0    7.45    0.14
   3   4   0    7.30    0.15
  -4  -4   0    6.23    0.15
  -4  -4   0    6.27    0.12
  -4  -4   0    6.06    0.13
   4   4   0    5.84    0.13
   4   4   0    6.01    0.12
  -5  -4   0   19.48    0.37
  -5  -4   0   19.96    0.35
  -5  -4   0   19.22    0.39
   5   4   0   19.30    0.36
   5   4   0   19.70    0.35
  -6  -4   0    0.24    0.03
  -6  -4   0    0.10    0.03
  -6  -4   0    0.14    0.02
   6   4   0    0.14    0.01
   6   4   0    0.13    0.02
  -7  -4   0    1.89    0.09
  -7  -4   0    2.17    0.06
  -7  -4   0    1.93    0.07
   7   4   0    2.06    0.07
  -8  -4   0    1.26    0.05
  -8  -4   0    1.26    0.06
  -8  -4   0    1.23    0.08
   8   4   0    1.27    0.06
  -9  -4   0    0.21    0.05
  -9  -4   0    0.32    0.04
   9   4   0    0.47    0.05
 -10  -4   0    0.26    0.06
  10   4   0    0.29    0.05
  10   4   0    0.31    0.04
 -11  -4   0    0.22    0.06
  11   4   0    0.15    0.05
  11   4   0    0.20    0.04
   9  -5   0    0.32    0.08
  -9   5   0    0.32    0.06
  -9   5   0    0.48    0.08
   8  -5   0    0.26    0.07
  -8   5   0    0.28    0.06
  -8   5   0    0.24    0.05
   7  -5   0    0.00    0.03
   7  -5   0   -0.01    0.04
  -7   5   0   -0.02    0.03
  -7   5   0    0.01    0.03
   6  -5   0    0.09    0.04
   6  -5   0    0.12    0.03
  -6   5   0    0.11    0.04
  -6   5   0    0.14    0.03
   5  -5   0    2.79    0.13
   5  -5   0    2.78    0.09
  -5   5   0    2.86    0.08
  -5   5   0    2.98    0.11
  -5   5   0    2.66    0.09
   4  -5   0    2.48    0.12
   4  -5   0    2.57    0.08
  -4   5   0    2.28    0.09
  -4   5   0    2.57    0.08
  -4   5   0    2.41    0.07
   3  -5   0   23.71    0.43
   3  -5   0   23.85    0.49
  -3   5   0   23.25    0.44
  -3   5   0   23.29    0.43
  -3   5   0   23.90    0.45
   2  -5   0    0.47    0.05
   2  -5   0    0.47    0.03
  -2   5   0    0.52    0.04
  -2   5   0    0.44    0.04
  -2   5   0    0.45    0.03
   1  -5   0    1.26    0.07
   1  -5   0    1.28    0.04
  -1   5   0    1.32    0.04
  -1   5   0    1.17    0.05
  -1   5   0    1.33    0.05
   0  -5   0    1.11    0.03
   0  -5   0    1.13    0.06
   0   5   0    1.17    0.04
   0   5   0    1.11    0.04
   0   5   0    1.13    0.04
  -1  -5   0   15.16    0.27
  -1  -5   0   15.36    0.31
  -1  -5   0   15.06    0.28
   1   5   0   15.31    0.28
   1   5   0   14.91    0.28
  -2  -5   0    1.64    0.04
  -2  -5   0    1.54    0.05
  -2  -5   0    1.56    0.06
   2   5   0    1.65    0.05
   2   5   0    1.64    0.05
  -3  -5   0    6.26    0.15
  -3  -5   0    6.43    0.13
  -3  -5   0    6.46    0.13
   3   5   0    6.42    0.13
   3   5   0    6.40    0.13
  -4  -5   0    1.28    0.05
  -4  -5   0    1.32    0.04
  -4  -5   0    1.30    0.06
   4   5   0    1.26    0.05
   4   5   0    1.22    0.04
  -5  -5   0    0.82    0.06
  -5  -5   0    0.88    0.03
  -5  -5   0    0.90    0.04
   5   5   0    0.86    0.04
   5   5   0    0.91    0.03
  -6  -5   0    0.17    0.03
  -6  -5   0    0.17    0.02
  -6  -5   0    0.19    0.02
   6   5   0    0.15    0.02
   6   5   0    0.16    0.02
  -7  -5   0    0.12    0.02
  -7  -5   0    0.16    0.02
  -7  -5   0    0.13    0.04
   7   5   0    0.12    0.02
  -8  -5   0    1.06    0.08
  -8  -5   0    1.00    0.06
   8   5   0    0.95    0.06
  -9  -5   0    0.20    0.03
  -9  -5   0    0.17    0.05
   9   5   0    0.17    0.03
 -10  -5   0   -0.01    0.04
  10   5   0    0.08    0.03
 -11  -5   0    0.47    0.07
  11   5   0    0.30    0.04
  11   5   0    0.42    0.06
   8  -6   0    0.02    0.05
  -8   6   0   -0.03    0.04
  -8   6   0   -0.04    0.03
   7  -6   0    0.82    0.10
  -7   6   0    0.96    0.08
  -7   6   0    0.89    0.09
   6  -6   0    1.59    0.12
  -6   6   0    1.46    0.09
  -6   6   0    1.45    0.08
   5  -6   0    0.56    0.08
  -5   6   0    0.60    0.07
  -5   6   0    0.65    0.06
   4  -6   0    7.65    0.17
   4  -6   0    7.87    0.23
  -4   6   0    7.68    0.19
  -4   6   0    7.06    0.16
  -4   6   0    7.51    0.18
   3  -6   0   35.89    0.63
   3  -6   0   35.73    0.71
  -3   6   0   35.74    0.66
  -3   6   0   34.92    0.65
  -3   6   0   34.54    0.63
   2  -6   0   13.82    0.26
   2  -6   0   13.86    0.32
  -2   6   0   13.83    0.26
  -2   6   0   13.72    0.28
  -2   6   0   13.69    0.28
   1  -6   0    4.11    0.13
   1  -6   0    4.50    0.09
  -1   6   0    3.94    0.10
  -1   6   0    4.11    0.09
  -1   6   0    3.92    0.11
   0  -6   0    1.64    0.08
   0  -6   0    1.66    0.04
   0   6   0    1.58    0.06
   0   6   0    1.70    0.06
   0   6   0    1.65    0.05
  -1  -6   0   27.03    0.49
  -1  -6   0   26.87    0.48
  -1  -6   0   26.12    0.52
   1   6   0   26.74    0.48
   1   6   0   27.36    0.49
  -2  -6   0   18.80    0.34
  -2  -6   0   18.45    0.34
  -2  -6   0   17.66    0.37
   2   6   0   18.58    0.34
   2   6   0   18.31    0.34
  -3  -6   0   12.52    0.23
  -3  -6   0   12.30    0.24
  -3  -6   0   11.99    0.27
   3   6   0   12.54    0.24
   3   6   0   12.67    0.24
  -4  -6   0    1.39    0.05
  -4  -6   0    1.22    0.06
  -4  -6   0    1.31    0.04
   4   6   0    1.31    0.05
   4   6   0    1.36    0.04
  -5  -6   0    1.22    0.07
  -5  -6   0    1.26    0.05
  -5  -6   0    1.25    0.04
   5   6   0    1.25    0.05
   5   6   0    1.32    0.04
  -6  -6   0    3.75    0.08
  -6  -6   0    3.54    0.12
  -6  -6   0    3.73    0.10
   6   6   0    3.48    0.10
   6   6   0    3.62    0.08
  -7  -6   0    3.33    0.13
  -7  -6   0    3.47    0.10
   7   6   0    3.41    0.10
  -8  -6   0    2.43    0.12
  -8  -6   0    2.76    0.09
   8   6   0    2.71    0.09
  -9  -6   0    1.87    0.08
  -9  -6   0    1.76    0.11
   9   6   0    2.04    0.08
 -10  -6   0    5.51    0.16
 -10  -6   0    5.88    0.20
  10   6   0    5.76    0.16
 -11  -6   0    0.20    0.06
  11   6   0    0.11    0.04
  11   6   0    0.13    0.04
   8  -7   0    0.21    0.07
  -8   7   0    0.15    0.06
  -8   7   0    0.27    0.06
   7  -7   0    0.75    0.10
  -7   7   0    0.94    0.10
  -7   7   0    0.80    0.08
   6  -7   0    1.00    0.11
  -6   7   0    1.04    0.09
  -6   7   0    1.11    0.08
   5  -7   0    0.23    0.06
  -5   7   0    0.20    0.04
  -5   7   0    0.16    0.04
   4  -7   0    1.85    0.12
  -4   7   0    1.81    0.08
  -4   7   0    1.77    0.09
   3  -7   0    1.84    0.11
  -3   7   0    1.85    0.08
  -3   7   0    1.82    0.09
  -3   7   0    1.76    0.06
   2  -7   0   15.25    0.35
  -2   7   0   15.11    0.29
  -2   7   0   14.80    0.31
  -2   7   0   14.95    0.30
   1  -7   0    3.04    0.12
  -1   7   0    2.85    0.09
  -1   7   0    2.86    0.08
  -1   7   0    2.82    0.09
   0  -7   0    1.97    0.07
   0  -7   0    2.12    0.10
   0   7   0    2.12    0.07
   0   7   0    2.23    0.06
  -1  -7   0    7.47    0.15
  -1  -7   0    7.67    0.16
  -1  -7   0    7.50    0.20
   1   7   0    7.62    0.17
   1   7   0    7.55    0.16
  -2  -7   0   14.43    0.27
  -2  -7   0   14.47    0.28
  -2  -7   0   13.82    0.31
   2   7   0   14.77    0.28
   2   7   0   14.54    0.28
  -3  -7   0    5.73    0.13
  -3  -7   0    5.63    0.16
  -3  -7   0    5.87    0.12
   3   7   0    5.83    0.13
   3   7   0    5.90    0.13
  -4  -7   0    4.81    0.11
  -4  -7   0    4.66    0.14
  -4  -7   0    4.85    0.10
   4   7   0    4.58    0.11
   4   7   0    4.98    0.11
  -5  -7   0    0.18    0.04
  -5  -7   0    0.21    0.02
  -5  -7   0    0.19    0.02
   5   7   0    0.22    0.02
   5   7   0    0.18    0.03
  -6  -7   0    9.97    0.21
  -6  -7   0    9.44    0.24
   6   7   0    9.93    0.19
   6   7   0    9.91    0.21
  -7  -7   0    9.16    0.24
  -7  -7   0    8.96    0.20
   7   7   0    9.13    0.20
  -8  -7   0    1.65    0.10
  -8  -7   0    1.75    0.07
   8   7   0    1.96    0.08
  -9  -7   0    0.11    0.03
  -9  -7   0    0.13    0.05
   9   7   0    0.09    0.03
 -10  -7   0    2.52    0.10
 -10  -7   0    2.13    0.13
  10   7   0    2.53    0.10
 -11  -7   0    0.63    0.08
  11   7   0    0.47    0.05
  11   7   0    0.45    0.06
   7  -8   0    0.85    0.11
  -7   8   0    0.88    0.11
  -7   8   0    1.11    0.09
   6  -8   0    1.07    0.12
  -6   8   0    0.97    0.10
  -6   8   0    0.98    0.08
   5  -8   0    0.86    0.10
  -5   8   0    0.95    0.08
  -5   8   0    0.76    0.08
   4  -8   0    0.52    0.08
  -4   8   0    0.61    0.07
  -4   8   0    0.66    0.06
   3  -8   0    1.73    0.11
  -3   8   0    1.88    0.08
  -3   8   0    1.79    0.09
   2  -8   0    3.49    0.15
  -2   8   0    3.38    0.11
  -2   8   0    3.58    0.12
  -2   8   0    3.32    0.09
   1  -8   0   10.81    0.28
  -1   8   0   11.23    0.25
  -1   8   0   11.67    0.23
  -1   8   0   11.40    0.24
   0  -8   0    0.13    0.04
   0  -8   0    0.12    0.02
   0   8   0    0.08    0.02
   0   8   0    0.08    0.02
  -1  -8   0   10.54    0.20
  -1  -8   0   10.41    0.22
  -1  -8   0   10.35    0.26
   1   8   0   10.53    0.23
   1   8   0   10.37    0.21
  -2  -8   0    0.01    0.02
  -2  -8   0    0.00    0.01
  -2  -8   0   -0.01    0.01
   2   8   0    0.00    0.02
   2   8   0    0.01    0.02
  -3  -8   0    0.35    0.03
  -3  -8   0    0.40    0.03
  -3  -8   0    0.37    0.05
   3   8   0    0.30    0.03
   3   8   0    0.33    0.04
  -4  -8   0    3.82    0.09
  -4  -8   0    3.87    0.10
  -4  -8   0    3.82    0.13
   4   8   0    3.74    0.10
   4   8   0    3.76    0.10
  -5  -8   0    0.13    0.04
  -5  -8   0    0.09    0.02
  -5  -8   0    0.08    0.02
   5   8   0    0.06    0.02
   5   8   0    0.05    0.02
  -6  -8   0    0.15    0.04
  -6  -8   0    0.21    0.03
   6   8   0    0.18    0.03
   6   8   0    0.16    0.02
  -7  -8   0    0.87    0.08
  -7  -8   0    1.02    0.05
   7   8   0    1.00    0.06
  -8  -8   0    0.62    0.07
  -8  -8   0    0.77    0.05
   8   8   0    0.75    0.06
  -9  -8   0    0.75    0.06
  -9  -8   0    0.65    0.08
   9   8   0    0.75    0.07
 -10  -8   0    0.45    0.07
 -10  -8   0    0.50    0.06
  10   8   0    0.51    0.05
 -11  -8   0    1.62    0.12
  11   8   0    1.46    0.09
  11   8   0    1.28    0.10
   6  -9   0    0.07    0.05
  -6   9   0   -0.01    0.05
  -6   9   0    0.03    0.04
   5  -9   0    0.65    0.10
  -5   9   0    0.68    0.08
  -5   9   0    0.71    0.07
   4  -9   0    1.57    0.12
  -4   9   0    1.52    0.09
  -4   9   0    1.58    0.10
   3  -9   0    0.07    0.05
  -3   9   0    0.06    0.03
  -3   9   0    0.06    0.03
   2  -9   0    0.01    0.04
  -2   9   0    0.07    0.03
  -2   9   0    0.04    0.03
   1  -9   0    6.28    0.21
   1  -9   0    6.52    0.17
  -1   9   0    6.76    0.18
  -1   9   0    6.25    0.15
   0  -9   0    1.43    0.09
   0  -9   0    1.48    0.07
   0   9   0    1.47    0.06
   0   9   0    1.50    0.07
  -1  -9   0    1.64    0.09
  -1  -9   0    1.64    0.07
   1   9   0    1.79    0.07
   1   9   0    1.74    0.08
  -2  -9   0    7.04    0.15
  -2  -9   0    7.16    0.16
  -2  -9   0    7.01    0.20
   2   9   0    7.22    0.17
   2   9   0    7.00    0.16
  -3  -9   0   11.08    0.27
  -3  -9   0   10.93    0.22
  -3  -9   0   11.11    0.23
   3   9   0   11.10    0.24
   3   9   0   11.16    0.23
  -4  -9   0    4.11    0.15
  -4  -9   0    4.33    0.11
  -4  -9   0    4.20    0.10
   4   9   0    4.12    0.12
   4   9   0    4.27    0.11
  -5  -9   0   10.68    0.22
  -5  -9   0   10.49    0.27
   5   9   0   10.80    0.22
   5   9   0   10.51    0.23
  -6  -9   0    0.14    0.04
  -6  -9   0    0.11    0.02
   6   9   0    0.07    0.03
   6   9   0    0.08    0.02
  -7  -9   0    0.43    0.06
  -7  -9   0    0.50    0.04
   7   9   0    0.52    0.06
  -8  -9   0    0.06    0.02
  -8  -9   0    0.00    0.04
   8   9   0    0.05    0.03
  -9  -9   0    3.90    0.12
  -9  -9   0    4.08    0.17
   9   9   0    3.86    0.13
 -10  -9   0    0.15    0.04
 -10  -9   0    0.19    0.06
  10   9   0    0.14    0.04
   5 -10   0    0.36    0.08
  -5  10   0    0.31    0.06
  -5  10   0    0.15    0.05
   4 -10   0   10.77    0.33
  -4  10   0   10.77    0.27
  -4  10   0   11.47    0.30
   3 -10   0    3.03    0.16
   3 -10   0    3.16    0.13
  -3  10   0    3.23    0.14
   2 -10   0    2.57    0.14
   2 -10   0    2.81    0.11
  -2  10   0    2.71    0.12
   1 -10   0    1.15    0.10
   1 -10   0    1.30    0.07
  -1  10   0    1.30    0.08
  -1  10   0    1.13    0.06
   0 -10   0    0.31    0.04
   0 -10   0    0.27    0.05
   0  10   0    0.32    0.04
   0  10   0    0.29    0.03
  -1 -10   0    3.36    0.10
  -1 -10   0    3.39    0.14
   1  10   0    3.49    0.12
   1  10   0    3.24    0.10
  -2 -10   0    0.84    0.05
  -2 -10   0    0.90    0.08
   2  10   0    0.79    0.06
   2  10   0    0.79    0.05
  -3 -10   0    1.76    0.10
  -3 -10   0    1.87    0.07
  -3 -10   0    2.02    0.07
   3  10   0    1.76    0.08
   3  10   0    1.88    0.08
  -4 -10   0    1.70    0.06
  -4 -10   0    1.58    0.10
   4  10   0    1.68    0.08
   4  10   0    1.73    0.07
  -5 -10   0   10.91    0.29
  -5 -10   0   11.27    0.23
   5  10   0   10.91    0.24
   5  10   0   11.27    0.25
  -6 -10   0    1.59    0.10
  -6 -10   0    1.56    0.06
   6  10   0    1.49    0.08
   6  10   0    1.62    0.07
  -7 -10   0    3.17    0.10
  -7 -10   0    3.11    0.14
   7  10   0    3.25    0.11
  -8 -10   0    0.16    0.05
  -8 -10   0    0.18    0.03
   8  10   0    0.14    0.04
  -9 -10   0    2.01    0.09
  -9 -10   0    1.91    0.13
   9  10   0    2.25    0.10
 -10 -10   0    1.24    0.12
 -10 -10   0    1.28    0.08
  10  10   0    1.33    0.09
   4 -11   0    0.17    0.06
   4 -11   0    0.17    0.05
  -4  11   0    0.31    0.06
   3 -11   0    0.28    0.07
   3 -11   0    0.29    0.05
  -3  11   0    0.31    0.06
   2 -11   0    0.11    0.04
   2 -11   0    0.12    0.05
  -2  11   0    0.16    0.04
   1 -11   0    0.02    0.03
   1 -11   0   -0.06    0.03
  -1  11   0    0.04    0.03
   0 -11   0    2.43    0.10
   0 -11   0    2.57    0.14
   0  11   0    2.49    0.11
   0  11   0    2.36    0.09
  -1 -11   0    0.01    0.03
  -1 -11   0    0.01    0.02
   1  11   0   -0.02    0.02
   1  11   0   -0.02    0.02
  -2 -11   0    0.08    0.02
  -2 -11   0    0.04    0.04
   2  11   0    0.02    0.03
   2  11   0    0.01    0.02
  -3 -11   0    0.05    0.02
  -3 -11   0    0.02    0.04
   3  11   0    0.03    0.03
   3  11   0    0.06    0.03
  -4 -11   0    0.04    0.04
   4  11   0    0.07    0.03
   4  11   0    0.05    0.03
  -5 -11   0    0.05    0.04
  -5 -11   0    0.02    0.02
   5  11   0    0.00    0.02
   5  11   0   -0.02    0.03
  -6 -11   0    2.86    0.09
  -6 -11   0    2.92    0.14
   6  11   0    2.96    0.11
   6  11   0    3.12    0.13
  -7 -11   0    3.59    0.16
  -7 -11   0    3.58    0.11
   7  11   0    3.89    0.13
  -8 -11   0    0.37    0.07
  -8 -11   0    0.47    0.05
   8  11   0    0.33    0.05
  -9 -11   0    0.00    0.04
  -9 -11   0    0.05    0.03
   9  11   0    0.02    0.04
   3 -12   0    1.26    0.13
   3 -12   0    1.19    0.09
  -3  12   0    1.06    0.10
   2 -12   0    1.17    0.12
   2 -12   0    1.22    0.09
  -2  12   0    1.12    0.10
   1 -12   0    1.30    0.08
   1 -12   0    1.29    0.11
  -1  12   0    1.28    0.10
   0 -12   0    0.83    0.06
   0 -12   0    0.56    0.08
   0  12   0    0.77    0.08
  -1 -12   0    3.33    0.16
  -1 -12   0    3.61    0.12
   1  12   0    3.25    0.11
   1  12   0    3.59    0.13
  -2 -12   0    0.90    0.09
  -2 -12   0    0.87    0.06
   2  12   0    0.84    0.06
   2  12   0    0.86    0.07
  -3 -12   0    1.39    0.10
   3  12   0    1.38    0.08
   3  12   0    1.22    0.07
  -4 -12   0    0.15    0.05
   4  12   0    0.12    0.04
   4  12   0    0.13    0.03
  -5 -12   0    0.43    0.07
   5  12   0    0.44    0.05
   5  12   0    0.48    0.06
  -6 -12   0    2.15    0.13
   6  12   0    2.39    0.10
  -7 -12   0    3.52    0.16
   7  12   0    3.40    0.13
  -8 -12   0    0.07    0.03
  -8 -12   0    0.07    0.05
   8  12   0    0.14    0.05
   1 -13   0    1.19    0.12
   1 -13   0    1.19    0.08
  -1  13   0    1.23    0.10
   0 -13   0    1.10    0.08
   0 -13   0    1.01    0.10
   0  13   0    1.05    0.09
  -1 -13   0    0.04    0.03
  -1 -13   0    0.04    0.04
   1  13   0    0.00    0.03
  -2 -13   0    1.09    0.10
   2  13   0    0.92    0.07
   2  13   0    0.96    0.08
  -3 -13   0    0.93    0.10
   3  13   0    0.83    0.07
   3  13   0    0.89    0.08
  -4 -13   0    0.22    0.06
   4  13   0    0.09    0.04
   4  13   0    0.12    0.04
  -5 -13   0    0.40    0.07
   5  13   0    0.32    0.05
   5  13   0    0.36    0.05
  -6 -13   0    1.60    0.12
   6  13   0    1.39    0.09
  -7 -13   0    0.29    0.07
   7  13   0    0.27    0.05
   6  13  -1    0.05    0.04
  -6 -13   1   -0.02    0.04
   5  13  -1    0.03    0.03
   5  13  -1    0.04    0.03
  -5 -13   1   -0.01    0.04
   4  13  -1    0.45    0.05
   4  13  -1    0.37    0.05
  -4 -13   1    0.56    0.08
   3  13  -1    0.15    0.04
   3  13  -1    0.09    0.04
  -3 -13   1    0.13    0.05
   2  13  -1    1.37    0.08
   2  13  -1    1.42    0.09
  -2 -13   1    1.58    0.12
   1  13  -1    0.98    0.08
  -1 -13   1    1.02    0.11
   0  13  -1    0.05    0.04
   0 -13   1    0.03    0.03
   0 -13   1    0.03    0.04
  -1  13  -1    0.08    0.04
   1 -13   1    0.07    0.05
   1 -13   1    0.03    0.03
   8  12  -1   -0.02    0.04
  -8 -12   1   -0.01    0.02
  -8 -12   1    0.02    0.05
   7  12  -1    6.56    0.19
  -7 -12   1    6.62    0.17
  -7 -12   1    6.71    0.23
   6  12  -1    0.47    0.06
  -6 -12   1    0.57    0.08
   5  12  -1    0.10    0.04
   5  12  -1    0.06    0.03
  -5 -12   1    0.05    0.05
   4  12  -1    1.41    0.08
   4  12  -1    1.33    0.08
  -4 -12   1    1.36    0.11
   3  12  -1    0.03    0.03
   3  12  -1    0.04    0.03
  -3 -12   1    0.00    0.04
   2  12  -1    0.57    0.07
   2  12  -1    0.41    0.05
  -2 -12   1    0.58    0.08
   1  12  -1    0.37    0.05
   1  12  -1    0.33    0.05
  -1 -12   1    0.40    0.04
  -1 -12   1    0.37    0.07
   0  12  -1    0.00    0.03
   0 -12   1    0.03    0.04
   0 -12   1   -0.01    0.02
  -1  12  -1    0.07    0.04
   1 -12   1    0.11    0.05
   1 -12   1    0.17    0.04
  -2  12  -1    0.18    0.05
   2 -12   1    0.26    0.05
   2 -12   1    0.15    0.06
  -3  12  -1    0.03    0.04
   3 -12   1    0.04    0.05
   3 -12   1   -0.02    0.03
   9  11  -1    3.73    0.14
  -9 -11   1    3.45    0.17
  -9 -11   1    3.82    0.12
   8  11  -1    0.24    0.05
  -8 -11   1    0.33    0.04
  -8 -11   1    0.37    0.07
   7  11  -1    1.33    0.09
  -7 -11   1    1.54    0.07
  -7 -11   1    1.51    0.11
   6  11  -1    0.17    0.03
   6  11  -1    0.14    0.04
  -6 -11   1    0.22    0.05
  -6 -11   1    0.23    0.03
   5  11  -1    0.71    0.06
   5  11  -1    0.76    0.06
  -5 -11   1    0.69    0.05
  -5 -11   1    0.67    0.08
   4  11  -1    0.63    0.06
   4  11  -1    0.72    0.06
  -4 -11   1    0.58    0.07
   3  11  -1    0.33    0.04
   3  11  -1    0.48    0.05
  -3 -11   1    0.43    0.07
   2  11  -1    0.33    0.04
   2  11  -1    0.26    0.04
  -2 -11   1    0.35    0.06
  -2 -11   1    0.38    0.04
   1  11  -1    4.72    0.15
   1  11  -1    4.59    0.13
  -1 -11   1    4.79    0.18
  -1 -11   1    4.60    0.13
   0  11  -1    0.09    0.03
   0 -11   1    0.06    0.04
   0 -11   1    0.05    0.02
  -1  11  -1    0.03    0.03
   1 -11   1   -0.01    0.02
   1 -11   1    0.02    0.04
  -2  11  -1    0.11    0.04
   2 -11   1    0.06    0.03
   2 -11   1    0.06    0.05
  -3  11  -1   -0.02    0.03
   3 -11   1   -0.01    0.03
   3 -11   1    0.03    0.05
  -4  11  -1    2.76    0.14
   4 -11   1    2.80    0.17
   4 -11   1    2.88    0.13
   9  10  -1    0.02    0.04
  -9 -10   1    0.02    0.02
  -9 -10   1   -0.03    0.04
   8  10  -1    0.22    0.04
  -8 -10   1    0.26    0.06
  -8 -10   1    0.19    0.03
   7  10  -1   -0.04    0.03
  -7 -10   1    0.01    0.04
  -7 -10   1    0.00    0.02
   6  10  -1    4.82    0.13
   6  10  -1    4.69    0.14
  -6 -10   1    4.74    0.17
  -6 -10   1    4.60    0.13
   5  10  -1    0.12    0.03
   5  10  -1    0.06    0.03
  -5 -10   1    0.06    0.02
  -5 -10   1    0.13    0.04
   4  10  -1    2.28    0.09
   4  10  -1    2.25    0.09
  -4 -10   1    2.18    0.11
  -4 -10   1    2.20    0.07
   3  10  -1    1.03    0.06
   3  10  -1    1.00    0.06
  -3 -10   1    0.90    0.08
  -3 -10   1    1.00    0.05
   2  10  -1    5.34    0.15
   2  10  -1    5.16    0.13
  -2 -10   1    5.25    0.18
  -2 -10   1    5.30    0.13
   1  10  -1    2.50    0.08
   1  10  -1    2.55    0.10
  -1 -10   1    2.54    0.13
  -1 -10   1    2.74    0.09
   0  10  -1    1.59    0.06
   0  10  -1    1.60    0.08
   0 -10   1    1.67    0.07
   0 -10   1    1.48    0.10
  -1  10  -1    1.33    0.08
   1 -10   1    1.38    0.07
   1 -10   1    1.28    0.10
  -2  10  -1    1.74    0.09
   2 -10   1    1.56    0.12
  -3  10  -1    0.73    0.07
  -3  10  -1    0.83    0.08
   3 -10   1    0.67    0.09
  -4  10  -1    0.06    0.04
  -4  10  -1    0.12    0.04
   4 -10   1    0.07    0.05
  -5  10  -1    0.96    0.10
  -5  10  -1    1.17    0.10
   5 -10   1    0.83    0.11
  10   9  -1    0.02    0.04
 -10  -9   1    0.04    0.05
 -10  -9   1    0.01    0.03
   9   9  -1    0.93    0.07
  -9  -9   1    0.96    0.10
  -9  -9   1    1.01    0.07
   8   9  -1   -0.01    0.03
  -8  -9   1    0.04    0.02
  -8  -9   1    0.00    0.04
   7   9  -1    0.05    0.03
  -7  -9   1    0.02    0.02
  -7  -9   1    0.08    0.04
   6   9  -1    0.22    0.04
   6   9  -1    0.19    0.03
  -6  -9   1    0.26    0.03
  -6  -9   1    0.21    0.05
   5   9  -1    0.14    0.03
   5   9  -1    0.12    0.03
  -5  -9   1    0.11    0.04
  -5  -9   1    0.13    0.03
   4   9  -1   18.25    0.36
   4   9  -1   18.30    0.36
  -4  -9   1   17.67    0.40
  -4  -9   1   18.53    0.35
   3   9  -1    0.06    0.02
   3   9  -1    0.05    0.02
  -3  -9   1    0.06    0.03
  -3  -9   1    0.04    0.02
  -3  -9   1    0.07    0.02
   2   9  -1    0.23    0.03
   2   9  -1    0.32    0.04
  -2  -9   1    0.24    0.03
  -2  -9   1    0.27    0.03
  -2  -9   1    0.21    0.05
   1   9  -1    2.67    0.09
   1   9  -1    2.64    0.08
  -1  -9   1    2.75    0.12
  -1  -9   1    2.45    0.07
  -1  -9   1    2.62    0.08
   0   9  -1    0.68    0.04
   0   9  -1    0.59    0.06
   0  -9   1    0.78    0.08
   0  -9   1    0.65    0.05
  -1   9  -1    1.88    0.08
  -1   9  -1    1.91    0.09
  -1   9  -1    1.75    0.06
   1  -9   1    1.85    0.11
  -2   9  -1    0.01    0.02
  -2   9  -1   -0.02    0.02
   2  -9   1    0.01    0.04
  -3   9  -1    0.32    0.05
  -3   9  -1    0.36    0.05
   3  -9   1    0.39    0.07
  -4   9  -1    1.95    0.10
  -4   9  -1    1.95    0.09
   4  -9   1    1.91    0.13
  -5   9  -1    1.89    0.11
  -5   9  -1    2.13    0.12
   5  -9   1    2.16    0.15
  -6   9  -1    0.82    0.08
  -6   9  -1    0.89    0.10
   6  -9   1    0.69    0.10
  10   8  -1    2.67    0.11
 -10  -8   1    2.48    0.14
 -10  -8   1    2.57    0.10
   9   8  -1    0.21    0.04
  -9  -8   1    0.20    0.06
  -9  -8   1    0.19    0.04
   8   8  -1    0.31    0.04
  -8  -8   1    0.34    0.04
  -8  -8   1    0.31    0.06
   7   8  -1    0.01    0.03
  -7  -8   1    0.06    0.02
  -7  -8   1    0.07    0.04
   6   8  -1    0.33    0.04
   6   8  -1    0.46    0.04
  -6  -8   1    0.30    0.05
  -6  -8   1    0.39    0.04
   5   8  -1    0.83    0.05
   5   8  -1    0.74    0.05
  -5  -8   1    0.78    0.05
  -5  -8   1    0.68    0.07
   4   8  -1    0.88    0.05
   4   8  -1    0.85    0.05
  -4  -8   1    0.81    0.04
  -4  -8   1    0.79    0.07
  -4  -8   1    0.78    0.03
   3   8  -1    0.13    0.02
   3   8  -1    0.07    0.02
  -3  -8   1    0.09    0.02
  -3  -8   1    0.07    0.01
  -3  -8   1    0.07    0.03
   2   8  -1    0.33    0.03
   2   8  -1    0.27    0.03
  -2  -8   1    0.35    0.03
  -2  -8   1    0.33    0.03
  -2  -8   1    0.29    0.04
   1   8  -1    2.19    0.07
   1   8  -1    2.11    0.08
  -1  -8   1    1.98    0.10
  -1  -8   1    2.29    0.06
  -1  -8   1    2.07    0.07
   0   8  -1   13.71    0.27
   0   8  -1   14.25    0.29
   0  -8   1   13.93    0.27
   0  -8   1   13.71    0.33
   0  -8   1   14.29    0.29
  -1   8  -1    2.94    0.09
  -1   8  -1    2.76    0.08
  -1   8  -1    2.79    0.10
   1  -8   1    2.83    0.08
   1  -8   1    2.89    0.13
  -2   8  -1   20.86    0.41
  -2   8  -1   21.09    0.42
  -2   8  -1   21.15    0.39
   2  -8   1   21.23    0.47
  -3   8  -1    0.02    0.03
  -3   8  -1    0.07    0.03
   3  -8   1    0.00    0.04
  -4   8  -1    0.02    0.03
  -4   8  -1    0.09    0.03
   4  -8   1    0.00    0.04
  -5   8  -1    2.29    0.10
  -5   8  -1    2.42    0.11
   5  -8   1    2.24    0.14
  -6   8  -1    1.35    0.10
  -6   8  -1    1.35    0.09
   6  -8   1    1.05    0.12
  -7   8  -1    0.06    0.04
  -7   8  -1    0.07    0.05
   7  -8   1    0.09    0.07
  11   7  -1    0.87    0.08
 -11  -7   1    0.88    0.07
 -11  -7   1    0.63    0.09
  10   7  -1    1.46    0.08
 -10  -7   1    1.46    0.11
 -10  -7   1    1.31    0.08
   9   7  -1    0.56    0.06
  -9  -7   1    0.56    0.07
  -9  -7   1    0.48    0.05
   8   7  -1    1.52    0.07
  -8  -7   1    1.52    0.07
  -8  -7   1    1.42    0.10
   7   7  -1    2.01    0.08
  -7  -7   1    2.00    0.08
  -7  -7   1    1.83    0.10
   6   7  -1    5.78    0.13
   6   7  -1    5.57    0.14
  -6  -7   1    5.84    0.17
  -6  -7   1    5.89    0.14
   5   7  -1   11.42    0.22
   5   7  -1   11.02    0.23
  -5  -7   1   11.46    0.23
  -5  -7   1   11.06    0.26
   4   7  -1    8.81    0.18
   4   7  -1    8.52    0.18
  -4  -7   1    8.49    0.18
  -4  -7   1    8.38    0.16
  -4  -7   1    8.29    0.21
   3   7  -1    1.46    0.05
   3   7  -1    1.38    0.05
  -3  -7   1    1.41    0.05
  -3  -7   1    1.30    0.07
  -3  -7   1    1.37    0.04
   2   7  -1    0.03    0.02
   2   7  -1    0.01    0.02
  -2  -7   1    0.03    0.01
  -2  -7   1    0.00    0.02
  -2  -7   1    0.05    0.01
   1   7  -1    7.39    0.16
   1   7  -1    7.10    0.15
  -1  -7   1    7.53    0.15
  -1  -7   1    7.08    0.19
  -1  -7   1    7.27    0.16
   0   7  -1    1.42    0.05
   0   7  -1    1.36    0.06
   0   7  -1    1.32    0.05
   0  -7   1    1.36    0.08
   0  -7   1    1.38    0.05
  -1   7  -1    1.19    0.04
  -1   7  -1    1.29    0.06
  -1   7  -1    1.32    0.06
   1  -7   1    1.14    0.08
   1  -7   1    1.28    0.05
  -2   7  -1    0.70    0.05
  -2   7  -1    0.87    0.05
  -2   7  -1    0.72    0.04
   2  -7   1    0.83    0.04
   2  -7   1    0.90    0.08
  -3   7  -1   10.80    0.24
  -3   7  -1   10.85    0.23
   3  -7   1   10.46    0.29
   3  -7   1   10.75    0.22
  -4   7  -1    0.05    0.03
  -4   7  -1    0.04    0.03
   4  -7   1    0.00    0.04
  -5   7  -1    0.17    0.04
  -5   7  -1    0.09    0.03
   5  -7   1    0.18    0.05
  -6   7  -1    0.18    0.05
  -6   7  -1    0.22    0.04
   6  -7   1    0.21    0.06
  -7   7  -1   -0.02    0.03
  -7   7  -1    0.04    0.04
   7  -7   1    0.02    0.05
  -8   7  -1   -0.04    0.04
  -8   7  -1    0.00    0.04
   8  -7   1   -0.05    0.04
  11   6  -1    1.74    0.09
 -11  -6   1    1.62    0.12
  10   6  -1    0.61    0.06
 -10  -6   1    0.73    0.08
 -10  -6   1    0.58    0.06
   9   6  -1    0.64    0.06
  -9  -6   1    0.44    0.07
  -9  -6   1    0.58    0.05
   8   6  -1    0.22    0.03
  -8  -6   1    0.19    0.03
  -8  -6   1    0.20    0.05
   7   6  -1    1.26    0.06
   7   6  -1    1.35    0.06
  -7  -6   1    1.24    0.09
  -7  -6   1    1.21    0.06
   6   6  -1    0.06    0.02
   6   6  -1    0.05    0.02
  -6  -6   1    0.09    0.02
  -6  -6   1    0.06    0.03
   5   6  -1   11.41    0.23
   5   6  -1   11.67    0.22
  -5  -6   1   11.17    0.24
  -5  -6   1   11.69    0.26
   4   6  -1    0.97    0.04
   4   6  -1    1.02    0.04
  -4  -6   1    0.96    0.04
  -4  -6   1    0.95    0.06
   3   6  -1    0.70    0.03
   3   6  -1    0.71    0.04
  -3  -6   1    0.72    0.03
  -3  -6   1    0.71    0.05
  -3  -6   1    0.75    0.04
   2   6  -1    0.09    0.02
   2   6  -1    0.09    0.02
  -2  -6   1    0.09    0.02
  -2  -6   1    0.08    0.01
  -2  -6   1    0.07    0.02
   1   6  -1    1.77    0.05
   1   6  -1    1.68    0.06
  -1  -6   1    1.76    0.05
  -1  -6   1    1.79    0.05
  -1  -6   1    1.86    0.08
   0   6  -1    1.51    0.04
   0   6  -1    1.35    0.05
   0   6  -1    1.36    0.05
   0  -6   1    1.36    0.05
   0  -6   1    1.31    0.07
  -1   6  -1    1.34    0.05
  -1   6  -1    1.28    0.05
  -1   6  -1    1.24    0.04
   1  -6   1    1.26    0.07
   1  -6   1    1.30    0.05
  -2   6  -1    0.03    0.02
  -2   6  -1    0.07    0.02
  -2   6  -1    0.06    0.01
   2  -6   1    0.07    0.03
   2  -6   1    0.07    0.02
  -3   6  -1    8.98    0.18
  -3   6  -1    9.74    0.21
  -3   6  -1    9.45    0.21
   3  -6   1    9.87    0.26
   3  -6   1    9.61    0.20
  -4   6  -1    3.00    0.10
  -4   6  -1    3.02    0.10
   4  -6   1    2.90    0.14
   4  -6   1    2.86    0.09
  -5   6  -1    0.44    0.05
  -5   6  -1    0.49    0.05
   5  -6   1    0.43    0.07
   5  -6   1    0.44    0.05
  -6   6  -1    2.33    0.10
  -6   6  -1    2.46    0.11
   6  -6   1    2.41    0.14
  -7   6  -1    0.29    0.05
  -7   6  -1    0.28    0.05
   7  -6   1    0.17    0.06
  -8   6  -1    1.66    0.12
  -8   6  -1    1.52    0.10
   8  -6   1    1.60    0.14
  -9   6  -1    0.03    0.05
  -9   6  -1   -0.03    0.04
   9  -6   1    0.00    0.06
  11   5  -1    0.02    0.04
  11   5  -1   -0.04    0.02
 -11  -5   1   -0.01    0.05
  10   5  -1    1.99    0.09
 -10  -5   1    1.75    0.12
 -10  -5   1    1.90    0.09
   9   5  -1    3.01    0.10
  -9  -5   1    2.81    0.10
  -9  -5   1    2.75    0.13
   8   5  -1    5.96    0.15
  -8  -5   1    5.93    0.15
  -8  -5   1    5.75    0.18
   7   5  -1    8.31    0.18
   7   5  -1    8.37    0.17
  -7  -5   1    8.29    0.19
  -7  -5   1    8.39    0.22
   6   5  -1    9.89    0.19
   6   5  -1    9.64    0.20
  -6  -5   1    9.44    0.23
  -6  -5   1    9.64    0.21
  -6  -5   1    9.87    0.18
   5   5  -1    5.04    0.11
   5   5  -1    5.05    0.12
  -5  -5   1    5.00    0.14
  -5  -5   1    4.98    0.12
   4   5  -1    0.94    0.04
   4   5  -1    0.94    0.04
  -4  -5   1    0.96    0.06
  -4  -5   1    0.87    0.04
   3   5  -1   20.51    0.37
   3   5  -1   20.51    0.37
  -3  -5   1   20.50    0.36
  -3  -5   1   20.60    0.40
  -3  -5   1   20.87    0.38
   2   5  -1   20.01    0.36
   2   5  -1   19.35    0.36
  -2  -5   1   20.07    0.39
  -2  -5   1   19.99    0.37
  -2  -5   1   20.24    0.35
   1   5  -1   46.39    0.80
   1   5  -1   45.45    0.81
  -1  -5   1   45.67    0.84
  -1  -5   1   46.57    0.81
  -1  -5   1   45.81    0.80
   0   5  -1   43.02    0.74
   0   5  -1   42.31    0.75
   0   5  -1   42.07    0.74
   0  -5   1   42.51    0.75
   0  -5   1   42.09    0.78
  -1   5  -1    0.14    0.02
  -1   5  -1    0.15    0.02
  -1   5  -1    0.09    0.02
   1  -5   1    0.11    0.03
  -2   5  -1    0.60    0.04
  -2   5  -1    0.63    0.03
  -2   5  -1    0.58    0.04
   2  -5   1    0.57    0.03
   2  -5   1    0.57    0.05
  -3   5  -1    0.47    0.02
  -3   5  -1    0.42    0.04
  -3   5  -1    0.48    0.04
   3  -5   1    0.61    0.06
   3  -5   1    0.49    0.03
  -4   5  -1   -0.04    0.02
  -4   5  -1   -0.02    0.02
   4  -5   1   -0.01    0.02
   4  -5   1   -0.05    0.03
  -5   5  -1    0.87    0.06
  -5   5  -1    0.96    0.06
   5  -5   1    0.92    0.09
   5  -5   1    0.90    0.05
  -6   5  -1    0.63    0.06
  -6   5  -1    0.61    0.06
   6  -5   1    0.66    0.06
   6  -5   1    0.60    0.08
  -7   5  -1    0.38    0.05
  -7   5  -1    0.40    0.05
   7  -5   1    0.35    0.05
   7  -5   1    0.36    0.07
  -8   5  -1    1.47    0.09
  -8   5  -1    1.21    0.10
   8  -5   1    1.10    0.12
  -9   5  -1    0.24    0.06
  -9   5  -1    0.26    0.05
   9  -5   1    0.20    0.07
  11   4  -1    0.19    0.04
  11   4  -1    0.27    0.05
 -11  -4   1    0.16    0.06
  10   4  -1    0.69    0.06
 -10  -4   1    0.58    0.06
 -10  -4   1    0.60    0.08
   9   4  -1    6.94    0.16
  -9  -4   1    6.63    0.21
  -9  -4   1    6.60    0.17
   8   4  -1   11.90    0.24
  -8  -4   1   11.77    0.29
  -8  -4   1   11.49    0.25
   7   4  -1    0.00    0.02
   7   4  -1    0.02    0.02
  -7  -4   1   -0.04    0.01
  -7  -4   1    0.00    0.01
  -7  -4   1    0.02    0.03
   6   4  -1    0.45    0.04
   6   4  -1    0.43    0.03
  -6  -4   1    0.42    0.03
  -6  -4   1    0.37    0.04
  -6  -4   1    0.40    0.02
   5   4  -1    8.18    0.17
   5   4  -1    8.28    0.17
  -5  -4   1    8.43    0.18
  -5  -4   1    8.20    0.20
  -5  -4   1    8.40    0.15
   4   4  -1   12.98    0.25
   4   4  -1   13.19    0.25
  -4  -4   1   13.51    0.27
  -4  -4   1   12.98    0.26
   3   4  -1   64.82    1.12
   3   4  -1   64.61    1.12
  -3  -4   1   63.96    1.13
  -3  -4   1   65.78    1.15
   2   4  -1    2.38    0.06
   2   4  -1    2.35    0.06
  -2  -4   1    2.27    0.07
  -2  -4   1    2.31    0.06
  -2  -4   1    2.33    0.05
   1   4  -1    9.07    0.18
   1   4  -1    9.13    0.17
  -1  -4   1    9.36    0.18
  -1  -4   1    9.38    0.20
   0   4  -1  111.79    1.90
   0   4  -1  108.80    1.91
   0   4  -1  111.22    1.91
   0  -4   1  110.57    1.90
   0  -4   1  110.66    1.93
  -1   4  -1    3.29    0.08
  -1   4  -1    3.42    0.08
  -1   4  -1    3.48    0.07
   1  -4   1    3.41    0.11
   1  -4   1    3.53    0.08
  -2   4  -1    6.65    0.14
  -2   4  -1    6.74    0.13
  -2   4  -1    6.65    0.14
   2  -4   1    6.74    0.17
   2  -4   1    6.86    0.14
  -3   4  -1    3.20    0.09
  -3   4  -1    3.00    0.08
   3  -4   1    3.21    0.08
  -4   4  -1    3.17    0.09
  -4   4  -1    2.97    0.09
   4  -4   1    2.93    0.12
   4  -4   1    3.09    0.09
  -5   4  -1    2.41    0.09
  -5   4  -1    2.22    0.08
   5  -4   1    2.37    0.12
   5  -4   1    2.52    0.08
  -6   4  -1    5.76    0.16
  -6   4  -1    5.53    0.15
   6  -4   1    5.57    0.19
   6  -4   1    6.04    0.15
  -7   4  -1    0.84    0.06
  -7   4  -1    0.95    0.07
   7  -4   1    0.98    0.10
   7  -4   1    0.92    0.07
  -8   4  -1    0.14    0.04
  -8   4  -1    0.24    0.05
   8  -4   1    0.19    0.04
   8  -4   1    0.15    0.05
  -9   4  -1   -0.03    0.04
  -9   4  -1    0.02    0.03
   9  -4   1   -0.06    0.04
   9  -4   1   -0.02    0.03
 -10   4  -1    0.00    0.04
  10  -4   1    0.00    0.05
  11   3  -1    0.04    0.03
  11   3  -1    0.06    0.04
 -11  -3   1   -0.01    0.05
  10   3  -1    2.82    0.10
  10   3  -1    2.70    0.12
 -10  -3   1    2.82    0.13
   9   3  -1    0.02    0.02
  -9  -3   1    0.01    0.02
  -9  -3   1    0.03    0.04
   8   3  -1   15.00    0.29
  -8  -3   1   14.95    0.34
  -8  -3   1   14.35    0.30
  -8  -3   1   14.85    0.28
   7   3  -1    4.00    0.10
   7   3  -1    4.09    0.10
  -7  -3   1    3.92    0.11
  -7  -3   1    4.01    0.09
  -7  -3   1    4.24    0.14
   6   3  -1    0.65    0.04
   6   3  -1    0.63    0.04
  -6  -3   1    0.63    0.05
  -6  -3   1    0.62    0.03
  -6  -3   1    0.58    0.04
   5   3  -1    4.67    0.11
   5   3  -1    4.81    0.11
  -5  -3   1    4.97    0.10
  -5  -3   1    4.75    0.11
  -5  -3   1    5.03    0.13
   4   3  -1   12.82    0.24
   4   3  -1   12.83    0.24
  -4  -3   1   13.22    0.23
  -4  -3   1   13.32    0.27
  -4  -3   1   12.71    0.25
   3   3  -1    0.65    0.03
  -3  -3   1    0.60    0.04
   2   3  -1    1.86    0.05
   2   3  -1    1.81    0.05
  -2  -3   1    1.85    0.06
  -2  -3   1    1.83    0.05
   1   3  -1    4.12    0.09
   1   3  -1    4.22    0.08
  -1  -3   1    4.20    0.09
  -1  -3   1    4.28    0.10
   0   3  -1    6.91    0.13
   0   3  -1    6.74    0.13
   0   3  -1    6.86    0.13
   0  -3   1    6.96    0.14
  -1   3  -1   10.34    0.19
  -1   3  -1   10.38    0.20
  -1   3  -1   10.33    0.20
   1  -3   1   10.68    0.22
   1  -3   1   10.89    0.20
  -2   3  -1    6.59    0.13
  -2   3  -1    6.57    0.14
   2  -3   1    6.76    0.14
   2  -3   1    6.64    0.16
  -3   3  -1    2.25    0.06
  -3   3  -1    2.23    0.07
   3  -3   1    2.36    0.06
   3  -3   1    2.08    0.08
  -4   3  -1    0.72    0.04
  -4   3  -1    0.70    0.04
   4  -3   1    0.70    0.04
   4  -3   1    0.76    0.06
  -5   3  -1    0.52    0.04
  -5   3  -1    0.54    0.04
   5  -3   1    0.47    0.05
   5  -3   1    0.52    0.04
  -6   3  -1   18.43    0.37
  -6   3  -1   18.86    0.38
   6  -3   1   19.72    0.38
   6  -3   1   19.05    0.34
   6  -3   1   19.19    0.43
  -7   3  -1    0.47    0.05
  -7   3  -1    0.46    0.05
   7  -3   1    0.35    0.06
   7  -3   1    0.40    0.05
  -8   3  -1    0.03    0.03
  -8   3  -1    0.06    0.03
   8  -3   1    0.01    0.04
   8  -3   1    0.00    0.03
  -9   3  -1    0.03    0.03
   9  -3   1   -0.04    0.04
   9  -3   1   -0.01    0.03
 -10   3  -1    1.95    0.10
  10  -3   1    1.76    0.15
  10  -3   1    1.59    0.11
  11   2  -1    3.11    0.11
  11   2  -1    3.09    0.14
 -11  -2   1    3.18    0.15
  10   2  -1    6.43    0.16
  10   2  -1    6.25    0.19
 -10  -2   1    6.59    0.20
   9   2  -1    0.67    0.05
  -9  -2   1    0.55    0.06
  -9  -2   1    0.64    0.04
   8   2  -1    5.12    0.12
  -8  -2   1    4.92    0.12
  -8  -2   1    5.22    0.16
  -8  -2   1    4.95    0.13
   7   2  -1    3.00    0.08
   7   2  -1    3.04    0.09
  -7  -2   1    3.23    0.11
  -7  -2   1    3.15    0.08
  -7  -2   1    3.12    0.09
   6   2  -1    3.45    0.09
   6   2  -1    3.29    0.09
  -6  -2   1    3.53    0.11
  -6  -2   1    3.41    0.08
  -6  -2   1    3.41    0.09
   5   2  -1    4.86    0.11
   5   2  -1    4.90    0.11
  -5  -2   1    4.93    0.10
  -5  -2   1    4.84    0.11
  -5  -2   1    5.11    0.13
   4   2  -1    0.42    0.03
   4   2  -1    0.39    0.03
  -4  -2   1    0.41    0.03
  -4  -2   1    0.45    0.02
  -4  -2   1    0.48    0.04
   3   2  -1    0.02    0.01
   3   2  -1    0.06    0.01
  -3  -2   1    0.03    0.01
  -3  -2   1    0.02    0.01
  -3  -2   1    0.02    0.01
   2   2  -1    0.64    0.02
   2   2  -1    0.67    0.03
  -2  -2   1    0.71    0.03
  -2  -2   1    0.69    0.03
   1   2  -1    3.22    0.07
   1   2  -1    3.22    0.07
  -1  -2   1    3.35    0.08
  -1  -2   1    3.40    0.07
   0   2  -1   65.10    1.15
   0   2  -1   65.46    1.15
   0   2  -1   65.58    1.13
   0  -2   1   67.19    1.13
  -1   2  -1    9.14    0.16
  -1   2  -1    9.11    0.17
  -1   2  -1    9.00    0.17
   1  -2   1    8.96    0.19
   1  -2   1    9.32    0.17
  -2   2  -1    0.26    0.02
  -2   2  -1    0.22    0.02
   2  -2   1    0.30    0.03
   2  -2   1    0.29    0.02
  -3   2  -1   68.41    1.18
  -3   2  -1   67.56    1.19
  -3   2  -1   69.14    1.21
   3  -2   1   69.42    1.19
   3  -2   1   69.18    1.22
  -4   2  -1    1.23    0.05
  -4   2  -1    1.07    0.05
  -4   2  -1    1.04    0.04
   4  -2   1    1.22    0.05
  -5   2  -1    1.16    0.06
  -5   2  -1    1.21    0.05
  -5   2  -1    1.09    0.05
   5  -2   1    1.20    0.05
   5  -2   1    1.11    0.03
  -6   2  -1    1.62    0.06
  -6   2  -1    1.63    0.07
  -6   2  -1    1.61    0.07
   6  -2   1    1.60    0.04
   6  -2   1    1.58    0.07
  -7   2  -1    2.80    0.09
  -7   2  -1    2.54    0.10
  -7   2  -1    2.71    0.10
   7  -2   1    2.83    0.07
   7  -2   1    2.74    0.10
  -8   2  -1    0.07    0.03
  -8   2  -1    0.06    0.03
  -8   2  -1    0.06    0.03
   8  -2   1    0.01    0.03
  -9   2  -1    0.31    0.05
  -9   2  -1    0.31    0.04
   9  -2   1    0.28    0.05
 -10   2  -1    0.07    0.03
  10  -2   1    0.00    0.05
  10  -2   1    0.06    0.04
 -11   2  -1   -0.01    0.03
  11  -2   1   -0.03    0.05
  11  -2   1   -0.03    0.04
  11   1  -1    1.97    0.11
 -11  -1   1    2.08    0.13
  10   1  -1    0.61    0.05
  10   1  -1    0.66    0.07
 -10  -1   1    0.49    0.07
 -10  -1   1    0.64    0.05
   9   1  -1    0.22    0.03
   9   1  -1    0.29    0.04
  -9  -1   1    0.29    0.05
  -9  -1   1    0.21    0.03
   8   1  -1    6.14    0.16
   8   1  -1    6.13    0.14
  -8  -1   1    6.21    0.15
  -8  -1   1    6.06    0.15
  -8  -1   1    6.28    0.18
   7   1  -1    3.35    0.10
   7   1  -1    3.53    0.09
  -7  -1   1    3.48    0.10
  -7  -1   1    3.63    0.12
  -7  -1   1    3.57    0.09
   6   1  -1    8.38    0.17
   6   1  -1    8.31    0.19
  -6  -1   1    8.62    0.20
  -6  -1   1    8.35    0.17
  -6  -1   1    8.48    0.18
   5   1  -1   14.89    0.28
   5   1  -1   14.91    0.29
  -5  -1   1   14.93    0.28
  -5  -1   1   15.26    0.30
  -5  -1   1   14.91    0.28
   4   1  -1    4.54    0.11
   4   1  -1    4.56    0.10
  -4  -1   1    4.58    0.09
  -4  -1   1    4.53    0.11
  -4  -1   1    4.52    0.10
   3   1  -1    0.83    0.03
  -3  -1   1    0.85    0.02
  -3  -1   1    0.81    0.04
   2   1  -1   39.12    0.69
  -2  -1   1   40.09    0.70
  -2  -1   1   40.27    0.69
  -2  -1   1   39.66    0.69
   1   1  -1   42.44    0.76
  -1  -1   1   44.44    0.76
  -1  -1   1   44.34    0.76
   0   1  -1  466.34    8.29
   0   1  -1  482.92    8.55
   0  -1   1  473.66    8.79
   0  -1   1  462.42    8.78
  -1   1  -1   76.23    1.33
  -1   1  -1   74.65    1.33
   1  -1   1   76.96    1.32
   1  -1   1   76.30    1.34
  -2   1  -1   27.66    0.49
  -2   1  -1   28.23    0.49
  -2   1  -1   27.01    0.49
   2  -1   1   28.55    0.49
  -3   1  -1   12.13    0.24
  -3   1  -1   11.94    0.23
  -3   1  -1   12.76    0.23
   3  -1   1   12.45    0.23
   3  -1   1   12.28    0.22
  -4   1  -1   10.33    0.20
  -4   1  -1   10.32    0.22
  -4   1  -1   10.72    0.20
   4  -1   1   10.34    0.19
   4  -1   1   10.69    0.21
  -5   1  -1    0.07    0.02
  -5   1  -1    0.08    0.02
  -5   1  -1    0.10    0.02
   5  -1   1    0.09    0.02
  -6   1  -1    9.81    0.22
  -6   1  -1   10.15    0.20
  -6   1  -1    9.61    0.21
   6  -1   1   10.02    0.19
   6  -1   1    9.86    0.21
  -7   1  -1    0.07    0.03
  -7   1  -1    0.07    0.02
  -7   1  -1    0.06    0.03
   7  -1   1    0.09    0.01
   7  -1   1    0.08    0.03
  -8   1  -1    0.67    0.06
  -8   1  -1    0.68    0.06
  -8   1  -1    0.73    0.05
   8  -1   1    0.58    0.06
   8  -1   1    0.64    0.03
  -9   1  -1    0.11    0.04
  -9   1  -1    0.05    0.03
   9  -1   1    0.06    0.03
 -10   1  -1    0.01    0.03
 -10   1  -1   -0.04    0.03
  10  -1   1   -0.05    0.03
 -11   1  -1    0.28    0.05
 -11   1  -1    0.24    0.06
  11  -1   1    0.22    0.06
  11   0  -1    1.58    0.11
 -11   0   1    1.90    0.12
  10   0  -1    0.28    0.05
 -10   0   1    0.44    0.05
 -10   0   1    0.32    0.06
   9   0  -1    0.25    0.03
   9   0  -1    0.22    0.04
  -9   0   1    0.17    0.03
  -9   0   1    0.27    0.05
   8   0  -1    4.25    0.11
   8   0  -1    4.30    0.13
  -8   0   1    4.17    0.14
  -8   0   1    4.09    0.11
   7   0  -1    4.77    0.11
  -7   0   1    4.49    0.14
  -7   0   1    4.64    0.12
  -7   0   1    4.67    0.12
  -7   0   1    4.63    0.14
   6   0  -1    2.24    0.06
  -6   0   1    2.23    0.09
  -6   0   1    2.28    0.07
  -6   0   1    2.29    0.09
  -6   0   1    2.20    0.07
  -5   0   1    3.55    0.11
  -5   0   1    3.70    0.09
  -5   0   1    3.53    0.09
  -5   0   1    3.70    0.10
  -4   0   1    0.44    0.02
  -4   0   1    0.42    0.03
  -4   0   1    0.49    0.02
  -4   0   1    0.41    0.03
  -4   0   1    0.40    0.04
  -3   0   1   23.29    0.43
  -3   0   1   23.87    0.42
  -3   0   1   23.83    0.42
  -3   0   1   24.46    0.44
  -3   0   1   23.94    0.43
  -2   0   1   15.88    0.29
  -2   0   1   15.66    0.30
  -2   0   1   15.98    0.29
  -2   0   1   16.02    0.28
  -2   0   1   16.01    0.28
  -1   0   1    5.94    0.12
  -1   0   1    5.98    0.11
  -1   0   1    5.75    0.11
  -1   0   1    5.86    0.11
  -1   0   1    5.89    0.11
  -1   0  -1   24.86    0.41
  -1   0  -1   23.50    0.40
  -1   0  -1   20.89    0.40
  -1   0  -1   23.33    0.41
   1   0   1   24.16    0.41
   1   0   1   22.97    0.41
  -2   0  -1   16.24    0.27
  -2   0  -1   15.62    0.28
  -2   0  -1   15.77    0.29
   2   0   1   16.13    0.28
   2   0   1   15.05    0.27
  -3   0  -1    6.99    0.13
  -3   0  -1    6.49    0.13
   3   0   1    6.41    0.12
   3   0   1    6.61    0.13
  -4   0  -1    9.13    0.18
  -4   0  -1    9.37    0.18
  -4   0  -1    9.20    0.19
   4   0   1    9.23    0.19
   4   0   1    9.34    0.17
  -5   0  -1   17.03    0.31
  -5   0  -1   16.80    0.32
  -5   0  -1   16.93    0.33
   5   0   1   16.95    0.32
   5   0   1   16.73    0.30
  -6   0  -1    1.70    0.07
  -6   0  -1    1.69    0.07
  -6   0  -1    1.66    0.06
   6   0   1    1.79    0.07
   6   0   1    1.68    0.05
  -7   0  -1   -0.01    0.02
  -7   0  -1    0.04    0.02
  -7   0  -1    0.03    0.03
   7   0   1    0.04    0.02
   7   0   1    0.04    0.01
  -8   0  -1    1.56    0.06
  -8   0  -1    1.40    0.08
  -8   0  -1    1.24    0.07
   8   0   1    1.49    0.05
   8   0   1    1.46    0.08
  -9   0  -1    0.81    0.06
  -9   0  -1    0.79    0.08
   9   0   1    0.66    0.07
   9   0   1    0.85    0.04
 -10   0  -1    7.34    0.18
 -10   0  -1    7.21    0.21
  10   0   1    6.84    0.20
 -11   0  -1    0.07    0.03
 -11   0  -1    0.02    0.04
  11   0   1    0.05    0.04
  10  -1  -1    1.89    0.10
 -10   1   1    1.97    0.11
 -10   1   1    2.03    0.09
   9  -1  -1    0.47    0.05
   9  -1  -1    0.45    0.05
  -9   1   1    0.51    0.06
  -9   1   1    0.50    0.05
   8  -1  -1    0.02    0.03
   8  -1  -1    0.00    0.02
  -8   1   1    0.06    0.02
  -8   1   1    0.05    0.03
  -8   1   1    0.00    0.03
   7  -1  -1    0.18    0.02
   7  -1  -1    0.16    0.03
  -7   1   1    0.13    0.04
  -7   1   1    0.13    0.03
  -7   1   1    0.20    0.03
   6  -1  -1    0.02    0.01
  -6   1   1    0.04    0.02
  -6   1   1    0.03    0.03
  -6   1   1    0.02    0.02
  -5   1   1    0.36    0.04
  -5   1   1    0.51    0.03
  -5   1   1    0.40    0.03
  -5   1   1    0.43    0.03
  -5   1   1    0.31    0.04
  -4   1   1    1.55    0.05
  -4   1   1    1.62    0.06
  -4   1   1    1.66    0.05
  -4   1   1    1.66    0.05
  -4   1   1    1.52    0.07
  -3   1   1   44.27    0.78
  -3   1   1   44.19    0.77
  -3   1   1   44.36    0.77
  -3   1   1   44.31    0.77
  -3   1   1   43.81    0.79
  -2   1   1    6.81    0.13
  -2   1   1    6.50    0.12
  -2   1   1    6.80    0.14
  -2   1   1    6.60    0.13
  -2   1   1    6.56    0.13
  -1   1   1   25.55    0.45
  -1   1   1   25.80    0.45
  -1   1   1   25.70    0.44
  -1   1   1   25.28    0.44
  -1   1   1   25.23    0.44
   0  -1  -1   15.61    0.29
   0  -1  -1   16.33    0.29
   0  -1  -1   16.63    0.29
   0   1   1   16.03    0.29
   0   1   1   16.67    0.29
   0   1   1   16.97    0.29
  -1  -1  -1   19.04    0.38
  -1  -1  -1   19.87    0.38
   1   1   1   21.16    0.37
   1   1   1   20.61    0.38
   1   1   1   20.46    0.38
  -2  -1  -1   26.86    0.47
  -2  -1  -1   26.96    0.48
   2   1   1   26.87    0.47
   2   1   1   27.40    0.47
  -3  -1  -1    5.80    0.11
  -3  -1  -1    5.73    0.13
  -3  -1  -1    5.68    0.11
   3   1   1    5.89    0.11
  -4  -1  -1    4.76    0.10
  -4  -1  -1    4.84    0.10
  -4  -1  -1    4.72    0.10
  -4  -1  -1    4.62    0.12
   4   1   1    4.69    0.09
  -5  -1  -1   12.19    0.23
  -5  -1  -1   12.37    0.23
  -5  -1  -1   12.04    0.25
   5   1   1   12.23    0.24
   5   1   1   12.07    0.22
  -6  -1  -1    1.30    0.07
  -6  -1  -1    1.11    0.05
  -6  -1  -1    1.24    0.05
   6   1   1    1.25    0.04
   6   1   1    1.23    0.06
  -7  -1  -1    0.69    0.04
  -7  -1  -1    0.56    0.05
  -7  -1  -1    0.51    0.05
   7   1   1    0.63    0.03
   7   1   1    0.69    0.05
  -8  -1  -1    0.43    0.05
  -8  -1  -1    0.43    0.04
   8   1   1    0.45    0.03
   8   1   1    0.50    0.05
  -9  -1  -1    1.65    0.07
  -9  -1  -1    1.72    0.10
   9   1   1    1.43    0.08
   9   1   1    1.62    0.06
 -10  -1  -1    0.58    0.05
 -10  -1  -1    0.54    0.07
  10   1   1    0.51    0.06
  10   1   1    0.47    0.06
 -11  -1  -1    0.02    0.04
 -11  -1  -1    0.00    0.03
  11   1   1    0.04    0.04
  10  -2  -1    1.28    0.09
  10  -2  -1    1.18    0.12
 -10   2   1    1.44    0.09
   9  -2  -1    0.79    0.07
  -9   2   1    0.80    0.08
  -9   2   1    0.81    0.07
   8  -2  -1    1.16    0.07
   8  -2  -1    1.08    0.05
  -8   2   1    0.88    0.09
  -8   2   1    1.10    0.06
  -8   2   1    1.05    0.08
   7  -2  -1    0.86    0.06
   7  -2  -1    0.85    0.04
  -7   2   1    0.89    0.05
  -7   2   1    0.71    0.07
  -7   2   1    0.75    0.06
   6  -2  -1    0.01    0.02
  -6   2   1    0.04    0.02
  -6   2   1    0.02    0.02
  -6   2   1    0.04    0.03
  -6   2   1    0.02    0.02
   5  -2  -1    1.45    0.06
  -5   2   1    1.45    0.06
  -5   2   1    1.41    0.05
  -5   2   1    1.23    0.07
  -5   2   1    1.41    0.06
   4  -2  -1    4.03    0.09
  -4   2   1    3.94    0.09
  -4   2   1    3.93    0.10
  -4   2   1    4.06    0.10
  -4   2   1    3.82    0.11
  -3   2   1  174.04    3.02
  -3   2   1  171.00    3.00
  -3   2   1  170.95    2.98
  -3   2   1  172.07    3.01
   2  -2  -1  210.79    3.62
  -2   2   1  204.45    3.66
  -2   2   1  212.01    3.66
  -2   2   1  207.54    3.60
  -2   2   1  210.87    3.63
   1  -2  -1  294.20    5.10
  -1   2   1  289.68    5.09
  -1   2   1  297.60    5.06
  -1   2   1  288.94    5.07
   0  -2  -1  236.71    4.16
   0  -2  -1  234.54    4.14
   0   2   1  242.69    4.14
   0   2   1  240.36    4.12
  -1  -2  -1    2.29    0.05
  -1  -2  -1    2.30    0.06
  -1  -2  -1    2.35    0.05
   1   2   1    2.42    0.05
   1   2   1    2.25    0.05
  -2  -2  -1   36.87    0.64
  -2  -2  -1   35.59    0.63
  -2  -2  -1   36.22    0.63
   2   2   1   36.33    0.63
   2   2   1   35.83    0.63
  -3  -2  -1    4.74    0.10
  -3  -2  -1    4.75    0.11
  -3  -2  -1    4.68    0.10
   3   2   1    4.68    0.09
  -4  -2  -1   10.62    0.20
  -4  -2  -1   10.57    0.20
  -4  -2  -1   10.71    0.22
   4   2   1   10.54    0.20
  -5  -2  -1   24.21    0.43
  -5  -2  -1   23.45    0.46
  -5  -2  -1   23.91    0.43
   5   2   1   24.09    0.43
  -6  -2  -1    0.10    0.02
  -6  -2  -1    0.04    0.02
  -6  -2  -1    0.06    0.01
   6   2   1    0.07    0.01
  -7  -2  -1    0.19    0.02
  -7  -2  -1    0.16    0.03
   7   2   1    0.21    0.03
   7   2   1    0.16    0.02
  -8  -2  -1    0.78    0.04
  -8  -2  -1    0.71    0.07
   8   2   1    0.75    0.04
   8   2   1    0.80    0.06
  -9  -2  -1    0.48    0.06
  -9  -2  -1    0.42    0.04
   9   2   1    0.35    0.05
   9   2   1    0.48    0.04
 -10  -2  -1    0.00    0.02
 -10  -2  -1   -0.05    0.04
  10   2   1    0.01    0.02
  10   2   1   -0.01    0.03
 -11  -2  -1    0.70    0.08
 -11  -2  -1    0.57    0.06
  11   2   1    0.63    0.07
  12   2   1   -0.02    0.04
  10  -3  -1    2.44    0.16
 -10   3   1    2.67    0.12
   9  -3  -1    0.10    0.05
   9  -3  -1    0.00    0.03
  -9   3   1    0.08    0.05
  -9   3   1    0.08    0.03
   8  -3  -1    0.08    0.04
   8  -3  -1   -0.03    0.03
  -8   3   1   -0.01    0.03
  -8   3   1   -0.02    0.04
   7  -3  -1    0.12    0.02
   7  -3  -1    0.13    0.05
   7  -3  -1    0.12    0.03
  -7   3   1    0.12    0.03
  -7   3   1    0.11    0.04
   6  -3  -1   -0.03    0.02
   6  -3  -1    0.00    0.03
  -6   3   1    0.01    0.02
  -6   3   1   -0.01    0.03
   5  -3  -1    2.57    0.11
   5  -3  -1    2.63    0.08
  -5   3   1    2.73    0.10
  -5   3   1    2.53    0.07
  -5   3   1    2.66    0.08
   4  -3  -1    6.71    0.18
   4  -3  -1    6.77    0.14
  -4   3   1    6.58    0.15
  -4   3   1    6.52    0.14
  -4   3   1    6.75    0.17
   3  -3  -1    5.72    0.12
   3  -3  -1    5.61    0.15
  -3   3   1    5.69    0.12
  -3   3   1    6.02    0.14
  -3   3   1    5.68    0.13
   2  -3  -1    9.71    0.21
   2  -3  -1    9.63    0.18
  -2   3   1    9.77    0.19
  -2   3   1    9.70    0.20
  -2   3   1    9.23    0.19
   1  -3  -1    3.21    0.09
  -1   3   1    3.16    0.08
  -1   3   1    3.14    0.07
  -1   3   1    3.07    0.07
   0  -3  -1    2.90    0.07
   0   3   1    2.90    0.07
   0   3   1    2.75    0.06
  -1  -3  -1    1.46    0.04
  -1  -3  -1    1.70    0.03
  -1  -3  -1    1.40    0.05
   1   3   1    1.43    0.04
   1   3   1    1.48    0.04
  -2  -3  -1  154.10    2.71
  -2  -3  -1  156.67    2.70
  -2  -3  -1  154.98    2.71
   2   3   1  156.19    2.70
   2   3   1  155.16    2.69
  -3  -3  -1   87.78    1.59
  -3  -3  -1   92.53    1.57
  -3  -3  -1   89.80    1.57
   3   3   1   91.11    1.59
   3   3   1   90.96    1.57
  -4  -3  -1    1.79    0.05
  -4  -3  -1    1.55    0.06
  -4  -3  -1    1.63    0.05
   4   3   1    1.67    0.05
  -5  -3  -1    1.34    0.06
  -5  -3  -1    1.33    0.04
  -5  -3  -1    1.30    0.05
   5   3   1    1.35    0.04
  -6  -3  -1    0.21    0.03
  -6  -3  -1    0.26    0.03
  -6  -3  -1    0.29    0.02
   6   3   1    0.29    0.03
  -7  -3  -1   10.28    0.25
  -7  -3  -1   10.61    0.21
  -7  -3  -1   10.25    0.21
   7   3   1   10.43    0.21
  -8  -3  -1    8.07    0.17
  -8  -3  -1    8.04    0.21
   8   3   1    8.09    0.20
   8   3   1    7.99    0.17
  -9  -3  -1    4.57    0.12
  -9  -3  -1    4.61    0.16
   9   3   1    4.50    0.14
   9   3   1    4.53    0.12
 -10  -3  -1    6.03    0.20
 -10  -3  -1    5.89    0.14
  10   3   1    6.12    0.15
  10   3   1    5.50    0.17
 -11  -3  -1   -0.03    0.04
  11   3   1   -0.02    0.02
  11   3   1   -0.02    0.04
 -12  -3  -1    1.86    0.13
  12   3   1    1.65    0.11
   9  -4  -1   -0.02    0.05
  -9   4   1    0.00    0.05
  -9   4   1   -0.01    0.03
   8  -4  -1    0.02    0.03
   8  -4  -1   -0.01    0.04
  -8   4   1    0.04    0.04
  -8   4   1   -0.03    0.02
   7  -4  -1    0.38    0.07
   7  -4  -1    0.37    0.04
  -7   4   1    0.40    0.05
  -7   4   1    0.34    0.06
   6  -4  -1    1.61    0.07
   6  -4  -1    1.56    0.11
  -6   4   1    1.55    0.07
  -6   4   1    1.50    0.09
  -6   4   1    1.51    0.06
   5  -4  -1   14.17    0.33
   5  -4  -1   14.26    0.28
  -5   4   1   13.50    0.27
  -5   4   1   13.58    0.28
  -5   4   1   13.84    0.31
   4  -4  -1    8.45    0.22
   4  -4  -1    8.73    0.18
  -4   4   1    8.34    0.19
  -4   4   1    8.28    0.18
  -4   4   1    8.77    0.20
   3  -4  -1   25.48    0.45
   3  -4  -1   24.86    0.50
  -3   4   1   24.52    0.46
  -3   4   1   25.38    0.48
  -3   4   1   24.87    0.45
   2  -4  -1   68.49    1.19
   2  -4  -1   70.13    1.24
  -2   4   1   69.15    1.21
  -2   4   1   67.96    1.20
  -2   4   1   68.97    1.20
   1  -4  -1    0.55    0.04
  -1   4   1    0.58    0.03
  -1   4   1    0.58    0.03
  -1   4   1    0.55    0.03
   0  -4  -1    0.20    0.03
   0  -4  -1    0.26    0.02
   0   4   1    0.21    0.02
   0   4   1    0.22    0.02
  -1  -4  -1   25.65    0.47
  -1  -4  -1   24.81    0.45
  -1  -4  -1   25.40    0.44
   1   4   1   24.98    0.45
   1   4   1   25.42    0.45
  -2  -4  -1    2.62    0.06
  -2  -4  -1    2.57    0.06
  -2  -4  -1    2.66    0.08
   2   4   1    2.56    0.06
   2   4   1    2.60    0.06
  -3  -4  -1   14.39    0.29
  -3  -4  -1   14.40    0.26
  -3  -4  -1   14.52    0.26
   3   4   1   14.21    0.27
   3   4   1   14.43    0.26
  -4  -4  -1    5.40    0.11
  -4  -4  -1    5.38    0.13
  -4  -4  -1    5.33    0.11
   4   4   1    5.33    0.10
   4   4   1    5.05    0.11
  -5  -4  -1    0.23    0.03
  -5  -4  -1    0.25    0.02
  -5  -4  -1    0.25    0.02
   5   4   1    0.19    0.02
  -6  -4  -1    2.34    0.09
  -6  -4  -1    2.52    0.06
  -6  -4  -1    2.53    0.07
   6   4   1    2.53    0.07
  -7  -4  -1    0.83    0.04
  -7  -4  -1    0.75    0.04
  -7  -4  -1    0.77    0.07
   7   4   1    0.74    0.04
  -8  -4  -1   18.02    0.39
  -8  -4  -1   18.11    0.35
  -8  -4  -1   18.14    0.34
   8   4   1   17.64    0.35
  -9  -4  -1    0.00    0.02
  -9  -4  -1    0.00    0.04
   9   4   1    0.04    0.03
   9   4   1    0.05    0.02
 -10  -4  -1    2.49    0.13
  10   4   1    2.56    0.11
  10   4   1    2.64    0.09
 -11  -4  -1    0.04    0.05
  11   4   1    0.08    0.04
  11   4   1    0.09    0.03
 -12  -4  -1    0.27    0.07
  12   4   1    0.27    0.04
  12   4   1    0.18    0.05
   9  -5  -1    0.05    0.05
  -9   5   1    0.05    0.06
  -9   5   1    0.08    0.04
   8  -5  -1    1.17    0.12
  -8   5   1    1.13    0.08
  -8   5   1    1.05    0.11
   7  -5  -1    1.09    0.10
  -7   5   1    0.93    0.10
  -7   5   1    0.95    0.07
   6  -5  -1    1.81    0.08
   6  -5  -1    1.82    0.12
  -6   5   1    1.97    0.08
  -6   5   1    1.85    0.11
   5  -5  -1    3.68    0.15
   5  -5  -1    3.33    0.10
  -5   5   1    3.25    0.12
  -5   5   1    3.15    0.10
  -5   5   1    3.35    0.09
   4  -5  -1   56.56    0.96
   4  -5  -1   54.83    1.03
  -4   5   1   52.84    0.96
  -4   5   1   54.83    1.00
  -4   5   1   52.64    0.97
   3  -5  -1    4.64    0.15
   3  -5  -1    4.58    0.10
  -3   5   1    4.53    0.11
  -3   5   1    4.74    0.13
  -3   5   1    4.59    0.12
   2  -5  -1    9.47    0.23
  -2   5   1    9.04    0.20
  -2   5   1    9.23    0.19
  -2   5   1    9.09    0.19
   1  -5  -1    0.11    0.03
  -1   5   1    0.09    0.02
  -1   5   1    0.10    0.02
  -1   5   1    0.12    0.02
   0  -5  -1    4.34    0.10
   0  -5  -1    4.47    0.12
   0   5   1    4.35    0.10
   0   5   1    4.44    0.10
  -1  -5  -1    0.64    0.03
  -1  -5  -1    0.60    0.04
  -1  -5  -1    0.61    0.02
   1   5   1    0.60    0.03
   1   5   1    0.62    0.03
  -2  -5  -1    8.28    0.16
  -2  -5  -1    8.14    0.18
  -2  -5  -1    8.20    0.16
   2   5   1    8.25    0.16
   2   5   1    8.42    0.16
  -3  -5  -1    0.21    0.03
  -3  -5  -1    0.12    0.01
  -3  -5  -1    0.12    0.02
   3   5   1    0.14    0.02
   3   5   1    0.12    0.02
  -4  -5  -1    1.21    0.04
  -4  -5  -1    1.23    0.04
  -4  -5  -1    1.21    0.06
   4   5   1    1.15    0.04
   4   5   1    1.23    0.04
  -5  -5  -1    1.14    0.04
  -5  -5  -1    1.24    0.06
  -5  -5  -1    1.14    0.04
   5   5   1    1.06    0.05
   5   5   1    1.14    0.03
  -6  -5  -1    0.55    0.03
  -6  -5  -1    0.39    0.04
  -6  -5  -1    0.56    0.03
   6   5   1    0.44    0.04
  -7  -5  -1    0.57    0.06
  -7  -5  -1    0.58    0.03
  -7  -5  -1    0.55    0.04
   7   5   1    0.51    0.04
  -8  -5  -1    0.28    0.03
  -8  -5  -1    0.27    0.03
  -8  -5  -1    0.25    0.05
   8   5   1    0.23    0.03
  -9  -5  -1    0.77    0.05
  -9  -5  -1    0.63    0.07
   9   5   1    0.69    0.06
   9   5   1    0.75    0.05
 -10  -5  -1    7.06    0.22
  10   5   1    6.79    0.20
  10   5   1    6.89    0.17
 -11  -5  -1   -0.03    0.04
  11   5   1    0.01    0.03
  11   5   1    0.06    0.04
 -12  -5  -1    0.71    0.09
  12   5   1    0.68    0.06
  12   5   1    0.61    0.07
   8  -6  -1    0.02    0.05
  -8   6   1    0.02    0.04
  -8   6   1    0.01    0.05
   7  -6  -1   -0.02    0.04
  -7   6   1    0.02    0.04
  -7   6   1    0.04    0.04
   6  -6  -1    0.03    0.05
  -6   6   1    0.01    0.03
  -6   6   1    0.07    0.03
   5  -6  -1    0.33    0.06
  -5   6   1    0.37    0.05
  -5   6   1    0.32    0.04
   4  -6  -1    3.68    0.15
  -4   6   1    3.50    0.10
  -4   6   1    3.41    0.11
  -4   6   1    3.63    0.13
   3  -6  -1    2.39    0.11
  -3   6   1    2.43    0.09
  -3   6   1    2.38    0.09
  -3   6   1    2.22    0.07
   2  -6  -1    4.86    0.15
  -2   6   1    4.44    0.12
  -2   6   1    4.39    0.13
  -2   6   1    4.75    0.11
   1  -6  -1    6.82    0.18
  -1   6   1    6.84    0.15
  -1   6   1    6.76    0.15
  -1   6   1    6.80    0.16
   0  -6  -1    0.29    0.03
   0  -6  -1    0.35    0.04
   0   6   1    0.29    0.03
   0   6   1    0.30    0.03
  -1  -6  -1   12.48    0.27
  -1  -6  -1   12.95    0.25
  -1  -6  -1   12.41    0.22
   1   6   1   12.66    0.24
   1   6   1   12.60    0.25
  -2  -6  -1   27.41    0.52
  -2  -6  -1   26.97    0.49
  -2  -6  -1   27.06    0.48
   2   6   1   27.42    0.49
   2   6   1   27.10    0.49
  -3  -6  -1    3.15    0.08
  -3  -6  -1    3.00    0.10
  -3  -6  -1    3.07    0.07
   3   6   1    2.95    0.08
   3   6   1    3.07    0.08
  -4  -6  -1    0.36    0.04
  -4  -6  -1    0.42    0.03
  -4  -6  -1    0.42    0.03
   4   6   1    0.42    0.03
   4   6   1    0.43    0.03
  -5  -6  -1    8.37    0.17
  -5  -6  -1    8.39    0.20
  -5  -6  -1    8.31    0.17
   5   6   1    8.48    0.18
   5   6   1    8.35    0.16
  -6  -6  -1    0.26    0.03
  -6  -6  -1    0.28    0.03
  -6  -6  -1    0.21    0.04
   6   6   1    0.19    0.03
   6   6   1    0.24    0.02
  -7  -6  -1    1.06    0.05
  -7  -6  -1    1.00    0.07
  -7  -6  -1    1.07    0.04
   7   6   1    1.00    0.05
  -8  -6  -1    2.71    0.12
  -8  -6  -1    2.94    0.09
  -8  -6  -1    3.41    0.09
   8   6   1    3.06    0.10
  -9  -6  -1    0.20    0.05
  -9  -6  -1    0.20    0.03
   9   6   1    0.17    0.03
 -10  -6  -1    0.91    0.10
  10   6   1    1.00    0.07
  10   6   1    1.09    0.08
 -11  -6  -1   -0.04    0.04
  11   6   1   -0.02    0.03
  11   6   1   -0.01    0.04
   8  -7  -1    1.82    0.15
  -8   7   1    2.00    0.12
  -8   7   1    1.67    0.14
   7  -7  -1    0.42    0.08
  -7   7   1    0.33    0.06
  -7   7   1    0.36    0.07
   6  -7  -1    8.44    0.27
  -6   7   1    8.01    0.24
  -6   7   1    8.03    0.21
   5  -7  -1    7.72    0.25
  -5   7   1    7.83    0.20
  -5   7   1    7.71    0.22
   4  -7  -1    3.38    0.15
  -4   7   1    3.40    0.11
  -4   7   1    3.27    0.13
   3  -7  -1    9.93    0.27
  -3   7   1    9.49    0.20
  -3   7   1    9.48    0.22
  -3   7   1    9.64    0.23
   2  -7  -1    1.28    0.09
  -2   7   1    1.33    0.07
  -2   7   1    1.18    0.06
  -2   7   1    1.37    0.06
   1  -7  -1    0.03    0.03
   1  -7  -1    0.07    0.02
  -1   7   1    0.02    0.02
  -1   7   1    0.02    0.02
   0  -7  -1   -0.03    0.02
   0  -7  -1    0.00    0.01
   0   7   1   -0.01    0.01
   0   7   1    0.00    0.01
  -1  -7  -1    1.35    0.05
  -1  -7  -1    1.55    0.08
   1   7   1    1.27    0.06
   1   7   1    1.35    0.05
  -2  -7  -1    8.21    0.17
  -2  -7  -1    7.98    0.20
  -2  -7  -1    8.06    0.15
   2   7   1    7.91    0.17
   2   7   1    8.27    0.17
  -3  -7  -1    4.36    0.10
  -3  -7  -1    4.46    0.11
  -3  -7  -1    4.58    0.13
   3   7   1    4.44    0.11
   3   7   1    4.66    0.11
  -4  -7  -1    1.26    0.07
  -4  -7  -1    1.27    0.05
  -4  -7  -1    1.26    0.04
   4   7   1    1.27    0.05
   4   7   1    1.24    0.05
  -5  -7  -1    1.65    0.05
  -5  -7  -1    1.64    0.06
  -5  -7  -1    1.73    0.08
   5   7   1    1.84    0.05
   5   7   1    1.63    0.06
  -6  -7  -1    0.76    0.07
  -6  -7  -1    0.76    0.04
  -6  -7  -1    0.85    0.04
   6   7   1    0.83    0.05
   6   7   1    0.89    0.04
  -7  -7  -1    2.75    0.09
  -7  -7  -1    2.69    0.07
  -7  -7  -1    2.64    0.11
   7   7   1    2.77    0.09
  -8  -7  -1    0.85    0.08
  -8  -7  -1    0.85    0.05
   8   7   1    0.82    0.06
  -9  -7  -1    0.31    0.04
  -9  -7  -1    0.39    0.06
   9   7   1    0.29    0.04
 -10  -7  -1    0.47    0.07
  10   7   1    0.41    0.05
  10   7   1    0.46    0.05
 -11  -7  -1    0.53    0.08
  11   7   1    0.43    0.05
  11   7   1    0.55    0.07
   7  -8  -1    0.27    0.07
  -7   8   1    0.27    0.06
  -7   8   1    0.24    0.07
   6  -8  -1    0.25    0.07
  -6   8   1    0.20    0.05
  -6   8   1    0.16    0.06
   5  -8  -1    0.00    0.04
  -5   8   1   -0.02    0.03
  -5   8   1    0.03    0.03
   4  -8  -1    0.64    0.08
  -4   8   1    0.78    0.08
  -4   8   1    0.84    0.07
   3  -8  -1    0.01    0.04
  -3   8   1    0.05    0.03
  -3   8   1    0.09    0.03
   2  -8  -1    0.58    0.07
  -2   8   1    0.61    0.04
  -2   8   1    0.57    0.06
  -2   8   1    0.68    0.06
   1  -8  -1   19.78    0.40
   1  -8  -1   19.81    0.44
  -1   8   1   20.25    0.40
  -1   8   1   20.06    0.38
   0  -8  -1    1.50    0.09
   0  -8  -1    1.47    0.06
   0   8   1    1.38    0.06
   0   8   1    1.43    0.07
  -1  -8  -1    7.84    0.18
  -1  -8  -1    7.73    0.21
   1   8   1    7.57    0.18
   1   8   1    7.72    0.17
  -2  -8  -1    3.52    0.08
  -2  -8  -1    3.61    0.10
  -2  -8  -1    3.76    0.13
   2   8   1    3.76    0.10
   2   8   1    3.71    0.10
  -3  -8  -1    1.30    0.05
  -3  -8  -1    1.28    0.04
  -3  -8  -1    1.29    0.08
   3   8   1    1.38    0.06
   3   8   1    1.28    0.06
  -4  -8  -1    0.03    0.01
  -4  -8  -1    0.03    0.01
  -4  -8  -1    0.04    0.03
   4   8   1    0.01    0.02
   4   8   1    0.02    0.02
  -5  -8  -1    0.37    0.03
  -5  -8  -1    0.33    0.05
  -5  -8  -1    0.35    0.03
   5   8   1    0.37    0.04
   5   8   1    0.38    0.03
  -6  -8  -1    6.14    0.18
  -6  -8  -1    6.23    0.13
  -6  -8  -1    6.00    0.14
   6   8   1    6.09    0.15
   6   8   1    6.20    0.13
  -7  -8  -1    0.25    0.05
  -7  -8  -1    0.22    0.03
   7   8   1    0.22    0.03
  -8  -8  -1    1.17    0.06
  -8  -8  -1    1.12    0.09
   8   8   1    1.29    0.07
  -9  -8  -1    1.76    0.08
  -9  -8  -1    1.81    0.11
   9   8   1    1.77    0.08
 -10  -8  -1    1.18    0.11
  10   8   1    1.27    0.09
  10   8   1    1.39    0.08
 -11  -8  -1    1.08    0.11
  11   8   1    1.16    0.09
  11   8   1    1.28    0.08
   6  -9  -1    0.04    0.05
  -6   9   1   -0.07    0.04
  -6   9   1    0.08    0.05
   5  -9  -1    0.25    0.07
  -5   9   1    0.09    0.05
  -5   9   1    0.21    0.05
   4  -9  -1    1.56    0.12
  -4   9   1    1.42    0.10
  -4   9   1    1.33    0.09
   3  -9  -1    0.23    0.06
   3  -9  -1    0.33    0.05
  -3   9   1    0.32    0.05
   2  -9  -1    2.42    0.10
   2  -9  -1    2.37    0.13
  -2   9   1    2.20    0.08
  -2   9   1    2.29    0.10
   1  -9  -1    3.17    0.14
   1  -9  -1    3.15    0.11
  -1   9   1    3.22    0.12
  -1   9   1    3.07    0.09
   0  -9  -1    0.01    0.02
   0  -9  -1    0.02    0.03
   0   9   1   -0.03    0.02
   0   9   1   -0.01    0.02
  -1  -9  -1    1.12    0.06
  -1  -9  -1    1.07    0.08
   1   9   1    1.06    0.05
   1   9   1    1.16    0.06
  -2  -9  -1    0.36    0.05
  -2  -9  -1    0.35    0.04
   2   9   1    0.38    0.04
   2   9   1    0.28    0.03
  -3  -9  -1    1.05    0.07
  -3  -9  -1    1.02    0.04
  -3  -9  -1    0.94    0.05
   3   9   1    1.11    0.06
   3   9   1    1.04    0.06
  -4  -9  -1    1.84    0.09
  -4  -9  -1    1.73    0.05
  -4  -9  -1    1.79    0.06
   4   9   1    1.68    0.07
   4   9   1    1.71    0.07
  -5  -9  -1    9.68    0.25
  -5  -9  -1    9.82    0.20
  -5  -9  -1    9.83    0.20
   5   9   1    9.40    0.21
   5   9   1    9.98    0.21
  -6  -9  -1   11.79    0.29
  -6  -9  -1   11.85    0.24
   6   9   1   12.43    0.26
   6   9   1   11.80    0.24
  -7  -9  -1    9.14    0.20
  -7  -9  -1    9.47    0.25
   7   9   1    9.22    0.22
  -8  -9  -1    1.63    0.11
  -8  -9  -1    1.79    0.07
   8   9   1    1.55    0.08
  -9  -9  -1    0.31    0.04
  -9  -9  -1    0.25    0.06
   9   9   1    0.22    0.04
 -10  -9  -1    0.05    0.05
  10   9   1    0.10    0.04
  10   9   1    0.14    0.04
 -11  -9  -1    0.67    0.09
  11   9   1    0.72    0.08
  11   9   1    0.78    0.09
   5 -10  -1   -0.02    0.03
   5 -10  -1   -0.06    0.04
  -5  10   1    0.00    0.04
   4 -10  -1    0.85    0.08
   4 -10  -1    0.68    0.09
  -4  10   1    0.94    0.10
   3 -10  -1    3.16    0.16
   3 -10  -1    3.21    0.13
  -3  10   1    3.03    0.14
   2 -10  -1    0.35    0.05
   2 -10  -1    0.35    0.07
  -2  10   1    0.46    0.06
   1 -10  -1    5.90    0.17
   1 -10  -1    6.08    0.21
  -1  10   1    5.97    0.18
  -1  10   1    5.79    0.15
   0 -10  -1    0.50    0.05
   0 -10  -1    0.46    0.06
   0  10   1    0.55    0.06
   0  10   1    0.56    0.05
  -1 -10  -1    0.90    0.06
  -1 -10  -1    1.02    0.08
   1  10   1    0.79    0.05
   1  10   1    0.96    0.07
  -2 -10  -1    1.28    0.06
  -2 -10  -1    1.20    0.09
   2  10   1    1.24    0.06
   2  10   1    1.31    0.07
  -3 -10  -1    1.44    0.09
  -3 -10  -1    1.57    0.06
   3  10   1    1.60    0.07
   3  10   1    1.42    0.07
  -4 -10  -1    1.46    0.05
  -4 -10  -1    1.34    0.06
  -4 -10  -1    1.42    0.09
   4  10   1    1.35    0.07
   4  10   1    1.48    0.07
  -5 -10  -1    7.07    0.16
  -5 -10  -1    7.36    0.22
   5  10   1    7.16    0.18
   5  10   1    7.36    0.17
  -6 -10  -1    8.42    0.18
  -6 -10  -1    8.08    0.24
   6  10   1    8.18    0.19
   6  10   1    8.36    0.20
  -7 -10  -1    0.73    0.05
  -7 -10  -1    0.69    0.08
   7  10   1    0.76    0.07
  -8 -10  -1   -0.01    0.02
  -8 -10  -1    0.04    0.04
   8  10   1   -0.01    0.03
  -9 -10  -1    0.63    0.05
  -9 -10  -1    0.55    0.08
   9  10   1    0.48    0.06
 -10 -10  -1    0.17    0.06
  10  10   1    0.11    0.04
  10  10   1    0.06    0.04
   4 -11  -1    1.75    0.11
   4 -11  -1    1.69    0.14
  -4  11   1    1.80    0.13
   3 -11  -1    0.08    0.05
   3 -11  -1    0.10    0.04
  -3  11   1    0.05    0.04
   2 -11  -1    3.52    0.13
   2 -11  -1    3.42    0.17
  -2  11   1    3.75    0.15
   1 -11  -1    0.06    0.04
   1 -11  -1    0.04    0.03
  -1  11   1    0.01    0.03
   0 -11  -1    0.19    0.04
   0 -11  -1    0.08    0.04
   0  11   1    0.10    0.04
   0  11   1    0.07    0.03
  -1 -11  -1    0.15    0.05
  -1 -11  -1    0.18    0.03
   1  11   1    0.20    0.04
   1  11   1    0.20    0.03
  -2 -11  -1    1.84    0.08
  -2 -11  -1    1.83    0.11
   2  11   1    1.80    0.09
   2  11   1    1.87    0.08
  -3 -11  -1    0.18    0.05
  -3 -11  -1    0.13    0.03
   3  11   1    0.07    0.03
   3  11   1    0.06    0.03
  -4 -11  -1    2.13    0.12
  -4 -11  -1    2.25    0.09
   4  11   1    2.14    0.09
   4  11   1    2.05    0.09
  -5 -11  -1    3.11    0.14
   5  11   1    3.13    0.10
   5  11   1    3.22    0.11
  -6 -11  -1    3.24    0.09
  -6 -11  -1    3.08    0.14
   6  11   1    3.51    0.12
  -7 -11  -1    0.38    0.06
  -7 -11  -1    0.37    0.04
   7  11   1    0.29    0.05
  -8 -11  -1    0.48    0.07
  -8 -11  -1    0.56    0.05
   8  11   1    0.48    0.06
  -9 -11  -1    0.76    0.09
   9  11   1    0.67    0.07
   3 -12  -1    0.47    0.06
   3 -12  -1    0.35    0.08
  -3  12   1    0.41    0.07
   2 -12  -1    0.39    0.06
   2 -12  -1    0.56    0.09
  -2  12   1    0.46    0.07
   1 -12  -1    0.08    0.03
   1 -12  -1    0.04    0.04
  -1  12   1    0.03    0.04
   0 -12  -1   -0.02    0.02
   0 -12  -1    0.02    0.04
   0  12   1   -0.02    0.03
  -1 -12  -1    0.12    0.05
  -1 -12  -1    0.13    0.03
   1  12   1    0.04    0.03
   1  12   1    0.05    0.03
  -2 -12  -1    3.32    0.11
  -2 -12  -1    3.37    0.15
   2  12   1    3.31    0.11
   2  12   1    3.30    0.13
  -3 -12  -1    2.93    0.10
  -3 -12  -1    3.22    0.15
   3  12   1    3.07    0.12
   3  12   1    3.07    0.11
  -4 -12  -1    1.45    0.10
   4  12   1    1.45    0.08
   4  12   1    1.52    0.08
  -5 -12  -1    0.14    0.05
   5  12   1    0.12    0.04
   5  12   1    0.22    0.04
  -6 -12  -1    0.05    0.04
   6  12   1    0.08    0.04
  -7 -12  -1    0.09    0.05
   7  12   1    0.09    0.04
  -8 -12  -1    0.34    0.07
   8  12   1    0.31    0.05
   1 -13  -1    0.19    0.06
   1 -13  -1    0.14    0.04
  -1  13   1    0.19    0.06
   0 -13  -1    0.05    0.03
   0 -13  -1    0.03    0.05
   0  13   1    0.00    0.04
  -1 -13  -1    0.03    0.04
  -1 -13  -1   -0.01    0.02
   1  13   1   -0.03    0.03
  -2 -13  -1    0.08    0.05
  -2 -13  -1    0.07    0.03
   2  13   1    0.05    0.03
   2  13   1    0.05    0.04
  -3 -13  -1    4.10    0.17
   3  13   1    3.89    0.14
   3  13   1    3.90    0.13
  -4 -13  -1    0.07    0.04
   4  13   1    0.00    0.03
   4  13   1   -0.04    0.03
  -5 -13  -1    0.48    0.07
   5  13   1    0.45    0.05
   5  13   1    0.43    0.05
  -6 -13  -1    0.21    0.06
   6  13   1    0.14    0.04
  -7 -13  -1    0.99    0.11
   7  13   1    0.91    0.08
   2  14   1    1.09    0.09
  -3 -14  -1    0.14    0.05
   3  14   1    0.15    0.04
   3  14   1    0.11    0.04
  -4 -14  -1    0.02    0.04
   4  14   1   -0.02    0.03
   4  14   1    0.00    0.03
   5  13  -2    0.01    0.03
   5  13  -2    0.03    0.03
  -5 -13   2   -0.05    0.04
   4  13  -2    0.73    0.07
   4  13  -2    0.75    0.07
  -4 -13   2    0.82    0.10
   3  13  -2    0.15    0.04
   3  13  -2    0.13    0.04
  -3 -13   2    0.19    0.06
   2  13  -2   -0.03    0.03
  -2 -13   2   -0.04    0.04
   1  13  -2    0.19    0.05
  -1 -13   2    0.12    0.05
   0  13  -2    4.50    0.16
   0 -13   2    4.62    0.20
   7  12  -2    0.59    0.07
  -7 -12   2    0.81    0.06
  -7 -12   2    0.87    0.10
   6  12  -2    0.13    0.04
  -6 -12   2    0.10    0.03
  -6 -12   2    0.06    0.05
   5  12  -2    0.08    0.04
   5  12  -2    0.08    0.03
  -5 -12   2    0.12    0.05
   4  12  -2    2.19    0.10
   4  12  -2    2.25    0.10
  -4 -12   2    2.20    0.13
   3  12  -2    3.59    0.12
   3  12  -2    3.55    0.13
  -3 -12   2    3.53    0.16
   2  12  -2    0.40    0.04
   2  12  -2    0.32    0.05
  -2 -12   2    0.26    0.06
   1  12  -2    1.50    0.09
  -1 -12   2    1.49    0.12
   0  12  -2    0.06    0.03
   0 -12   2    0.14    0.03
   0 -12   2    0.09    0.05
  -1  12  -2    0.21    0.05
   1 -12   2    0.30    0.07
   1 -12   2    0.26    0.04
  -2  12  -2    7.15    0.22
   2 -12   2    7.19    0.21
   2 -12   2    7.07    0.26
  -3  12  -2    0.42    0.07
   3 -12   2    0.54    0.10
   3 -12   2    0.43    0.06
   8  11  -2    0.26    0.05
  -8 -11   2    0.24    0.06
  -8 -11   2    0.25    0.04
   7  11  -2    0.45    0.06
  -7 -11   2    0.53    0.08
  -7 -11   2    0.58    0.05
   6  11  -2    0.07    0.03
   6  11  -2    0.13    0.04
  -6 -11   2    0.11    0.03
  -6 -11   2    0.07    0.04
   5  11  -2    0.45    0.05
   5  11  -2    0.69    0.06
  -5 -11   2    0.72    0.05
  -5 -11   2    0.59    0.08
   4  11  -2   -0.01    0.03
   4  11  -2    0.04    0.03
  -4 -11   2    0.03    0.02
  -4 -11   2    0.06    0.04
   3  11  -2    0.92    0.06
   3  11  -2    0.95    0.07
  -3 -11   2    0.85    0.09
   2  11  -2    2.92    0.11
   2  11  -2    2.86    0.10
  -2 -11   2    3.04    0.14
   1  11  -2    2.23    0.10
   1  11  -2    2.07    0.08
  -1 -11   2    2.09    0.12
  -1 -11   2    2.07    0.08
   0  11  -2    1.41    0.09
   0 -11   2    1.33    0.11
   0 -11   2    1.27    0.07
  -1  11  -2    2.07    0.10
   1 -11   2    1.96    0.09
   1 -11   2    2.09    0.13
  -2  11  -2    2.56    0.12
   2 -11   2    2.47    0.15
   2 -11   2    2.41    0.11
  -3  11  -2    0.38    0.06
  -3  11  -2    0.42    0.06
   3 -11   2    0.44    0.08
  -4  11  -2    0.32    0.06
  -4  11  -2    0.29    0.06
   4 -11   2    0.26    0.07
   9  10  -2    5.27    0.16
  -9 -10   2    4.87    0.15
  -9 -10   2    5.10    0.20
   8  10  -2    2.06    0.10
  -8 -10   2    2.14    0.13
  -8 -10   2    1.98    0.09
   7  10  -2    1.17    0.08
  -7 -10   2    1.26    0.07
  -7 -10   2    1.27    0.10
   6  10  -2    0.03    0.03
   6  10  -2    0.00    0.02
  -6 -10   2   -0.01    0.02
  -6 -10   2    0.01    0.04
   5  10  -2    6.28    0.16
   5  10  -2    6.03    0.16
  -5 -10   2    6.07    0.20
  -5 -10   2    6.13    0.16
   4  10  -2    5.56    0.15
   4  10  -2    5.68    0.15
  -4 -10   2    5.41    0.18
  -4 -10   2    5.51    0.14
   3  10  -2    0.06    0.03
   3  10  -2    0.08    0.03
  -3 -10   2    0.07    0.02
  -3 -10   2    0.06    0.04
   2  10  -2    2.30    0.09
   2  10  -2    2.28    0.08
  -2 -10   2    2.26    0.12
  -2 -10   2    2.22    0.08
   1  10  -2    0.30    0.04
   1  10  -2    0.31    0.03
  -1 -10   2    0.38    0.06
  -1 -10   2    0.37    0.04
   0  10  -2    1.67    0.08
   0  10  -2    1.59    0.06
   0 -10   2    1.60    0.07
   0 -10   2    1.59    0.11
  -1  10  -2   -0.02    0.02
   1 -10   2    0.01    0.04
   1 -10   2   -0.01    0.02
  -2  10  -2    1.15    0.08
  -2  10  -2    1.03    0.07
   2 -10   2    0.87    0.09
  -3  10  -2    0.02    0.03
  -3  10  -2    0.04    0.03
   3 -10   2    0.01    0.05
  -4  10  -2    1.38    0.09
  -4  10  -2    1.41    0.10
   4 -10   2    1.21    0.12
  -5  10  -2    0.28    0.05
  -5  10  -2    0.27    0.06
   5 -10   2    0.26    0.07
  10   9  -2    2.54    0.12
   9   9  -2    1.42    0.09
  -9  -9   2    1.21    0.11
  -9  -9   2    1.18    0.07
   8   9  -2    0.01    0.03
  -8  -9   2    0.08    0.05
  -8  -9   2    0.05    0.03
   7   9  -2    0.01    0.03
  -7  -9   2    0.03    0.04
  -7  -9   2    0.08    0.03
   6   9  -2    7.02    0.18
   6   9  -2    7.26    0.17
  -6  -9   2    7.18    0.18
  -6  -9   2    7.38    0.22
   5   9  -2    0.35    0.04
   5   9  -2    0.42    0.05
  -5  -9   2    0.52    0.05
  -5  -9   2    0.42    0.06
   4   9  -2   19.22    0.38
   4   9  -2   19.83    0.38
  -4  -9   2   19.47    0.38
  -4  -9   2   19.14    0.42
   3   9  -2    2.25    0.08
   3   9  -2    2.31    0.08
  -3  -9   2    2.02    0.11
  -3  -9   2    2.09    0.08
   2   9  -2    1.81    0.07
   2   9  -2    1.88    0.08
  -2  -9   2    1.74    0.10
  -2  -9   2    1.74    0.07
  -2  -9   2    1.83    0.06
   1   9  -2    2.63    0.08
   1   9  -2    2.63    0.09
  -1  -9   2    2.64    0.12
  -1  -9   2    2.62    0.08
  -1  -9   2    2.75    0.08
   0   9  -2    0.26    0.04
   0   9  -2    0.25    0.03
   0  -9   2    0.26    0.03
   0  -9   2    0.27    0.05
  -1   9  -2    0.02    0.02
  -1   9  -2    0.00    0.02
  -1   9  -2    0.03    0.03
   1  -9   2   -0.03    0.03
  -2   9  -2    1.80    0.08
  -2   9  -2    1.73    0.09
   2  -9   2    1.73    0.11
  -3   9  -2    0.86    0.07
  -3   9  -2    0.86    0.07
   3  -9   2    0.68    0.09
  -4   9  -2    1.06    0.08
  -4   9  -2    0.90    0.07
   4  -9   2    0.83    0.10
  -5   9  -2    6.95    0.20
  -5   9  -2    6.59    0.19
   5  -9   2    6.01    0.24
  -6   9  -2    5.17    0.17
  -6   9  -2    4.99    0.18
   6  -9   2    4.84    0.23
  10   8  -2    0.17    0.04
 -10  -8   2    0.18    0.04
 -10  -8   2    0.09    0.05
   9   8  -2    2.07    0.10
  -9  -8   2    1.93    0.09
  -9  -8   2    1.90    0.12
   8   8  -2    0.02    0.03
  -8  -8   2   -0.01    0.02
  -8  -8   2   -0.04    0.04
   7   8  -2    2.27    0.09
  -7  -8   2    2.40    0.12
  -7  -8   2    2.35    0.09
   6   8  -2    0.16    0.03
   6   8  -2    0.17    0.03
  -6  -8   2    0.16    0.04
  -6  -8   2    0.20    0.03
   5   8  -2   10.18    0.22
   5   8  -2   10.38    0.21
  -5  -8   2   10.14    0.22
  -5  -8   2    9.97    0.26
   4   8  -2    0.93    0.05
   4   8  -2    0.91    0.05
  -4  -8   2    1.00    0.07
  -4  -8   2    1.02    0.05
   3   8  -2    6.71    0.15
   3   8  -2    6.76    0.16
  -3  -8   2    6.32    0.18
  -3  -8   2    6.57    0.16
  -3  -8   2    6.67    0.13
   2   8  -2    0.05    0.02
   2   8  -2    0.05    0.02
  -2  -8   2    0.06    0.01
  -2  -8   2    0.05    0.03
  -2  -8   2    0.07    0.02
   1   8  -2    0.37    0.03
   1   8  -2    0.25    0.03
  -1  -8   2    0.32    0.05
  -1  -8   2    0.31    0.03
  -1  -8   2    0.34    0.03
   0   8  -2    0.58    0.05
   0   8  -2    0.61    0.04
   0   8  -2    0.63    0.04
   0  -8   2    0.61    0.07
   0  -8   2    0.73    0.04
  -1   8  -2   13.52    0.28
  -1   8  -2   13.14    0.27
  -1   8  -2   13.15    0.25
   1  -8   2   13.24    0.27
   1  -8   2   13.14    0.33
  -2   8  -2    0.01    0.02
  -2   8  -2    0.03    0.02
   2  -8   2    0.02    0.04
   2  -8   2    0.02    0.02
  -3   8  -2    0.53    0.05
  -3   8  -2    0.59    0.06
   3  -8   2    0.39    0.07
  -4   8  -2    0.34    0.04
  -4   8  -2    0.31    0.04
   4  -8   2    0.18    0.05
  -5   8  -2    0.01    0.03
  -5   8  -2    0.04    0.03
   5  -8   2    0.03    0.05
  -6   8  -2    6.54    0.20
  -6   8  -2    6.23    0.18
   6  -8   2    6.01    0.24
  -7   8  -2    0.10    0.04
  -7   8  -2    0.07    0.04
   7  -8   2    0.06    0.06
  10   7  -2    0.08    0.04
 -10  -7   2    0.28    0.06
 -10  -7   2    0.20    0.04
   9   7  -2    1.45    0.08
  -9  -7   2    1.52    0.11
  -9  -7   2    1.41    0.08
   8   7  -2    0.65    0.06
  -8  -7   2    0.63    0.05
  -8  -7   2    0.68    0.07
   7   7  -2    5.91    0.14
   7   7  -2    5.30    0.14
  -7  -7   2    4.84    0.17
  -7  -7   2    5.23    0.14
   6   7  -2    0.38    0.04
   6   7  -2    0.43    0.04
  -6  -7   2    0.37    0.05
  -6  -7   2    0.46    0.04
   5   7  -2    3.89    0.10
   5   7  -2    3.74    0.10
  -5  -7   2    3.68    0.13
  -5  -7   2    3.68    0.11
   4   7  -2    5.74    0.14
   4   7  -2    5.85    0.13
  -4  -7   2    5.66    0.16
  -4  -7   2    5.88    0.14
   3   7  -2    6.80    0.15
   3   7  -2    6.82    0.15
  -3  -7   2    6.74    0.13
  -3  -7   2    6.58    0.18
  -3  -7   2    6.78    0.16
   2   7  -2    1.72    0.06
   2   7  -2    1.65    0.06
  -2  -7   2    1.62    0.06
  -2  -7   2    1.68    0.05
  -2  -7   2    1.59    0.08
   1   7  -2    3.17    0.08
   1   7  -2    3.13    0.09
  -1  -7   2    3.06    0.09
  -1  -7   2    3.05    0.08
  -1  -7   2    2.82    0.11
   0   7  -2    5.47    0.12
   0   7  -2    5.54    0.13
   0   7  -2    5.37    0.12
   0  -7   2    5.36    0.17
   0  -7   2    5.42    0.13
  -1   7  -2    0.05    0.02
  -1   7  -2    0.04    0.01
  -1   7  -2    0.05    0.02
   1  -7   2    0.06    0.02
   1  -7   2    0.13    0.04
  -2   7  -2    1.15    0.04
  -2   7  -2    1.28    0.06
  -2   7  -2    1.17    0.06
   2  -7   2    1.19    0.05
   2  -7   2    1.32    0.09
  -3   7  -2    9.23    0.21
  -3   7  -2    9.06    0.21
   3  -7   2    9.19    0.26
   3  -7   2    9.09    0.20
  -4   7  -2    0.30    0.04
  -4   7  -2    0.27    0.04
   4  -7   2    0.27    0.03
   4  -7   2    0.25    0.06
  -5   7  -2    0.18    0.04
  -5   7  -2    0.31    0.05
   5  -7   2    0.29    0.06
  -6   7  -2    0.76    0.07
  -6   7  -2    0.67    0.07
   6  -7   2    0.70    0.10
  -7   7  -2    1.71    0.11
  -7   7  -2    1.76    0.09
   7  -7   2    1.48    0.14
  -8   7  -2    0.20    0.05
  -8   7  -2    0.23    0.05
   8  -7   2    0.22    0.08
  11   6  -2    0.03    0.03
  10   6  -2    0.46    0.05
 -10  -6   2    0.48    0.07
 -10  -6   2    0.36    0.05
   9   6  -2    1.74    0.08
  -9  -6   2    1.51    0.11
  -9  -6   2    1.54    0.08
   8   6  -2    1.82    0.08
  -8  -6   2    1.94    0.08
  -8  -6   2    1.65    0.10
   7   6  -2    6.07    0.14
   7   6  -2    6.09    0.15
  -7  -6   2    5.99    0.18
  -7  -6   2    6.18    0.16
   6   6  -2    0.57    0.05
   6   6  -2    0.60    0.04
  -6  -6   2    0.75    0.07
  -6  -6   2    0.67    0.05
   5   6  -2    0.01    0.02
   5   6  -2    0.03    0.02
  -5  -6   2    0.02    0.02
  -5  -6   2    0.04    0.03
   4   6  -2    0.07    0.02
   4   6  -2    0.14    0.02
  -4  -6   2    0.13    0.03
  -4  -6   2    0.18    0.03
   3   6  -2    4.30    0.10
   3   6  -2    4.22    0.10
  -3  -6   2    4.16    0.12
  -3  -6   2    4.17    0.11
   2   6  -2    0.06    0.02
   2   6  -2    0.07    0.02
  -2  -6   2    0.09    0.03
  -2  -6   2    0.09    0.01
  -2  -6   2    0.07    0.02
   1   6  -2   32.12    0.56
   1   6  -2   31.40    0.57
  -1  -6   2   31.96    0.58
  -1  -6   2   31.87    0.61
   0   6  -2   32.28    0.56
   0   6  -2   31.29    0.57
   0   6  -2   30.99    0.57
   0  -6   2   32.20    0.62
   0  -6   2   31.73    0.58
  -1   6  -2    0.11    0.01
  -1   6  -2    0.09    0.02
  -1   6  -2    0.12    0.02
   1  -6   2    0.07    0.02
   1  -6   2    0.08    0.03
  -2   6  -2    6.13    0.15
  -2   6  -2    6.23    0.14
  -2   6  -2    5.96    0.12
   2  -6   2    6.12    0.14
   2  -6   2    6.05    0.18
  -3   6  -2   25.11    0.48
  -3   6  -2   25.50    0.49
   3  -6   2   25.71    0.54
   3  -6   2   25.95    0.48
  -4   6  -2    0.02    0.02
  -4   6  -2    0.04    0.02
   4  -6   2    0.01    0.02
   4  -6   2   -0.01    0.04
  -5   6  -2   10.71    0.24
  -5   6  -2   11.18    0.25
   5  -6   2   10.55    0.30
   5  -6   2   10.79    0.24
  -6   6  -2    0.28    0.04
  -6   6  -2    0.21    0.04
   6  -6   2    0.26    0.06
   6  -6   2    0.33    0.04
  -7   6  -2    0.30    0.05
  -7   6  -2    0.20    0.04
   7  -6   2    0.24    0.06
  -8   6  -2    1.54    0.09
  -8   6  -2    1.53    0.11
   8  -6   2    1.42    0.14
  -9   6  -2    1.38    0.09
  -9   6  -2    1.19    0.11
   9  -6   2    1.66    0.15
  11   5  -2    0.58    0.06
 -11  -5   2    0.55    0.06
 -11  -5   2    0.65    0.08
  10   5  -2   -0.02    0.03
 -10  -5   2   -0.01    0.02
 -10  -5   2   -0.05    0.04
   9   5  -2    0.51    0.05
  -9  -5   2    0.46    0.07
  -9  -5   2    0.62    0.06
   8   5  -2    7.21    0.17
  -8  -5   2    6.86    0.21
  -8  -5   2    7.23    0.18
   7   5  -2    0.01    0.02
   7   5  -2   -0.02    0.02
  -7  -5   2    0.03    0.02
  -7  -5   2    0.02    0.03
   6   5  -2    1.46    0.06
   6   5  -2    1.45    0.06
  -6  -5   2    1.40    0.06
  -6  -5   2    1.39    0.08
   5   5  -2    2.91    0.08
   5   5  -2    2.93    0.08
  -5  -5   2    3.02    0.09
  -5  -5   2    2.89    0.10
   4   5  -2    7.97    0.16
   4   5  -2    7.82    0.16
  -4  -5   2    7.61    0.19
  -4  -5   2    7.50    0.17
   3   5  -2    2.08    0.06
   3   5  -2    2.12    0.06
  -3  -5   2    2.02    0.07
  -3  -5   2    2.00    0.08
   2   5  -2   15.60    0.28
   2   5  -2   14.81    0.28
  -2  -5   2   15.23    0.31
  -2  -5   2   15.12    0.27
  -2  -5   2   15.20    0.29
   1   5  -2   10.40    0.19
   1   5  -2   10.43    0.20
   1   5  -2   10.29    0.20
  -1  -5   2   10.43    0.21
  -1  -5   2   10.70    0.23
   0   5  -2   35.04    0.61
   0   5  -2   35.21    0.62
   0   5  -2   34.32    0.62
   0  -5   2   35.18    0.63
   0  -5   2   35.43    0.66
  -1   5  -2    4.14    0.09
  -1   5  -2    4.08    0.10
  -1   5  -2    4.14    0.08
   1  -5   2    4.02    0.10
   1  -5   2    4.03    0.13
  -2   5  -2    0.17    0.01
  -2   5  -2    0.15    0.02
  -2   5  -2    0.12    0.02
   2  -5   2    0.11    0.03
   2  -5   2    0.12    0.02
  -3   5  -2    0.10    0.02
  -3   5  -2    0.00    0.02
   3  -5   2    0.04    0.03
   3  -5   2    0.03    0.02
  -4   5  -2    9.22    0.20
  -4   5  -2    9.32    0.21
   4  -5   2    9.30    0.25
   4  -5   2    9.63    0.21
  -5   5  -2    0.01    0.02
  -5   5  -2    0.02    0.02
   5  -5   2   -0.01    0.02
   5  -5   2    0.01    0.04
  -6   5  -2    0.03    0.02
  -6   5  -2    0.04    0.03
   6  -5   2    0.03    0.03
   6  -5   2    0.03    0.04
  -7   5  -2   -0.01    0.03
  -7   5  -2   -0.03    0.02
   7  -5   2    0.03    0.03
   7  -5   2    0.03    0.04
  -8   5  -2    0.30    0.05
  -8   5  -2    0.26    0.05
   8  -5   2    0.26    0.05
   8  -5   2    0.18    0.06
  -9   5  -2    2.36    0.13
  -9   5  -2    2.43    0.11
   9  -5   2    2.42    0.16
  11   4  -2    0.15    0.04
 -11  -4   2    0.09    0.05
  10   4  -2    0.02    0.03
 -10  -4   2   -0.04    0.04
 -10  -4   2    0.03    0.03
   9   4  -2    0.41    0.04
  -9  -4   2    0.39    0.06
  -9  -4   2    0.50    0.05
   8   4  -2   20.80    0.40
  -8  -4   2   20.73    0.41
  -8  -4   2   21.83    0.45
   7   4  -2    0.34    0.04
   7   4  -2    0.29    0.03
  -7  -4   2    0.34    0.05
  -7  -4   2    0.30    0.04
   6   4  -2    1.64    0.06
   6   4  -2    1.71    0.06
  -6  -4   2    1.69    0.08
  -6  -4   2    1.69    0.04
  -6  -4   2    1.56    0.06
   5   4  -2    0.33    0.03
   5   4  -2    0.29    0.03
  -5  -4   2    0.33    0.03
  -5  -4   2    0.28    0.04
   4   4  -2    6.16    0.14
   4   4  -2    6.15    0.13
  -4  -4   2    6.28    0.14
  -4  -4   2    6.54    0.16
   3   4  -2    9.50    0.19
   3   4  -2    9.39    0.18
  -3  -4   2    9.39    0.20
  -3  -4   2    9.50    0.21
   2   4  -2    5.37    0.12
   2   4  -2    5.50    0.11
  -2  -4   2    5.63    0.13
  -2  -4   2    5.59    0.13
   1   4  -2    2.06    0.05
   1   4  -2    2.07    0.05
   1   4  -2    2.04    0.06
  -1  -4   2    2.08    0.06
  -1  -4   2    2.16    0.07
   0   4  -2    1.87    0.05
   0   4  -2    1.82    0.04
   0   4  -2    1.73    0.05
   0  -4   2    1.89    0.06
   0  -4   2    1.92    0.07
  -1   4  -2    5.46    0.12
  -1   4  -2    5.38    0.11
  -1   4  -2    5.53    0.11
   1  -4   2    5.75    0.15
   1  -4   2    5.71    0.13
  -2   4  -2    6.24    0.13
  -2   4  -2    6.54    0.14
   2  -4   2    6.57    0.14
   2  -4   2    6.51    0.17
  -3   4  -2    1.86    0.06
  -3   4  -2    2.01    0.06
   3  -4   2    2.02    0.07
   3  -4   2    1.83    0.09
  -4   4  -2    7.46    0.16
  -4   4  -2    7.64    0.17
   4  -4   2    7.38    0.17
   4  -4   2    7.12    0.20
  -5   4  -2   26.46    0.49
  -5   4  -2   25.16    0.48
   5  -4   2   26.80    0.50
   5  -4   2   25.51    0.54
  -6   4  -2    5.59    0.14
  -6   4  -2    5.72    0.15
   6  -4   2    5.84    0.20
   6  -4   2    5.62    0.15
  -7   4  -2    1.75    0.09
  -7   4  -2    1.72    0.08
   7  -4   2    1.85    0.09
   7  -4   2    1.73    0.12
  -8   4  -2    0.02    0.03
  -8   4  -2    0.01    0.03
   8  -4   2    0.06    0.05
   8  -4   2    0.03    0.03
  -9   4  -2   -0.07    0.04
  -9   4  -2   -0.01    0.03
   9  -4   2   -0.04    0.04
   9  -4   2   -0.07    0.03
 -10   4  -2    1.49    0.10
  10  -4   2    1.55    0.14
  11   3  -2    0.34    0.06
  11   3  -2    0.43    0.05
 -11  -3   2    0.38    0.07
  10   3  -2    3.80    0.12
 -10  -3   2    3.72    0.15
 -10  -3   2    3.96    0.13
   9   3  -2    4.41    0.12
  -9  -3   2    4.53    0.13
  -9  -3   2    4.57    0.16
   8   3  -2    2.83    0.09
  -8  -3   2    2.68    0.09
  -8  -3   2    2.78    0.12
   7   3  -2    1.86    0.07
   7   3  -2    1.87    0.07
  -7  -3   2    1.76    0.07
  -7  -3   2    1.61    0.09
  -7  -3   2    1.77    0.05
   6   3  -2    6.26    0.14
   6   3  -2    6.22    0.14
  -6  -3   2    6.28    0.17
  -6  -3   2    5.80    0.14
  -6  -3   2    6.09    0.12
   5   3  -2    1.05    0.04
   5   3  -2    1.08    0.05
  -5  -3   2    1.04    0.06
  -5  -3   2    1.14    0.03
  -5  -3   2    1.10    0.05
   4   3  -2    0.11    0.02
   4   3  -2    0.15    0.02
  -4  -3   2    0.12    0.02
  -4  -3   2    0.13    0.02
   3   3  -2    2.24    0.06
   3   3  -2    2.16    0.06
  -3  -3   2    2.33    0.07
  -3  -3   2    2.50    0.07
   2   3  -2   41.89    0.74
   2   3  -2   42.14    0.74
  -2  -3   2   42.65    0.75
  -2  -3   2   42.21    0.75
   1   3  -2    1.31    0.04
   1   3  -2    1.26    0.03
   1   3  -2    1.31    0.04
  -1  -3   2    1.35    0.05
  -1  -3   2    1.30    0.04
   0   3  -2    0.95    0.03
   0   3  -2    0.93    0.03
   0   3  -2    0.96    0.03
   0  -3   2    1.05    0.05
   0  -3   2    1.00    0.04
  -1   3  -2   17.35    0.32
  -1   3  -2   17.53    0.31
  -1   3  -2   17.02    0.32
   1  -3   2   18.20    0.35
   1  -3   2   18.42    0.33
  -2   3  -2    1.46    0.04
  -2   3  -2    1.41    0.05
   2  -3   2    1.38    0.05
   2  -3   2    1.33    0.06
  -3   3  -2    1.48    0.05
  -3   3  -2    1.35    0.05
   3  -3   2    1.52    0.05
  -4   3  -2    1.24    0.05
  -4   3  -2    1.08    0.05
   4  -3   2    1.25    0.05
   4  -3   2    1.09    0.07
  -5   3  -2    3.37    0.09
  -5   3  -2    3.44    0.09
   5  -3   2    3.36    0.13
   5  -3   2    3.45    0.10
  -6   3  -2    7.49    0.18
  -6   3  -2    7.31    0.17
   6  -3   2    7.53    0.22
   6  -3   2    7.67    0.18
  -7   3  -2    0.32    0.04
  -7   3  -2    0.26    0.04
   7  -3   2    0.31    0.04
   7  -3   2    0.24    0.06
  -8   3  -2    0.39    0.05
  -8   3  -2    0.41    0.04
   8  -3   2    0.39    0.07
   8  -3   2    0.40    0.05
  -9   3  -2    0.48    0.05
   9  -3   2    0.37    0.06
   9  -3   2    0.37    0.08
 -10   3  -2    1.29    0.09
  10  -3   2    1.42    0.10
  10  -3   2    1.44    0.13
  11   2  -2    1.50    0.10
  11   2  -2    1.63    0.08
 -11  -2   2    1.61    0.11
  10   2  -2    0.21    0.03
  10   2  -2    0.24    0.05
 -10  -2   2    0.21    0.05
   9   2  -2    0.08    0.03
  -9  -2   2    0.09    0.03
  -9  -2   2    0.17    0.04
   8   2  -2    2.29    0.09
   8   2  -2    2.32    0.08
  -8  -2   2    2.18    0.08
  -8  -2   2    2.49    0.11
  -8  -2   2    2.22    0.07
   7   2  -2    7.24    0.16
   7   2  -2    6.90    0.17
  -7  -2   2    6.79    0.19
  -7  -2   2    6.87    0.16
  -7  -2   2    6.71    0.15
   6   2  -2    1.81    0.07
   6   2  -2    1.91    0.06
  -6  -2   2    1.87    0.07
  -6  -2   2    1.83    0.08
  -6  -2   2    2.02    0.06
   5   2  -2   15.98    0.30
   5   2  -2   15.79    0.31
  -5  -2   2   16.22    0.29
  -5  -2   2   16.16    0.33
  -5  -2   2   16.28    0.31
   4   2  -2    0.04    0.01
   4   2  -2    0.01    0.01
  -4  -2   2    0.03    0.01
  -4  -2   2    0.02    0.01
  -4  -2   2    0.03    0.02
   3   2  -2   28.67    0.53
   3   2  -2   28.45    0.52
  -3  -2   2   30.48    0.50
  -3  -2   2   29.36    0.53
  -3  -2   2   29.19    0.53
   2   2  -2   55.97    0.99
   2   2  -2   56.70    1.00
  -2  -2   2   57.71    1.00
  -2  -2   2   58.18    1.00
   1   2  -2   12.94    0.23
   1   2  -2   12.07    0.24
  -1  -2   2   12.97    0.24
  -1  -2   2   13.20    0.24
   0   2  -2   66.10    1.15
   0   2  -2   65.63    1.14
   0   2  -2   65.96    1.15
   0  -2   2   66.76    1.15
   0  -2   2   67.10    1.15
  -1   2  -2   13.27    0.24
  -1   2  -2   13.62    0.24
  -1   2  -2   13.27    0.25
   1  -2   2   14.14    0.26
   1  -2   2   14.02    0.27
  -2   2  -2   10.51    0.20
  -2   2  -2   10.24    0.20
   2  -2   2   10.77    0.22
   2  -2   2   10.80    0.21
  -3   2  -2   23.93    0.43
  -3   2  -2   24.13    0.43
   3  -2   2   24.19    0.44
  -4   2  -2    8.84    0.17
  -4   2  -2    8.28    0.18
  -4   2  -2    8.65    0.18
   4  -2   2    8.88    0.18
  -5   2  -2    0.65    0.05
  -5   2  -2    0.70    0.04
  -5   2  -2    0.73    0.04
   5  -2   2    0.75    0.05
  -6   2  -2    2.03    0.08
  -6   2  -2    2.21    0.07
  -6   2  -2    2.20    0.07
   6  -2   2    2.19    0.08
   6  -2   2    2.11    0.05
  -7   2  -2    8.49    0.19
  -7   2  -2    8.18    0.19
  -7   2  -2    8.28    0.21
   7  -2   2    8.48    0.21
  -8   2  -2    0.36    0.05
  -8   2  -2    0.20    0.04
  -8   2  -2    0.28    0.04
   8  -2   2    0.22    0.05
  -9   2  -2    0.82    0.06
  -9   2  -2    0.76    0.08
   9  -2   2    0.73    0.07
 -10   2  -2    0.04    0.03
  10  -2   2    0.00    0.05
  10  -2   2    0.01    0.04
 -11   2  -2    2.71    0.12
  11  -2   2    2.86    0.18
  11  -2   2    2.43    0.13
  11   1  -2    0.75    0.08
 -11  -1   2    0.75    0.09
  10   1  -2    1.10    0.06
  10   1  -2    1.21    0.09
 -10  -1   2    1.17    0.09
   9   1  -2   -0.01    0.02
  -9  -1   2   -0.01    0.03
  -9  -1   2   -0.03    0.02
  -9  -1   2    0.00    0.02
   8   1  -2    0.05    0.03
   8   1  -2    0.03    0.02
  -8  -1   2    0.06    0.02
  -8  -1   2   -0.02    0.03
  -8  -1   2    0.07    0.02
   7   1  -2   17.29    0.35
   7   1  -2   16.86    0.33
  -7  -1   2   17.05    0.33
  -7  -1   2   17.36    0.36
  -7  -1   2   16.73    0.33
   6   1  -2    0.12    0.02
   6   1  -2    0.10    0.02
  -6  -1   2    0.13    0.02
  -6  -1   2    0.12    0.03
  -6  -1   2    0.11    0.02
   5   1  -2    3.13    0.08
   5   1  -2    2.94    0.09
  -5  -1   2    2.94    0.08
  -5  -1   2    3.07    0.10
  -5  -1   2    3.13    0.07
   4   1  -2    2.28    0.07
  -4  -1   2    2.35    0.07
  -4  -1   2    2.37    0.07
  -4  -1   2    2.35    0.06
  -4  -1   2    2.20    0.07
   3   1  -2    0.84    0.04
  -3  -1   2    0.91    0.04
  -3  -1   2    0.92    0.03
  -3  -1   2    0.85    0.04
   2   1  -2    2.77    0.07
  -2  -1   2    2.96    0.07
  -2  -1   2    3.08    0.07
  -2  -1   2    3.03    0.07
  -2  -1   2    3.07    0.06
   1   1  -2    4.47    0.08
   1   1  -2    4.47    0.10
  -1  -1   2    4.67    0.10
  -1  -1   2    4.65    0.10
  -1  -1   2    4.81    0.09
   0   1  -2    3.74    0.07
   0   1  -2    3.76    0.08
   0  -1   2    4.08    0.09
   0  -1   2    3.89    0.08
   0  -1   2    4.07    0.08
  -1   1  -2   31.93    0.57
  -1   1  -2   33.06    0.58
   1  -1   2   34.06    0.59
   1  -1   2   33.51    0.57
   1  -1   2   33.46    0.59
  -2   1  -2    4.79    0.10
  -2   1  -2    4.83    0.09
   2  -1   2    5.02    0.11
  -3   1  -2    3.87    0.08
  -3   1  -2    3.76    0.08
   3  -1   2    3.86    0.09
  -4   1  -2    9.95    0.19
  -4   1  -2   10.03    0.19
   4  -1   2    9.86    0.18
   4  -1   2    9.70    0.20
  -5   1  -2    9.04    0.20
  -5   1  -2    8.73    0.18
  -5   1  -2    9.42    0.18
   5  -1   2    9.38    0.20
   5  -1   2    8.96    0.17
  -6   1  -2    3.77    0.10
  -6   1  -2    3.80    0.11
  -6   1  -2    3.75    0.10
   6  -1   2    3.84    0.11
   6  -1   2    3.89    0.08
  -7   1  -2    1.21    0.07
  -7   1  -2    1.21    0.06
  -7   1  -2    1.30    0.06
   7  -1   2    1.21    0.07
   7  -1   2    1.18    0.04
  -8   1  -2    5.73    0.14
  -8   1  -2    5.88    0.17
  -8   1  -2    5.52    0.15
   8  -1   2    5.66    0.16
  -9   1  -2    0.00    0.02
  -9   1  -2    0.01    0.03
   9  -1   2   -0.02    0.03
 -10   1  -2    1.04    0.07
 -10   1  -2    0.81    0.08
  10  -1   2    0.86    0.08
 -11   1  -2    0.04    0.05
 -11   1  -2    0.07    0.04
  11  -1   2    0.07    0.05
  10   0  -2    0.09    0.04
  10   0  -2    0.08    0.03
 -10   0   2    0.07    0.04
 -10   0   2    0.06    0.03
   9   0  -2    0.02    0.03
   9   0  -2    0.13    0.03
  -9   0   2    0.10    0.04
  -9   0   2    0.07    0.03
   8   0  -2    0.56    0.06
   8   0  -2    0.57    0.04
  -8   0   2    0.56    0.05
  -8   0   2    0.54    0.06
  -8   0   2    0.55    0.05
   7   0  -2    4.41    0.11
  -7   0   2    4.45    0.12
  -7   0   2    4.54    0.11
  -7   0   2    4.53    0.14
  -6   0   2    1.24    0.05
  -6   0   2    1.16    0.06
  -6   0   2    1.18    0.08
  -6   0   2    1.23    0.05
  -5   0   2    9.47    0.23
  -5   0   2    9.65    0.20
  -5   0   2    9.64    0.19
  -5   0   2    9.97    0.21
  -5   0   2    9.72    0.20
  -4   0   2    2.38    0.09
  -4   0   2    2.38    0.06
  -4   0   2    2.34    0.07
  -4   0   2    2.38    0.06
  -4   0   2    2.41    0.07
  -3   0   2   10.49    0.20
  -3   0   2   10.23    0.20
  -3   0   2   10.28    0.19
  -3   0   2   10.13    0.22
  -3   0   2   10.32    0.20
  -2   0   2    2.67    0.06
  -2   0   2    2.74    0.06
  -2   0   2    2.41    0.08
  -2   0   2    2.71    0.07
  -2   0   2    2.80    0.06
   1   0  -2   89.44    1.59
   1   0  -2   90.76    1.59
  -1   0   2   92.11    1.58
  -1   0   2   92.14    1.59
   0   0  -2    4.28    0.09
   0   0  -2    4.28    0.08
   0   0   2    4.18    0.09
  -1   0  -2    9.44    0.18
  -1   0  -2   10.40    0.18
  -1   0  -2   10.29    0.18
   1   0   2    9.87    0.18
  -2   0  -2   27.24    0.48
  -2   0  -2   27.34    0.48
  -2   0  -2   27.58    0.48
   2   0   2   27.81    0.49
   2   0   2   26.92    0.47
  -3   0  -2   49.82    0.85
  -3   0  -2   47.93    0.85
  -3   0  -2   47.07    0.84
   3   0   2   47.99    0.85
   3   0   2   48.88    0.84
  -4   0  -2    4.41    0.11
  -4   0  -2    4.71    0.09
  -4   0  -2    4.48    0.10
   4   0   2    4.51    0.11
   4   0   2    4.48    0.09
  -5   0  -2   44.19    0.81
  -5   0  -2   45.11    0.79
  -5   0  -2   45.37    0.78
   5   0   2   43.81    0.77
   5   0   2   44.92    0.80
  -6   0  -2    0.08    0.03
  -6   0  -2    0.07    0.02
  -6   0  -2    0.08    0.02
   6   0   2    0.10    0.02
   6   0   2    0.08    0.01
  -7   0  -2    3.97    0.11
  -7   0  -2    3.79    0.11
   7   0   2    3.95    0.12
   7   0   2    4.36    0.09
  -8   0  -2    0.34    0.05
  -8   0  -2    0.45    0.04
  -8   0  -2    0.44    0.05
   8   0   2    0.38    0.05
   8   0   2    0.44    0.03
  -9   0  -2    5.19    0.17
  -9   0  -2    5.11    0.14
   9   0   2    4.92    0.16
 -10   0  -2    2.45    0.09
 -10   0  -2    2.20    0.12
  10   0   2    2.31    0.11
 -11   0  -2    1.42    0.11
 -11   0  -2    1.52    0.08
  11   0   2    1.43    0.10
  10  -1  -2    3.10    0.13
 -10   1   2    3.24    0.14
 -10   1   2    3.02    0.12
   9  -1  -2    0.19    0.03
   9  -1  -2    0.15    0.04
  -9   1   2    0.17    0.04
  -9   1   2    0.11    0.03
   8  -1  -2    3.62    0.10
   8  -1  -2    3.63    0.12
  -8   1   2    3.53    0.12
  -8   1   2    3.39    0.11
  -8   1   2    3.02    0.14
   7  -1  -2    5.90    0.14
  -7   1   2    5.98    0.14
  -7   1   2    5.66    0.18
  -7   1   2    5.93    0.16
  -7   1   2    5.83    0.14
  -6   1   2    0.53    0.05
  -6   1   2    0.43    0.05
  -6   1   2    0.45    0.04
  -6   1   2    0.54    0.04
  -6   1   2    0.50    0.04
  -5   1   2   28.26    0.56
  -5   1   2   28.16    0.52
  -5   1   2   28.27    0.52
  -5   1   2   29.08    0.53
  -5   1   2   28.64    0.51
  -4   1   2    5.59    0.13
  -4   1   2    5.65    0.12
  -4   1   2    5.47    0.13
  -4   1   2    5.61    0.12
  -4   1   2    5.58    0.15
  -3   1   2   29.75    0.52
  -3   1   2   29.81    0.53
  -3   1   2   29.41    0.53
  -3   1   2   29.76    0.53
  -3   1   2   29.68    0.56
  -2   1   2    7.89    0.15
  -2   1   2    7.76    0.15
  -2   1   2    7.71    0.16
  -2   1   2    7.86    0.15
  -2   1   2    7.88    0.17
   1  -1  -2   13.86    0.25
  -1   1   2   13.94    0.26
  -1   1   2   14.33    0.25
  -1   1   2   14.22    0.27
  -1   1   2   13.93    0.25
   0  -1  -2   32.96    0.55
   0  -1  -2   30.61    0.56
   0   1   2   32.20    0.57
   0   1   2   31.39    0.56
   0   1   2   32.10    0.56
   0   1   2   32.75    0.55
  -1  -1  -2   54.81    0.93
  -1  -1  -2   52.31    0.92
   1   1   2   53.48    0.93
   1   1   2   55.01    0.94
   1   1   2   52.43    0.93
  -2  -1  -2  114.24    2.00
  -2  -1  -2  116.05    1.99
  -2  -1  -2  115.06    1.99
   2   1   2  115.77    2.01
   2   1   2  115.01    2.01
  -3  -1  -2    3.43    0.08
  -3  -1  -2    3.35    0.08
   3   1   2    3.54    0.08
   3   1   2    3.46    0.07
  -4  -1  -2   12.90    0.26
  -4  -1  -2   13.15    0.24
   4   1   2   13.28    0.24
   4   1   2   13.06    0.25
  -5  -1  -2    0.02    0.01
  -5  -1  -2    0.01    0.02
   5   1   2    0.03    0.01
   5   1   2    0.02    0.01
  -6  -1  -2   25.53    0.46
  -6  -1  -2   24.86    0.49
  -6  -1  -2   25.05    0.46
   6   1   2   25.03    0.48
   6   1   2   25.81    0.45
  -7  -1  -2    0.00    0.02
  -7  -1  -2    0.01    0.02
  -7  -1  -2    0.01    0.03
   7   1   2    0.01    0.01
   7   1   2    0.01    0.02
  -8  -1  -2    2.53    0.11
  -8  -1  -2    2.50    0.08
   8   1   2    2.58    0.07
   8   1   2    2.58    0.10
  -9  -1  -2    0.11    0.03
  -9  -1  -2    0.06    0.04
   9   1   2    0.08    0.02
   9   1   2    0.10    0.04
 -10  -1  -2    0.39    0.04
 -10  -1  -2    0.47    0.06
  10   1   2    0.42    0.06
 -11  -1  -2    1.14    0.10
 -11  -1  -2    1.18    0.07
  11   1   2    1.13    0.10
 -12  -1  -2    0.84    0.09
  12   1   2    0.85    0.09
  10  -2  -2    0.05    0.05
  10  -2  -2    0.08    0.04
 -10   2   2    0.05    0.04
   9  -2  -2    6.31    0.18
  -9   2   2    6.19    0.17
  -9   2   2    6.06    0.28
   8  -2  -2    0.19    0.03
   8  -2  -2    0.27    0.04
  -8   2   2    0.25    0.04
  -8   2   2    0.28    0.06
  -8   2   2    0.22    0.04
   7  -2  -2    3.04    0.10
  -7   2   2    2.93    0.13
  -7   2   2    2.96    0.10
  -7   2   2    3.09    0.11
   6  -2  -2    0.02    0.02
  -6   2   2    0.01    0.02
  -6   2   2    0.03    0.02
  -6   2   2    0.02    0.03
  -6   2   2    0.06    0.02
  -5   2   2    0.03    0.03
  -5   2   2    0.04    0.02
  -5   2   2    0.04    0.02
  -5   2   2    0.05    0.02
  -5   2   2    0.03    0.01
  -4   2   2    1.12    0.05
  -4   2   2    1.13    0.04
  -4   2   2    1.20    0.05
  -4   2   2    1.21    0.05
  -4   2   2    1.10    0.06
  -3   2   2    0.59    0.02
  -3   2   2    0.64    0.03
  -3   2   2    0.59    0.03
  -3   2   2    0.63    0.05
  -3   2   2    0.59    0.03
   2  -2  -2    0.36    0.03
  -2   2   2    0.28    0.03
  -2   2   2    0.26    0.02
  -2   2   2    0.29    0.02
  -2   2   2    0.35    0.04
   1  -2  -2    0.34    0.02
  -1   2   2    0.31    0.01
  -1   2   2    0.31    0.02
   0  -2  -2  154.76    2.74
   0  -2  -2  159.40    2.75
   0   2   2  156.12    2.75
   0   2   2  162.68    2.71
   0   2   2  154.68    2.76
  -1  -2  -2   87.38    1.60
  -1  -2  -2   90.99    1.59
   1   2   2   92.30    1.58
   1   2   2   92.62    1.60
   1   2   2   91.79    1.58
  -2  -2  -2  954.83   17.82
  -2  -2  -2  996.72   17.62
   2   2   2  973.00   17.36
   2   2   2 1000.00   17.23
   2   2   2  942.27   17.28
  -3  -2  -2   59.97    1.06
  -3  -2  -2   58.80    1.05
   3   2   2   62.01    1.05
   3   2   2   61.08    1.06
  -4  -2  -2   34.07    0.62
  -4  -2  -2   34.34    0.60
   4   2   2   33.26    0.59
   4   2   2   34.32    0.61
  -5  -2  -2    1.57    0.07
  -5  -2  -2    1.55    0.05
   5   2   2    1.50    0.06
   5   2   2    1.51    0.04
  -6  -2  -2    3.14    0.10
  -6  -2  -2    3.40    0.08
   6   2   2    3.22    0.08
   6   2   2    3.26    0.10
  -7  -2  -2    0.74    0.06
  -7  -2  -2    0.82    0.04
   7   2   2    0.83    0.04
   7   2   2    0.75    0.05
  -8  -2  -2    1.08    0.05
  -8  -2  -2    0.85    0.07
   8   2   2    1.01    0.06
   8   2   2    0.97    0.05
  -9  -2  -2    0.71    0.07
  -9  -2  -2    0.81    0.05
   9   2   2    0.75    0.07
   9   2   2    0.75    0.04
 -10  -2  -2    1.41    0.07
 -10  -2  -2    1.42    0.10
  10   2   2    1.62    0.10
  10   2   2    1.48    0.06
 -11  -2  -2    0.89    0.06
 -11  -2  -2    1.02    0.10
  11   2   2    0.79    0.09
 -12  -2  -2    0.20    0.06
 -12  -2  -2    0.34    0.05
  12   2   2    0.33    0.06
   9  -3  -2    0.02    0.03
   9  -3  -2    0.08    0.05
  -9   3   2    0.02    0.05
  -9   3   2    0.06    0.03
   8  -3  -2    0.49    0.05
   8  -3  -2    0.42    0.07
  -8   3   2    0.57    0.06
  -8   3   2    0.60    0.07
   7  -3  -2    0.52    0.05
   7  -3  -2    0.45    0.07
  -7   3   2    0.53    0.05
  -7   3   2    0.50    0.07
  -7   3   2    0.43    0.04
   6  -3  -2    6.98    0.16
   6  -3  -2    6.57    0.20
  -6   3   2    6.78    0.20
  -6   3   2    6.88    0.17
  -6   3   2    6.69    0.16
   5  -3  -2    0.13    0.02
   5  -3  -2    0.13    0.04
  -5   3   2    0.13    0.02
  -5   3   2    0.10    0.03
  -5   3   2    0.17    0.03
   4  -3  -2    8.41    0.17
   4  -3  -2    8.16    0.21
  -4   3   2    8.12    0.20
  -4   3   2    7.99    0.18
  -4   3   2    8.20    0.18
   3  -3  -2    5.06    0.14
  -3   3   2    4.94    0.12
  -3   3   2    5.07    0.12
  -3   3   2    5.12    0.14
   2  -3  -2   52.52    0.94
  -2   3   2   52.96    0.93
  -2   3   2   52.63    0.92
  -2   3   2   51.08    0.90
  -2   3   2   51.62    0.92
   1  -3  -2    7.95    0.17
  -1   3   2    7.91    0.16
  -1   3   2    7.77    0.17
  -1   3   2    7.86    0.16
   0  -3  -2    6.37    0.14
   0  -3  -2    6.11    0.13
   0   3   2    6.31    0.13
   0   3   2    6.29    0.13
  -1  -3  -2    0.26    0.02
  -1  -3  -2    0.24    0.02
   1   3   2    0.22    0.02
   1   3   2    0.24    0.01
   1   3   2    0.32    0.02
  -2  -3  -2   10.48    0.21
  -2  -3  -2   10.63    0.20
   2   3   2   10.51    0.20
   2   3   2   10.82    0.20
   2   3   2   10.95    0.20
  -3  -3  -2    0.50    0.03
  -3  -3  -2    0.47    0.03
   3   3   2    0.46    0.02
   3   3   2    0.48    0.02
   3   3   2    0.45    0.02
  -4  -3  -2    6.63    0.15
  -4  -3  -2    6.48    0.14
   4   3   2    6.59    0.13
   4   3   2    6.83    0.14
  -5  -3  -2    0.48    0.03
  -5  -3  -2    0.51    0.04
   5   3   2    0.55    0.03
   5   3   2    0.50    0.03
  -6  -3  -2    1.74    0.05
  -6  -3  -2    1.70    0.08
   6   3   2    1.71    0.05
   6   3   2    1.63    0.06
  -7  -3  -2    0.84    0.04
  -7  -3  -2    0.89    0.06
   7   3   2    0.87    0.04
   7   3   2    0.94    0.05
  -8  -3  -2   28.12    0.56
  -8  -3  -2   28.45    0.52
   8   3   2   28.08    0.55
   8   3   2   28.48    0.52
  -9  -3  -2   -0.01    0.03
  -9  -3  -2    0.02    0.02
   9   3   2    0.03    0.03
   9   3   2    0.01    0.02
 -10  -3  -2    2.80    0.09
 -10  -3  -2    3.00    0.13
  10   3   2    2.68    0.12
  10   3   2    2.77    0.09
 -11  -3  -2    0.07    0.05
 -11  -3  -2    0.09    0.03
  11   3   2    0.08    0.03
  11   3   2    0.00    0.04
 -12  -3  -2    0.31    0.07
  12   3   2    0.30    0.06
   9  -4  -2   -0.02    0.05
  -9   4   2    0.04    0.04
  -9   4   2    0.01    0.05
   8  -4  -2    0.50    0.08
  -8   4   2    0.67    0.08
  -8   4   2    0.70    0.07
   7  -4  -2    0.50    0.07
   7  -4  -2    0.57    0.06
  -7   4   2    0.58    0.06
  -7   4   2    0.53    0.07
   6  -4  -2    0.10    0.03
   6  -4  -2    0.15    0.05
  -6   4   2    0.12    0.03
  -6   4   2    0.09    0.04
  -6   4   2    0.13    0.03
   5  -4  -2    1.05    0.05
   5  -4  -2    1.02    0.08
  -5   4   2    1.06    0.05
  -5   4   2    1.08    0.08
  -5   4   2    1.08    0.06
   4  -4  -2   37.33    0.64
   4  -4  -2   35.91    0.70
  -4   4   2   35.44    0.65
  -4   4   2   35.94    0.66
  -4   4   2   36.01    0.69
   3  -4  -2   15.94    0.34
   3  -4  -2   16.58    0.29
  -3   4   2   15.94    0.33
  -3   4   2   15.81    0.31
  -3   4   2   16.04    0.31
   2  -4  -2   82.00    1.44
   2  -4  -2   82.81    1.39
  -2   4   2   79.91    1.41
  -2   4   2   78.85    1.41
  -2   4   2   80.48    1.42
   1  -4  -2    0.93    0.05
  -1   4   2    0.99    0.04
  -1   4   2    1.02    0.05
   0  -4  -2   61.75    1.08
   0  -4  -2   61.36    1.09
   0   4   2   61.47    1.08
   0   4   2   61.92    1.07
  -1  -4  -2    5.42    0.13
  -1  -4  -2    5.23    0.11
   1   4   2    5.55    0.12
   1   4   2    5.36    0.11
  -2  -4  -2   12.97    0.24
  -2  -4  -2   13.19    0.26
   2   4   2   12.95    0.24
   2   4   2   12.88    0.24
   2   4   2   13.31    0.24
  -3  -4  -2    1.36    0.04
  -3  -4  -2    1.33    0.04
  -3  -4  -2    1.32    0.05
   3   4   2    1.33    0.04
   3   4   2    1.46    0.04
  -4  -4  -2   39.34    0.72
  -4  -4  -2   39.69    0.70
  -4  -4  -2   39.47    0.69
   4   4   2   39.46    0.70
  -5  -4  -2    5.51    0.12
  -5  -4  -2    5.41    0.14
  -5  -4  -2    5.53    0.12
   5   4   2    5.37    0.12
  -6  -4  -2    0.16    0.02
  -6  -4  -2    0.13    0.03
   6   4   2    0.13    0.02
  -7  -4  -2    2.50    0.10
  -7  -4  -2    2.55    0.07
   7   4   2    2.58    0.08
   7   4   2    2.53    0.09
  -8  -4  -2    4.02    0.10
  -8  -4  -2    4.19    0.14
   8   4   2    4.24    0.13
   8   4   2    4.04    0.11
  -9  -4  -2    0.12    0.04
  -9  -4  -2    0.13    0.02
   9   4   2    0.15    0.03
   9   4   2    0.17    0.04
 -10  -4  -2    5.25    0.13
 -10  -4  -2    5.45    0.18
  10   4   2    5.25    0.17
  10   4   2    5.24    0.14
 -11  -4  -2   -0.02    0.05
  11   4   2    0.02    0.02
  11   4   2    0.02    0.04
 -12  -4  -2    0.30    0.07
  12   4   2    0.21    0.06
   9  -5  -2    0.69    0.10
  -9   5   2    0.95    0.11
  -9   5   2    0.94    0.09
   8  -5  -2   -0.05    0.04
  -8   5   2    0.02    0.04
  -8   5   2    0.04    0.05
   7  -5  -2    0.30    0.07
  -7   5   2    0.37    0.05
  -7   5   2    0.34    0.06
   6  -5  -2    1.10    0.10
  -6   5   2    1.20    0.07
  -6   5   2    1.24    0.10
  -6   5   2    1.37    0.07
   5  -5  -2    0.43    0.06
   5  -5  -2    0.44    0.04
  -5   5   2    0.45    0.04
  -5   5   2    0.42    0.04
  -5   5   2    0.47    0.06
   4  -5  -2    3.22    0.09
   4  -5  -2    3.58    0.14
  -4   5   2    3.37    0.12
  -4   5   2    3.50    0.10
  -4   5   2    3.30    0.10
   3  -5  -2    1.09    0.04
   3  -5  -2    1.09    0.07
  -3   5   2    1.09    0.07
  -3   5   2    1.11    0.06
  -3   5   2    1.02    0.05
   2  -5  -2    4.03    0.13
  -2   5   2    4.03    0.11
  -2   5   2    4.23    0.12
  -2   5   2    4.04    0.10
   1  -5  -2    6.70    0.16
   1  -5  -2    7.32    0.18
  -1   5   2    7.04    0.16
  -1   5   2    6.82    0.15
   0  -5  -2    9.76    0.22
   0  -5  -2    9.74    0.20
   0   5   2    9.70    0.19
   0   5   2    9.52    0.20
  -1  -5  -2    7.24    0.17
  -1  -5  -2    7.17    0.15
   1   5   2    7.23    0.15
   1   5   2    7.32    0.15
  -2  -5  -2    1.47    0.05
  -2  -5  -2    1.47    0.06
   2   5   2    1.54    0.05
   2   5   2    1.64    0.05
  -3  -5  -2    1.66    0.05
  -3  -5  -2    1.67    0.04
  -3  -5  -2    1.56    0.06
   3   5   2    1.61    0.05
   3   5   2    1.72    0.05
  -4  -5  -2    0.02    0.01
  -4  -5  -2    0.01    0.02
  -4  -5  -2   -0.01    0.01
   4   5   2    0.02    0.01
   4   5   2    0.01    0.01
  -5  -5  -2   26.17    0.50
  -5  -5  -2   25.74    0.47
  -5  -5  -2   26.48    0.47
   5   5   2   26.03    0.48
  -6  -5  -2    8.27    0.21
  -6  -5  -2    8.40    0.17
  -6  -5  -2    8.22    0.17
   6   5   2    8.41    0.18
  -7  -5  -2    3.91    0.13
  -7  -5  -2    3.93    0.10
   7   5   2    3.81    0.10
  -8  -5  -2    3.89    0.10
  -8  -5  -2    3.90    0.14
   8   5   2    3.83    0.11
   8   5   2    3.83    0.12
  -9  -5  -2    0.39    0.04
  -9  -5  -2    0.32    0.05
   9   5   2    0.39    0.05
   9   5   2    0.45    0.04
 -10  -5  -2    0.17    0.03
 -10  -5  -2    0.12    0.05
  10   5   2    0.14    0.04
  10   5   2    0.17    0.03
 -11  -5  -2    2.68    0.14
  11   5   2    2.71    0.10
  11   5   2    2.75    0.12
 -12  -5  -2    0.01    0.05
  12   5   2    0.01    0.03
  12   5   2   -0.03    0.04
   8  -6  -2    3.31    0.18
  -8   6   2    3.80    0.15
  -8   6   2    3.23    0.18
   7  -6  -2    0.03    0.05
  -7   6   2    0.01    0.03
  -7   6   2   -0.04    0.04
   6  -6  -2    8.61    0.27
  -6   6   2    8.72    0.22
  -6   6   2    8.36    0.25
   5  -6  -2    5.78    0.20
  -5   6   2    5.75    0.16
  -5   6   2    5.32    0.14
  -5   6   2    5.63    0.19
   4  -6  -2   19.90    0.44
  -4   6   2   19.74    0.39
  -4   6   2   19.02    0.42
  -4   6   2   19.45    0.38
   3  -6  -2    7.86    0.22
  -3   6   2    7.84    0.20
  -3   6   2    8.11    0.18
  -3   6   2    7.82    0.19
   2  -6  -2   28.15    0.56
  -2   6   2   27.76    0.54
  -2   6   2   27.99    0.52
  -2   6   2   27.80    0.52
   1  -6  -2    2.80    0.09
   1  -6  -2    2.59    0.10
  -1   6   2    2.79    0.08
  -1   6   2    2.77    0.09
   0  -6  -2    0.92    0.05
   0  -6  -2    0.94    0.06
   0   6   2    0.95    0.05
   0   6   2    0.96    0.04
  -1  -6  -2    8.67    0.20
  -1  -6  -2    8.63    0.18
   1   6   2    8.78    0.19
   1   6   2    8.77    0.18
  -2  -6  -2   16.73    0.30
  -2  -6  -2   16.80    0.32
  -2  -6  -2   17.58    0.35
   2   6   2   16.86    0.32
   2   6   2   17.13    0.32
  -3  -6  -2   14.47    0.27
  -3  -6  -2   14.59    0.30
  -3  -6  -2   14.74    0.28
   3   6   2   15.12    0.28
   3   6   2   14.55    0.28
  -4  -6  -2   -0.01    0.01
  -4  -6  -2   -0.02    0.02
  -4  -6  -2    0.01    0.01
   4   6   2    0.03    0.01
   4   6   2    0.05    0.01
  -5  -6  -2    0.91    0.04
  -5  -6  -2    0.97    0.04
  -5  -6  -2    0.83    0.06
   5   6   2    0.98    0.05
   5   6   2    0.99    0.03
  -6  -6  -2   14.70    0.32
  -6  -6  -2   14.79    0.29
  -6  -6  -2   14.87    0.28
   6   6   2   14.88    0.29
  -7  -6  -2    0.15    0.04
  -7  -6  -2    0.24    0.03
  -7  -6  -2    0.16    0.02
   7   6   2    0.12    0.03
  -8  -6  -2    3.83    0.09
  -8  -6  -2    3.63    0.14
   8   6   2    3.58    0.11
   8   6   2    3.66    0.12
  -9  -6  -2    0.46    0.04
  -9  -6  -2    0.42    0.06
   9   6   2    0.42    0.05
   9   6   2    0.45    0.05
 -10  -6  -2   -0.01    0.04
  10   6   2    0.04    0.03
  10   6   2   -0.03    0.03
 -11  -6  -2    0.11    0.05
  11   6   2    0.07    0.04
  11   6   2    0.11    0.03
 -12  -6  -2   -0.02    0.05
  12   6   2   -0.02    0.03
  12   6   2    0.07    0.05
   7  -7  -2    1.57    0.13
  -7   7   2    1.47    0.13
  -7   7   2    1.85    0.11
   6  -7  -2    0.44    0.07
  -6   7   2    0.40    0.06
  -6   7   2    0.38    0.07
   5  -7  -2    1.99    0.13
  -5   7   2    2.22    0.10
  -5   7   2    2.15    0.12
   4  -7  -2    3.69    0.16
  -4   7   2    3.82    0.13
  -4   7   2    3.47    0.11
  -4   7   2    3.58    0.14
   3  -7  -2    5.80    0.19
  -3   7   2    5.36    0.14
  -3   7   2    5.36    0.15
  -3   7   2    5.44    0.17
   2  -7  -2    1.38    0.09
   2  -7  -2    1.56    0.07
  -2   7   2    1.51    0.08
  -2   7   2    1.59    0.06
   1  -7  -2   22.96    0.47
   1  -7  -2   22.50    0.44
  -1   7   2   23.10    0.43
  -1   7   2   22.82    0.45
   0  -7  -2    0.07    0.03
   0  -7  -2    0.09    0.02
   0   7   2    0.06    0.02
   0   7   2    0.10    0.02
  -1  -7  -2    2.09    0.09
  -1  -7  -2    2.34    0.07
   1   7   2    2.20    0.08
   1   7   2    2.20    0.07
  -2  -7  -2    0.56    0.04
  -2  -7  -2    0.51    0.05
   2   7   2    0.61    0.04
   2   7   2    0.53    0.04
  -3  -7  -2    7.28    0.16
  -3  -7  -2    7.14    0.14
  -3  -7  -2    7.20    0.18
   3   7   2    7.26    0.16
   3   7   2    7.28    0.16
  -4  -7  -2    6.13    0.17
  -4  -7  -2    6.31    0.13
  -4  -7  -2    6.31    0.14
   4   7   2    6.15    0.14
   4   7   2    6.45    0.14
  -5  -7  -2   17.25    0.37
  -5  -7  -2   17.59    0.33
  -5  -7  -2   17.66    0.33
   5   7   2   18.00    0.33
   5   7   2   17.40    0.34
  -6  -7  -2    3.49    0.13
  -6  -7  -2    3.51    0.09
  -6  -7  -2    3.49    0.09
   6   7   2    3.67    0.08
   6   7   2    3.51    0.10
  -7  -7  -2    5.07    0.12
  -7  -7  -2    5.14    0.16
  -7  -7  -2    5.16    0.13
   7   7   2    5.17    0.13
  -8  -7  -2    0.21    0.05
  -8  -7  -2    0.27    0.03
   8   7   2    0.24    0.03
  -9  -7  -2    0.09    0.04
   9   7   2    0.04    0.03
   9   7   2    0.03    0.03
 -10  -7  -2    0.38    0.06
  10   7   2    0.27    0.05
  10   7   2    0.32    0.04
 -11  -7  -2    0.41    0.07
  11   7   2    0.32    0.04
  11   7   2    0.29    0.06
   7  -8  -2    0.11    0.06
  -7   8   2    0.06    0.06
   6  -8  -2    0.56    0.09
  -6   8   2    0.60    0.09
  -6   8   2    0.58    0.07
   5  -8  -2    0.11    0.05
  -5   8   2    0.19    0.06
  -5   8   2    0.27    0.05
   4  -8  -2    0.03    0.04
  -4   8   2    0.09    0.04
   3  -8  -2    3.40    0.15
   3  -8  -2    3.71    0.13
  -3   8   2    3.73    0.14
  -3   8   2    3.62    0.11
   2  -8  -2    6.24    0.20
   2  -8  -2    6.27    0.17
  -2   8   2    6.16    0.18
  -2   8   2    6.14    0.15
   1  -8  -2   13.98    0.31
   1  -8  -2   15.07    0.35
  -1   8   2   14.46    0.32
  -1   8   2   15.30    0.30
   0  -8  -2    0.67    0.06
   0  -8  -2    0.70    0.05
   0   8   2    0.56    0.04
   0   8   2    0.62    0.06
  -1  -8  -2   -0.01    0.02
  -1  -8  -2    0.02    0.02
   1   8   2   -0.01    0.02
   1   8   2    0.01    0.02
  -2  -8  -2    0.50    0.05
  -2  -8  -2    0.57    0.04
   2   8   2    0.54    0.04
   2   8   2    0.63    0.04
  -3  -8  -2    4.39    0.14
  -3  -8  -2    4.52    0.11
  -3  -8  -2    4.45    0.09
   3   8   2    4.55    0.12
   3   8   2    4.41    0.11
  -4  -8  -2    1.87    0.09
  -4  -8  -2    1.82    0.06
  -4  -8  -2    1.96    0.05
   4   8   2    1.93    0.07
   4   8   2    1.94    0.07
  -5  -8  -2    0.16    0.02
  -5  -8  -2    0.19    0.03
  -5  -8  -2    0.11    0.04
   5   8   2    0.15    0.02
   5   8   2    0.14    0.03
  -6  -8  -2    0.78    0.04
  -6  -8  -2    0.78    0.04
  -6  -8  -2    0.87    0.07
   6   8   2    0.78    0.05
   6   8   2    0.75    0.04
  -7  -8  -2    2.15    0.07
  -7  -8  -2    2.02    0.10
  -7  -8  -2    2.04    0.07
   7   8   2    2.07    0.08
  -8  -8  -2    0.15    0.04
   8   8   2    0.08    0.03
  -9  -8  -2    0.22    0.05
   9   8   2    0.22    0.04
   9   8   2    0.26    0.04
 -10  -8  -2    0.15    0.05
  10   8   2    0.24    0.05
  10   8   2    0.18    0.04
 -11  -8  -2    0.32    0.07
  11   8   2    0.29    0.06
  11   8   2    0.27    0.04
   6  -9  -2    6.14    0.20
   6  -9  -2    5.64    0.23
  -6   9   2    6.03    0.24
   5  -9  -2    2.62    0.13
   5  -9  -2    2.27    0.14
  -5   9   2    2.52    0.15
   4  -9  -2    0.35    0.05
   4  -9  -2    0.22    0.06
  -4   9   2    0.27    0.06
   3  -9  -2    0.95    0.10
   3  -9  -2    0.81    0.07
  -3   9   2    0.95    0.09
   2  -9  -2    0.72    0.06
   2  -9  -2    0.67    0.08
  -2   9   2    0.70    0.07
  -2   9   2    0.57    0.05
   1  -9  -2    0.62    0.06
   1  -9  -2    0.55    0.07
  -1   9   2    0.68    0.05
  -1   9   2    0.53    0.06
   0  -9  -2    4.00    0.12
   0  -9  -2    3.98    0.15
   0   9   2    4.03    0.11
   0   9   2    4.05    0.13
  -1  -9  -2    0.39    0.05
  -1  -9  -2    0.42    0.04
   1   9   2    0.34    0.04
   1   9   2    0.35    0.04
  -2  -9  -2   -0.02    0.02
  -2  -9  -2    0.00    0.02
   2   9   2    0.01    0.02
   2   9   2    0.00    0.02
  -3  -9  -2    0.91    0.07
  -3  -9  -2    0.97    0.05
   3   9   2    0.92    0.05
   3   9   2    0.96    0.06
  -4  -9  -2   11.51    0.24
  -4  -9  -2   11.42    0.28
  -4  -9  -2   11.48    0.22
   4   9   2   11.53    0.24
   4   9   2   11.31    0.24
  -5  -9  -2    1.97    0.10
  -5  -9  -2    2.09    0.07
  -5  -9  -2    2.10    0.06
   5   9   2    2.03    0.08
   5   9   2    2.08    0.07
  -6  -9  -2    0.08    0.02
  -6  -9  -2    0.06    0.04
  -6  -9  -2    0.04    0.02
   6   9   2    0.04    0.02
   6   9   2    0.01    0.02
  -7  -9  -2    1.26    0.06
  -7  -9  -2    1.33    0.09
   7   9   2    1.34    0.07
  -8  -9  -2    0.01    0.04
   8   9   2    0.06    0.03
  -9  -9  -2    1.31    0.10
   9   9   2    1.18    0.08
   9   9   2    1.09    0.07
 -10  -9  -2    0.08    0.05
  10   9   2    0.03    0.03
  10   9   2    0.01    0.03
 -11  -9  -2    0.01    0.05
  11   9   2    0.05    0.03
  11   9   2    0.01    0.04
   5 -10  -2    1.00    0.09
   5 -10  -2    0.75    0.10
  -5  10   2    0.78    0.10
   4 -10  -2    0.46    0.06
   4 -10  -2    0.29    0.07
  -4  10   2    0.43    0.07
   3 -10  -2    0.05    0.04
   3 -10  -2    0.05    0.03
  -3  10   2    0.02    0.04
   2 -10  -2    0.09    0.05
   2 -10  -2    0.18    0.04
  -2  10   2    0.14    0.04
   1 -10  -2    6.34    0.18
   1 -10  -2    6.56    0.21
  -1  10   2    6.30    0.19
  -1  10   2    6.33    0.16
   0 -10  -2    0.00    0.03
   0 -10  -2   -0.01    0.02
   0  10   2    0.01    0.03
   0  10   2    0.03    0.02
  -1 -10  -2    9.43    0.26
  -1 -10  -2    9.38    0.22
   1  10   2    9.19    0.23
   1  10   2    9.34    0.21
  -2 -10  -2    2.29    0.09
  -2 -10  -2    2.10    0.11
   2  10   2    2.32    0.09
   2  10   2    2.19    0.09
  -3 -10  -2    5.24    0.14
  -3 -10  -2    5.00    0.17
   3  10   2    5.26    0.14
   3  10   2    5.17    0.14
  -4 -10  -2    0.05    0.03
  -4 -10  -2    0.04    0.02
   4  10   2    0.04    0.03
   4  10   2    0.06    0.02
  -5 -10  -2    0.72    0.05
  -5 -10  -2    0.61    0.07
  -5 -10  -2    0.71    0.04
   5  10   2    0.71    0.06
   5  10   2    0.71    0.05
  -6 -10  -2    0.59    0.04
  -6 -10  -2    0.83    0.08
   6  10   2    0.67    0.06
   6  10   2    0.78    0.06
  -7 -10  -2    0.15    0.04
   7  10   2    0.18    0.04
  -8 -10  -2    0.78    0.08
   8  10   2    0.74    0.07
   8  10   2    0.81    0.06
  -9 -10  -2    1.50    0.11
   9  10   2    1.29    0.08
   9  10   2    1.39    0.08
 -10 -10  -2    1.22    0.11
  10  10   2    1.09    0.08
  10  10   2    1.11    0.08
   4 -11  -2    0.11    0.04
   4 -11  -2    0.07    0.05
  -4  11   2    0.03    0.05
   3 -11  -2    0.09    0.05
   3 -11  -2    0.16    0.05
  -3  11   2    0.19    0.06
   2 -11  -2    1.37    0.09
   2 -11  -2    1.14    0.11
  -2  11   2    1.20    0.10
   1 -11  -2   -0.05    0.02
   1 -11  -2    0.04    0.04
  -1  11   2    0.03    0.03
  -1  11   2    0.00    0.04
   0 -11  -2    0.21    0.05
   0 -11  -2    0.15    0.03
   0  11   2    0.18    0.03
   0  11   2    0.13    0.04
  -1 -11  -2    2.17    0.12
  -1 -11  -2    2.05    0.09
   1  11   2    1.96    0.10
   1  11   2    1.99    0.08
  -2 -11  -2    3.02    0.10
  -2 -11  -2    3.02    0.14
   2  11   2    3.13    0.11
   2  11   2    2.92    0.11
  -3 -11  -2    5.23    0.14
  -3 -11  -2    5.19    0.18
   3  11   2    5.08    0.15
   3  11   2    5.40    0.15
  -4 -11  -2    5.02    0.18
  -4 -11  -2    5.08    0.14
   4  11   2    5.04    0.14
   4  11   2    5.06    0.14
  -5 -11  -2    6.60    0.21
  -5 -11  -2    6.62    0.17
   5  11   2    6.62    0.17
   5  11   2    6.30    0.17
  -6 -11  -2    0.02    0.04
   6  11   2    0.00    0.03
  -7 -11  -2    0.27    0.06
   7  11   2    0.29    0.04
   7  11   2    0.29    0.05
  -8 -11  -2    1.86    0.12
   8  11   2    1.84    0.09
   8  11   2    1.92    0.10
  -9 -11  -2    1.80    0.12
   9  11   2    1.67    0.09
   9  11   2    1.88    0.10
 -10 -11  -2    0.14    0.06
  10  11   2    0.09    0.04
  10  11   2    0.17    0.05
   2 -12  -2    0.74    0.10
   2 -12  -2    0.64    0.07
  -2  12   2    0.48    0.07
   1 -12  -2    0.13    0.05
   1 -12  -2    0.09    0.03
  -1  12   2    0.09    0.04
   0 -12  -2    0.11    0.04
   0 -12  -2    0.10    0.03
   0  12   2    0.05    0.04
   0  12   2    0.07    0.03
  -1 -12  -2    0.06    0.04
  -1 -12  -2    0.06    0.03
   1  12   2    0.05    0.04
   1  12   2    0.08    0.03
  -2 -12  -2    0.03    0.02
  -2 -12  -2    0.01    0.04
   2  12   2    0.03    0.03
   2  12   2   -0.04    0.02
  -3 -12  -2    6.65    0.22
  -3 -12  -2    7.12    0.18
   3  12   2    6.92    0.18
   3  12   2    6.94    0.19
  -4 -12  -2    1.40    0.10
  -4 -12  -2    1.32    0.07
   4  12   2    1.20    0.08
   4  12   2    1.10    0.08
  -5 -12  -2    0.55    0.07
   5  12   2    0.59    0.06
   5  12   2    0.71    0.07
  -6 -12  -2    0.00    0.04
   6  12   2    0.02    0.03
  -7 -12  -2    5.56    0.20
   7  12   2    5.95    0.17
  -8 -12  -2    2.50    0.14
   8  12   2    2.70    0.12
  -9 -12  -2    2.79    0.15
   9  12   2    3.04    0.13
   9  12   2    2.79    0.12
   1 -13  -2    0.02    0.03
   1 -13  -2    0.03    0.04
  -1  13   2   -0.01    0.04
   0 -13  -2    0.95    0.08
   0 -13  -2    0.94    0.10
   0  13   2    0.97    0.10
  -1 -13  -2    0.61    0.09
  -1 -13  -2    0.65    0.06
   1  13   2    0.43    0.05
   1  13   2    0.52    0.07
  -2 -13  -2    5.01    0.19
  -2 -13  -2    4.92    0.15
   2  13   2    4.86    0.15
   2  13   2    5.00    0.17
  -3 -13  -2    1.37    0.08
  -3 -13  -2    1.43    0.11
   3  13   2    1.15    0.08
   3  13   2    1.32    0.09
  -4 -13  -2    1.02    0.09
   4  13   2    0.69    0.07
   4  13   2    0.87    0.07
  -5 -13  -2    0.02    0.04
   5  13   2    0.00    0.03
   5  13   2    0.07    0.03
  -6 -13  -2    1.84    0.12
   6  13   2    2.03    0.10
  -7 -13  -2    1.70    0.12
   7  13   2    1.70    0.10
  -2 -14  -2    0.26    0.04
  -2 -14  -2    0.19    0.06
   2  14   2    0.24    0.06
   2  14   2    0.23    0.05
  -3 -14  -2    0.19    0.05
   3  14   2    0.22    0.05
   3  14   2    0.20    0.05
  -4 -14  -2    0.07    0.05
   4  14   2    0.06    0.04
   4  14   2    0.15    0.04
  -5 -14  -2   -0.01    0.04
   5  14   2    0.05    0.04
   4  13  -3   -0.01    0.03
   4  13  -3    0.02    0.03
  -4 -13   3    0.01    0.04
   3  13  -3    0.46    0.06
   3  13  -3    0.37    0.05
  -3 -13   3    0.60    0.08
   2  13  -3    0.00    0.03
  -2 -13   3   -0.03    0.04
   1  13  -3    0.01    0.03
  -1 -13   3   -0.06    0.04
   0  13  -3    0.01    0.04
   0 -13   3    0.04    0.04
   6  12  -3    1.55    0.09
  -6 -12   3    1.59    0.12
  -6 -12   3    1.39    0.08
   5  12  -3    0.95    0.07
   5  12  -3    1.07    0.08
  -5 -12   3    1.10    0.10
   4  12  -3    0.00    0.03
   4  12  -3   -0.05    0.03
  -4 -12   3    0.04    0.04
   3  12  -3    0.15    0.04
   3  12  -3    0.18    0.04
  -3 -12   3    0.18    0.06
   2  12  -3    0.13    0.03
   2  12  -3    0.12    0.04
  -2 -12   3    0.14    0.05
   1  12  -3    0.33    0.05
  -1 -12   3    0.50    0.08
   0  12  -3    0.20    0.05
   0 -12   3    0.23    0.06
  -1  12  -3    0.05    0.04
   1 -12   3    0.00    0.04
   1 -12   3    0.04    0.03
  -2  12  -3    4.00    0.16
   2 -12   3    3.96    0.14
   2 -12   3    4.33    0.20
   8  11  -3    1.73    0.10
  -8 -11   3    1.55    0.12
  -8 -11   3    1.57    0.08
   7  11  -3    1.44    0.09
  -7 -11   3    1.14    0.11
  -7 -11   3    1.56    0.08
   6  11  -3   -0.03    0.03
   6  11  -3   -0.05    0.03
  -6 -11   3    0.06    0.04
  -6 -11   3    0.01    0.02
   5  11  -3    5.07    0.15
   5  11  -3    5.38    0.15
  -5 -11   3    5.42    0.20
  -5 -11   3    5.23    0.15
   4  11  -3    0.00    0.03
   4  11  -3    0.00    0.03
  -4 -11   3    0.00    0.04
  -4 -11   3   -0.01    0.02
   3  11  -3    0.04    0.03
   3  11  -3    0.02    0.03
  -3 -11   3    0.02    0.02
  -3 -11   3   -0.02    0.03
   2  11  -3    2.51    0.09
   2  11  -3    2.43    0.10
  -2 -11   3    2.27    0.13
   1  11  -3    1.17    0.08
   1  11  -3    1.12    0.06
  -1 -11   3    1.43    0.11
   0  11  -3    4.51    0.15
   0 -11   3    4.41    0.19
   0 -11   3    4.57    0.13
  -1  11  -3    2.47    0.11
   1 -11   3    2.27    0.14
   1 -11   3    2.57    0.10
  -2  11  -3    0.46    0.06
   2 -11   3    0.60    0.09
  -3  11  -3    1.18    0.09
  -3  11  -3    1.26    0.09
   3 -11   3    1.09    0.12
  -4  11  -3    0.50    0.06
  -4  11  -3    0.42    0.06
   4 -11   3    0.47    0.09
   8  10  -3    0.21    0.05
  -8 -10   3    0.14    0.05
  -8 -10   3    0.18    0.04
   7  10  -3    0.15    0.04
  -7 -10   3    0.21    0.05
  -7 -10   3    0.18    0.04
   6  10  -3    3.46    0.11
   6  10  -3    3.56    0.12
  -6 -10   3    3.57    0.15
  -6 -10   3    3.54    0.12
   5  10  -3    0.16    0.03
   5  10  -3    0.09    0.03
  -5 -10   3    0.17    0.03
  -5 -10   3    0.19    0.05
   4  10  -3    1.07    0.07
   4  10  -3    1.10    0.07
  -4 -10   3    1.18    0.09
  -4 -10   3    1.09    0.06
   3  10  -3    1.74    0.08
   3  10  -3    1.99    0.09
  -3 -10   3    1.79    0.08
  -3 -10   3    1.81    0.11
   2  10  -3    0.76    0.05
   2  10  -3    0.80    0.06
  -2 -10   3    0.74    0.08
  -2 -10   3    0.80    0.05
   1  10  -3   -0.01    0.02
   1  10  -3    0.01    0.03
  -1 -10   3    0.00    0.02
  -1 -10   3    0.01    0.04
  -1 -10   3   -0.02    0.02
   0  10  -3    2.83    0.09
   0  10  -3    2.81    0.11
   0 -10   3    2.85    0.14
   0 -10   3    2.97    0.10
  -1  10  -3    4.28    0.13
  -1  10  -3    4.11    0.14
   1 -10   3    4.21    0.18
  -2  10  -3    1.57    0.08
  -2  10  -3    1.53    0.09
   2 -10   3    1.39    0.11
  -3  10  -3    0.07    0.04
  -3  10  -3    0.08    0.03
   3 -10   3    0.07    0.05
  -4  10  -3   -0.03    0.03
  -4  10  -3   -0.03    0.03
   4 -10   3   -0.01    0.05
  -5  10  -3    0.23    0.05
  -5  10  -3    0.24    0.05
   5 -10   3    0.21    0.07
   9   9  -3    0.10    0.04
  -9  -9   3    0.10    0.05
  -9  -9   3    0.08    0.03
   8   9  -3    1.32    0.08
  -8  -9   3    1.30    0.08
  -8  -9   3    1.37    0.11
   7   9  -3    2.20    0.10
  -7  -9   3    2.14    0.09
  -7  -9   3    2.18    0.12
   6   9  -3    0.45    0.05
   6   9  -3    0.48    0.05
  -6  -9   3    0.59    0.05
  -6  -9   3    0.53    0.07
   5   9  -3    0.98    0.06
   5   9  -3    0.85    0.06
  -5  -9   3    0.98    0.06
  -5  -9   3    1.01    0.08
   4   9  -3    3.14    0.10
   4   9  -3    3.37    0.11
  -4  -9   3    3.14    0.13
  -4  -9   3    3.11    0.10
   3   9  -3    1.35    0.07
   3   9  -3    1.32    0.06
  -3  -9   3    1.13    0.06
  -3  -9   3    1.35    0.09
   2   9  -3   12.37    0.25
   2   9  -3   12.53    0.26
  -2  -9   3   12.12    0.26
  -2  -9   3   11.79    0.30
   1   9  -3    6.71    0.15
   1   9  -3    6.82    0.17
  -1  -9   3    6.95    0.16
  -1  -9   3    6.78    0.15
  -1  -9   3    6.76    0.21
   0   9  -3    0.16    0.03
   0   9  -3    0.14    0.02
   0  -9   3    0.14    0.05
   0  -9   3    0.19    0.03
  -1   9  -3    5.91    0.15
  -1   9  -3    6.22    0.17
   1  -9   3    6.46    0.16
   1  -9   3    6.46    0.21
  -2   9  -3    0.14    0.03
  -2   9  -3    0.14    0.03
   2  -9   3    0.19    0.05
  -3   9  -3    0.31    0.04
  -3   9  -3    0.40    0.05
   3  -9   3    0.38    0.07
  -4   9  -3    0.04    0.03
  -4   9  -3    0.01    0.03
   4  -9   3    0.04    0.04
  -5   9  -3    0.01    0.04
  -5   9  -3    0.07    0.04
   5  -9   3    0.03    0.05
  -6   9  -3    5.00    0.17
  -6   9  -3    5.06    0.18
   6  -9   3    4.56    0.22
   9   8  -3    2.41    0.11
  -9  -8   3    2.43    0.10
  -9  -8   3    2.67    0.14
   8   8  -3    1.10    0.07
  -8  -8   3    1.07    0.10
  -8  -8   3    0.97    0.07
   7   8  -3    0.02    0.03
  -7  -8   3    0.00    0.03
  -7  -8   3    0.02    0.03
   6   8  -3    0.22    0.04
   6   8  -3    0.27    0.03
  -6  -8   3    0.22    0.05
  -6  -8   3    0.31    0.04
   5   8  -3    0.07    0.03
   5   8  -3    0.03    0.02
  -5  -8   3    0.15    0.03
  -5  -8   3    0.12    0.04
   4   8  -3   12.05    0.25
   4   8  -3   12.26    0.25
  -4  -8   3   11.68    0.29
  -4  -8   3   11.64    0.26
   3   8  -3    1.09    0.06
   3   8  -3    1.28    0.06
  -3  -8   3    1.04    0.08
  -3  -8   3    1.08    0.06
   2   8  -3    0.28    0.03
   2   8  -3    0.24    0.03
  -2  -8   3    0.29    0.02
  -2  -8   3    0.21    0.03
  -2  -8   3    0.26    0.05
   1   8  -3    3.04    0.10
   1   8  -3    2.90    0.08
  -1  -8   3    2.83    0.09
  -1  -8   3    2.73    0.12
  -1  -8   3    2.94    0.08
   0   8  -3    0.26    0.03
   0   8  -3    0.26    0.03
   0   8  -3    0.26    0.03
   0  -8   3    0.27    0.03
   0  -8   3    0.24    0.05
  -1   8  -3    0.12    0.03
  -1   8  -3    0.02    0.03
  -1   8  -3    0.05    0.02
   1  -8   3    0.07    0.04
   1  -8   3    0.07    0.02
  -2   8  -3    0.23    0.03
  -2   8  -3    0.24    0.04
   2  -8   3    0.26    0.05
   2  -8   3    0.25    0.03
  -3   8  -3    0.34    0.04
  -3   8  -3    0.37    0.04
   3  -8   3    0.27    0.06
   3  -8   3    0.29    0.04
  -4   8  -3    0.98    0.07
  -4   8  -3    0.92    0.07
   4  -8   3    1.12    0.10
  -5   8  -3    0.21    0.04
  -5   8  -3    0.25    0.04
   5  -8   3    0.22    0.06
  -6   8  -3    0.18    0.05
  -6   8  -3    0.19    0.05
   6  -8   3    0.17    0.06
  -7   8  -3    0.03    0.04
  -7   8  -3   -0.03    0.04
   7  -8   3    0.02    0.06
  10   7  -3    0.41    0.05
 -10  -7   3    0.30    0.07
 -10  -7   3    0.38    0.05
   9   7  -3    0.04    0.03
  -9  -7   3    0.00    0.03
  -9  -7   3   -0.03    0.04
   8   7  -3    3.78    0.12
  -8  -7   3    3.54    0.12
  -8  -7   3    3.36    0.14
   7   7  -3    0.93    0.06
   7   7  -3    0.89    0.05
  -7  -7   3    0.86    0.06
  -7  -7   3    0.77    0.08
   6   7  -3    4.21    0.11
   6   7  -3    4.06    0.12
  -6  -7   3    3.89    0.14
  -6  -7   3    4.02    0.12
   5   7  -3    4.78    0.12
   5   7  -3    4.93    0.12
  -5  -7   3    4.78    0.13
  -5  -7   3    4.65    0.15
   4   7  -3    2.32    0.08
   4   7  -3    2.17    0.08
  -4  -7   3    2.31    0.08
  -4  -7   3    2.08    0.10
   3   7  -3    4.40    0.11
   3   7  -3    4.39    0.11
  -3  -7   3    4.36    0.12
  -3  -7   3    4.36    0.14
   2   7  -3   20.28    0.37
   2   7  -3   20.00    0.38
  -2  -7   3   19.60    0.39
  -2  -7   3   20.07    0.36
  -2  -7   3   20.10    0.42
   1   7  -3    0.68    0.04
   1   7  -3    0.67    0.05
  -1  -7   3    0.69    0.04
  -1  -7   3    0.66    0.06
   0   7  -3    3.41    0.10
   0   7  -3    3.42    0.08
   0   7  -3    3.35    0.09
   0  -7   3    3.39    0.10
   0  -7   3    3.28    0.13
  -1   7  -3   14.59    0.27
  -1   7  -3   14.49    0.30
  -1   7  -3   14.83    0.29
   1  -7   3   14.60    0.34
   1  -7   3   15.07    0.30
  -2   7  -3    0.34    0.02
  -2   7  -3    0.45    0.04
  -2   7  -3    0.34    0.04
   2  -7   3    0.34    0.06
   2  -7   3    0.49    0.04
  -3   7  -3   13.97    0.29
  -3   7  -3   13.78    0.30
   3  -7   3   14.10    0.35
   3  -7   3   14.51    0.30
  -4   7  -3    5.17    0.14
  -4   7  -3    5.60    0.15
   4  -7   3    5.39    0.20
   4  -7   3    5.58    0.15
  -5   7  -3    0.22    0.04
  -5   7  -3    0.17    0.03
   5  -7   3    0.22    0.04
   5  -7   3    0.14    0.05
  -6   7  -3    3.64    0.13
  -6   7  -3    3.64    0.13
   6  -7   3    3.58    0.18
  -7   7  -3    3.14    0.12
  -7   7  -3    3.28    0.13
   7  -7   3    2.98    0.18
  -8   7  -3    0.27    0.05
  -8   7  -3    0.22    0.05
   8  -7   3    0.19    0.07
  10   6  -3    0.03    0.04
 -10  -6   3    0.05    0.04
 -10  -6   3    0.00    0.03
   9   6  -3    0.19    0.04
  -9  -6   3    0.24    0.04
  -9  -6   3    0.20    0.05
   8   6  -3    1.73    0.08
  -8  -6   3    1.73    0.08
  -8  -6   3    1.66    0.11
   7   6  -3    0.02    0.02
   7   6  -3    0.01    0.02
  -7  -6   3    0.00    0.03
  -7  -6   3    0.01    0.02
   6   6  -3    1.10    0.06
   6   6  -3    1.07    0.06
  -6  -6   3    1.01    0.08
  -6  -6   3    1.08    0.06
   5   6  -3    1.55    0.06
   5   6  -3    1.53    0.06
  -5  -6   3    1.56    0.07
  -5  -6   3    1.57    0.08
   4   6  -3    1.19    0.05
   4   6  -3    1.18    0.05
  -4  -6   3    1.20    0.07
  -4  -6   3    1.18    0.06
   3   6  -3    0.75    0.04
   3   6  -3    0.71    0.04
  -3  -6   3    0.64    0.05
  -3  -6   3    0.69    0.04
   2   6  -3    7.71    0.16
   2   6  -3    7.35    0.16
  -2  -6   3    7.49    0.19
  -2  -6   3    7.33    0.17
  -2  -6   3    7.99    0.14
   1   6  -3    0.70    0.04
   1   6  -3    0.56    0.03
   1   6  -3    0.63    0.03
  -1  -6   3    0.65    0.05
  -1  -6   3    0.56    0.04
   0   6  -3    3.72    0.09
   0   6  -3    3.65    0.08
   0   6  -3    3.60    0.10
   0  -6   3    3.57    0.12
   0  -6   3    3.65    0.10
  -1   6  -3    0.22    0.03
  -1   6  -3    0.24    0.02
  -1   6  -3    0.30    0.03
   1  -6   3    0.27    0.03
   1  -6   3    0.28    0.04
  -2   6  -3    8.38    0.18
  -2   6  -3    8.01    0.18
  -2   6  -3    8.05    0.16
   2  -6   3    8.56    0.23
   2  -6   3    8.72    0.19
  -3   6  -3   -0.01    0.02
  -3   6  -3    0.02    0.02
   3  -6   3    0.06    0.03
   3  -6   3    0.08    0.02
  -4   6  -3   17.88    0.36
  -4   6  -3   17.43    0.35
   4  -6   3   18.48    0.37
   4  -6   3   17.48    0.42
  -5   6  -3    0.02    0.02
  -5   6  -3    0.03    0.03
   5  -6   3    0.08    0.04
   5  -6   3    0.04    0.03
  -6   6  -3    1.34    0.08
  -6   6  -3    1.30    0.07
   6  -6   3    1.16    0.11
   6  -6   3    1.20    0.07
  -7   6  -3    0.12    0.04
  -7   6  -3    0.09    0.03
   7  -6   3    0.11    0.04
   7  -6   3    0.22    0.06
  -8   6  -3    0.06    0.04
  -8   6  -3    0.00    0.03
   8  -6   3   -0.03    0.05
  -9   6  -3    1.70    0.10
  -9   6  -3    1.71    0.12
   9  -6   3    1.64    0.15
  10   5  -3   -0.01    0.03
 -10  -5   3    0.03    0.03
 -10  -5   3    0.03    0.04
   9   5  -3    1.48    0.08
  -9  -5   3    1.51    0.10
  -9  -5   3    1.65    0.08
   8   5  -3    1.16    0.06
  -8  -5   3    1.09    0.09
  -8  -5   3    1.10    0.07
   7   5  -3    1.70    0.07
   7   5  -3    1.68    0.07
  -7  -5   3    1.53    0.09
  -7  -5   3    1.51    0.07
   6   5  -3    0.46    0.04
   6   5  -3    0.38    0.04
  -6  -5   3    0.40    0.05
  -6  -5   3    0.37    0.04
   5   5  -3   -0.01    0.02
   5   5  -3    0.00    0.02
  -5  -5   3   -0.02    0.02
  -5  -5   3   -0.01    0.02
   4   5  -3    1.41    0.05
   4   5  -3    1.49    0.06
  -4  -5   3    1.49    0.06
  -4  -5   3    1.58    0.07
   3   5  -3    3.32    0.09
   3   5  -3    3.23    0.08
  -3  -5   3    3.19    0.10
  -3  -5   3    3.27    0.09
   2   5  -3    0.73    0.03
   2   5  -3    0.71    0.04
  -2  -5   3    0.69    0.04
  -2  -5   3    0.72    0.05
   1   5  -3    4.35    0.09
   1   5  -3    4.27    0.09
   1   5  -3    4.51    0.11
  -1  -5   3    4.34    0.12
  -1  -5   3    4.32    0.11
   0   5  -3    2.34    0.06
   0   5  -3    2.22    0.07
   0   5  -3    2.26    0.06
   0  -5   3    2.29    0.07
   0  -5   3    2.26    0.09
  -1   5  -3   12.55    0.23
  -1   5  -3   12.53    0.25
  -1   5  -3   12.56    0.24
   1  -5   3   12.76    0.28
   1  -5   3   12.60    0.26
  -2   5  -3    2.24    0.05
  -2   5  -3    2.34    0.07
  -2   5  -3    2.37    0.07
   2  -5   3    2.54    0.08
   2  -5   3    2.38    0.10
  -3   5  -3    2.46    0.07
  -3   5  -3    2.46    0.08
   3  -5   3    2.38    0.08
   3  -5   3    2.37    0.11
  -4   5  -3    0.63    0.05
  -4   5  -3    0.62    0.05
   4  -5   3    0.58    0.05
   4  -5   3    0.56    0.06
  -5   5  -3    8.53    0.20
  -5   5  -3    8.89    0.20
   5  -5   3    8.84    0.26
   5  -5   3    8.90    0.21
  -6   5  -3    1.07    0.07
  -6   5  -3    1.07    0.06
   6  -5   3    1.04    0.07
   6  -5   3    1.07    0.10
  -7   5  -3    1.29    0.07
  -7   5  -3    1.29    0.08
   7  -5   3    1.31    0.11
   7  -5   3    1.32    0.08
  -8   5  -3    0.05    0.03
  -8   5  -3    0.09    0.04
   8  -5   3    0.08    0.04
   8  -5   3    0.08    0.05
  -9   5  -3    0.46    0.06
  -9   5  -3    0.36    0.06
   9  -5   3    0.37    0.08
  10   4  -3    0.04    0.03
 -10  -4   3   -0.02    0.04
 -10  -4   3    0.12    0.03
   9   4  -3    0.58    0.06
  -9  -4   3    0.43    0.05
  -9  -4   3    0.44    0.06
   8   4  -3    0.92    0.06
  -8  -4   3    0.94    0.06
  -8  -4   3    1.00    0.08
   7   4  -3    0.26    0.03
   7   4  -3    0.29    0.04
  -7  -4   3    0.17    0.03
  -7  -4   3    0.18    0.04
   6   4  -3    0.58    0.05
   6   4  -3    0.47    0.04
  -6  -4   3    0.49    0.04
  -6  -4   3    0.48    0.05
   5   4  -3    0.01    0.02
   5   4  -3    0.02    0.02
  -5  -4   3    0.03    0.02
  -5  -4   3    0.01    0.02
   4   4  -3    4.80    0.11
   4   4  -3    4.88    0.12
  -4  -4   3    4.97    0.13
  -4  -4   3    4.95    0.13
   3   4  -3    4.81    0.11
   3   4  -3    4.78    0.11
  -3  -4   3    4.81    0.13
  -3  -4   3    4.74    0.12
   2   4  -3   25.45    0.47
   2   4  -3   25.72    0.46
  -2  -4   3   26.12    0.48
  -2  -4   3   25.72    0.48
   1   4  -3    5.05    0.10
   1   4  -3    5.01    0.11
   1   4  -3    5.13    0.10
  -1  -4   3    5.00    0.12
  -1  -4   3    5.03    0.13
   0   4  -3    0.30    0.03
   0   4  -3    0.33    0.02
   0   4  -3    0.31    0.02
   0  -4   3    0.32    0.04
   0  -4   3    0.35    0.03
  -1   4  -3   12.31    0.22
  -1   4  -3   11.87    0.24
  -1   4  -3   12.38    0.23
   1  -4   3   13.10    0.27
   1  -4   3   13.11    0.26
  -2   4  -3   35.21    0.64
  -2   4  -3   35.76    0.64
   2  -4   3   36.60    0.69
   2  -4   3   36.66    0.66
  -3   4  -3   22.08    0.41
  -3   4  -3   22.58    0.42
   3  -4   3   23.16    0.43
   3  -4   3   22.45    0.46
  -4   4  -3    3.07    0.09
  -4   4  -3    3.00    0.09
   4  -4   3    3.17    0.12
   4  -4   3    3.22    0.10
  -5   4  -3    9.47    0.20
  -5   4  -3    9.49    0.20
   5  -4   3    9.02    0.21
   5  -4   3    8.49    0.24
  -6   4  -3    4.17    0.12
  -6   4  -3    4.25    0.12
   6  -4   3    3.82    0.16
   6  -4   3    3.97    0.13
  -7   4  -3    1.93    0.08
  -7   4  -3    1.98    0.09
   7  -4   3    1.86    0.12
   7  -4   3    2.07    0.10
  -8   4  -3    6.75    0.19
  -8   4  -3    6.85    0.18
   8  -4   3    7.01    0.20
   8  -4   3    6.57    0.24
  -9   4  -3    3.22    0.12
   9  -4   3    3.18    0.18
   9  -4   3    3.25    0.14
 -10   4  -3    3.71    0.14
  10  -4   3    3.51    0.16
  10  -4   3    3.77    0.20
  10   3  -3   -0.01    0.03
 -10  -3   3   -0.01    0.04
 -10  -3   3    0.00    0.03
   9   3  -3    0.03    0.03
  -9  -3   3    0.00    0.03
  -9  -3   3   -0.01    0.04
   8   3  -3    0.37    0.06
   8   3  -3    0.29    0.04
  -8  -3   3    0.32    0.05
  -8  -3   3    0.23    0.04
   7   3  -3    0.04    0.02
   7   3  -3    0.09    0.03
  -7  -3   3    0.04    0.03
  -7  -3   3    0.05    0.03
   6   3  -3    0.08    0.02
   6   3  -3    0.07    0.02
  -6  -3   3    0.09    0.02
  -6  -3   3    0.04    0.03
  -6  -3   3    0.12    0.01
   5   3  -3    1.96    0.06
   5   3  -3    2.00    0.07
  -5  -3   3    1.90    0.07
  -5  -3   3    1.97    0.08
   4   3  -3    6.04    0.14
   4   3  -3    6.06    0.13
  -4  -3   3    6.29    0.15
  -4  -3   3    6.39    0.15
   3   3  -3   11.11    0.23
   3   3  -3   11.00    0.22
  -3  -3   3   11.22    0.23
  -3  -3   3   11.54    0.23
   2   3  -3    2.73    0.08
   2   3  -3    2.84    0.07
  -2  -3   3    2.76    0.08
  -2  -3   3    2.82    0.08
   1   3  -3   23.35    0.41
   1   3  -3   22.56    0.42
  -1  -3   3   23.25    0.43
  -1  -3   3   23.16    0.43
   0   3  -3    4.64    0.09
   0   3  -3    4.57    0.09
   0   3  -3    4.44    0.10
   0  -3   3    4.72    0.12
   0  -3   3    4.68    0.11
  -1   3  -3   28.80    0.51
  -1   3  -3   28.55    0.51
  -1   3  -3   28.68    0.50
   1  -3   3   28.97    0.53
   1  -3   3   29.68    0.54
  -2   3  -3   10.65    0.21
  -2   3  -3   10.66    0.21
   2  -3   3   11.16    0.23
   2  -3   3   11.18    0.24
  -3   3  -3   12.71    0.24
  -3   3  -3   12.61    0.25
   3  -3   3   13.15    0.26
  -4   3  -3    1.68    0.06
  -4   3  -3    1.80    0.06
   4  -3   3    1.70    0.08
   4  -3   3    1.67    0.07
  -5   3  -3    8.18    0.17
  -5   3  -3    7.95    0.18
   5  -3   3    8.09    0.22
   5  -3   3    8.30    0.19
  -6   3  -3    0.29    0.03
  -6   3  -3    0.26    0.03
   6  -3   3    0.19    0.05
   6  -3   3    0.21    0.04
  -7   3  -3    0.05    0.02
  -7   3  -3    0.02    0.02
   7  -3   3    0.03    0.03
   7  -3   3    0.02    0.04
  -8   3  -3    5.20    0.15
  -8   3  -3    5.53    0.16
   8  -3   3    5.70    0.17
   8  -3   3    5.47    0.21
  -9   3  -3    0.46    0.05
   9  -3   3    0.44    0.08
   9  -3   3    0.45    0.06
 -10   3  -3    0.02    0.04
  10  -3   3    0.01    0.05
  10  -3   3   -0.03    0.04
  10   2  -3    0.22    0.04
 -10  -2   3    0.27    0.04
 -10  -2   3    0.27    0.06
   9   2  -3    0.06    0.03
  -9  -2   3    0.04    0.04
  -9  -2   3    0.06    0.03
   8   2  -3    0.37    0.04
   8   2  -3    0.47    0.06
  -8  -2   3    0.44    0.05
  -8  -2   3    0.44    0.06
   7   2  -3    2.29    0.08
   7   2  -3    2.33    0.09
  -7  -2   3    2.43    0.07
  -7  -2   3    2.39    0.10
  -7  -2   3    2.16    0.08
   6   2  -3   13.57    0.27
   6   2  -3   13.61    0.29
  -6  -2   3   13.79    0.28
  -6  -2   3   13.56    0.26
  -6  -2   3   13.72    0.30
   5   2  -3    0.02    0.02
   5   2  -3    0.02    0.02
  -5  -2   3   -0.01    0.01
  -5  -2   3   -0.02    0.02
  -5  -2   3    0.02    0.01
   4   2  -3    6.54    0.15
  -4  -2   3    6.65    0.15
  -4  -2   3    6.63    0.15
  -4  -2   3    6.55    0.15
   3   2  -3    1.21    0.05
  -3  -2   3    1.33    0.05
  -3  -2   3    1.41    0.05
  -3  -2   3    1.37    0.05
   2   2  -3    1.46    0.05
  -2  -2   3    1.59    0.05
  -2  -2   3    1.62    0.05
  -2  -2   3    1.65    0.05
   1   2  -3   28.87    0.52
  -1  -2   3   28.44    0.52
  -1  -2   3   29.93    0.52
  -1  -2   3   29.56    0.53
   0   2  -3    3.50    0.08
   0   2  -3    3.46    0.07
   0  -2   3    3.49    0.09
   0  -2   3    3.71    0.09
   0  -2   3    3.52    0.08
  -1   2  -3   83.70    1.46
  -1   2  -3   84.19    1.48
   1  -2   3   85.13    1.47
   1  -2   3   84.87    1.47
   1  -2   3   84.99    1.45
  -2   2  -3   20.22    0.37
  -2   2  -3   20.19    0.36
   2  -2   3   20.48    0.39
   2  -2   3   20.66    0.38
  -3   2  -3   22.95    0.41
  -3   2  -3   22.47    0.41
   3  -2   3   22.89    0.44
   3  -2   3   23.12    0.43
  -4   2  -3    9.96    0.20
  -4   2  -3   10.33    0.20
   4  -2   3   10.40    0.22
   4  -2   3   10.22    0.24
  -5   2  -3    0.03    0.02
  -5   2  -3    0.00    0.02
  -5   2  -3    0.02    0.01
   5  -2   3    0.00    0.02
  -6   2  -3    0.74    0.04
  -6   2  -3    0.76    0.05
  -6   2  -3    0.80    0.05
   6  -2   3    0.72    0.05
  -7   2  -3    1.17    0.06
  -7   2  -3    1.07    0.06
  -7   2  -3    1.13    0.07
   7  -2   3    1.23    0.07
  -8   2  -3   19.28    0.39
  -8   2  -3   19.29    0.39
  -8   2  -3   19.26    0.41
   8  -2   3   20.13    0.42
  -9   2  -3    0.14    0.04
  -9   2  -3    0.11    0.03
   9  -2   3    0.11    0.04
 -10   2  -3    1.50    0.08
  10  -2   3    1.38    0.13
  10  -2   3    1.34    0.10
 -11   2  -3    0.09    0.04
  11  -2   3    0.00    0.04
  11  -2   3    0.09    0.06
  10   1  -3    2.23    0.11
  10   1  -3    2.41    0.09
 -10  -1   3    2.26    0.12
   9   1  -3    0.13    0.03
  -9  -1   3    0.17    0.03
  -9  -1   3    0.20    0.05
   8   1  -3    5.30    0.13
   8   1  -3    5.35    0.16
  -8  -1   3    5.16    0.13
  -8  -1   3    5.13    0.14
  -8  -1   3    5.17    0.16
   7   1  -3    0.33    0.04
   7   1  -3    0.31    0.03
  -7  -1   3    0.34    0.03
  -7  -1   3    0.36    0.05
  -7  -1   3    0.29    0.04
   6   1  -3   11.00    0.25
   6   1  -3   11.28    0.23
  -6  -1   3   11.65    0.25
  -6  -1   3   11.43    0.22
  -6  -1   3   11.07    0.23
   5   1  -3   23.86    0.47
  -5  -1   3   24.13    0.46
  -5  -1   3   23.94    0.45
  -5  -1   3   24.42    0.46
  -5  -1   3   24.33    0.44
   4   1  -3   11.02    0.24
  -4  -1   3   11.01    0.23
  -4  -1   3   11.32    0.21
  -4  -1   3   11.04    0.23
  -4  -1   3   11.40    0.23
   3   1  -3   49.45    0.89
   3   1  -3   49.62    0.86
  -3  -1   3   50.14    0.88
  -3  -1   3   49.71    0.88
  -3  -1   3   49.88    0.88
   2   1  -3   38.98    0.68
   2   1  -3   38.32    0.70
  -2  -1   3   39.29    0.70
  -2  -1   3   39.33    0.70
  -2  -1   3   40.54    0.69
   1   1  -3    2.42    0.07
   1   1  -3    2.34    0.05
  -1  -1   3    2.29    0.06
  -1  -1   3    2.32    0.06
  -1  -1   3    2.40    0.06
   0   1  -3    8.50    0.16
   0   1  -3    8.28    0.17
   0  -1   3    8.46    0.17
   0  -1   3    8.82    0.16
   0  -1   3    8.45    0.16
  -1   1  -3    0.44    0.02
  -1   1  -3    0.39    0.02
   1  -1   3    0.46    0.03
   1  -1   3    0.42    0.02
  -2   1  -3   24.30    0.43
  -2   1  -3   23.72    0.44
   2  -1   3   24.93    0.45
   2  -1   3   24.87    0.43
   2  -1   3   25.19    0.45
  -3   1  -3    5.44    0.11
  -3   1  -3    5.25    0.11
  -3   1  -3    5.27    0.12
   3  -1   3    5.31    0.12
  -4   1  -3    4.89    0.10
  -4   1  -3    4.83    0.12
  -4   1  -3    4.68    0.11
   4  -1   3    4.87    0.12
  -5   1  -3    5.74    0.14
  -5   1  -3    6.02    0.12
  -5   1  -3    5.95    0.13
   5  -1   3    5.98    0.15
  -6   1  -3    3.15    0.09
  -6   1  -3    3.44    0.09
   6  -1   3    3.22    0.10
   6  -1   3    3.30    0.07
  -7   1  -3   11.00    0.23
  -7   1  -3   10.46    0.25
  -7   1  -3   11.01    0.23
   7  -1   3   11.08    0.20
   7  -1   3   11.35    0.25
  -8   1  -3    1.58    0.09
  -8   1  -3    1.68    0.07
  -8   1  -3    1.67    0.07
   8  -1   3    1.74    0.09
  -9   1  -3    8.66    0.23
  -9   1  -3    8.69    0.20
   9  -1   3    8.68    0.23
 -10   1  -3    1.25    0.08
 -10   1  -3    1.20    0.09
  10  -1   3    1.11    0.09
 -11   1  -3    2.43    0.11
 -11   1  -3    2.40    0.13
  11  -1   3    2.07    0.12
  10   0  -3    1.26    0.07
  10   0  -3    1.23    0.09
 -10   0   3    1.26    0.09
   9   0  -3    0.05    0.03
  -9   0   3    0.04    0.03
  -9   0   3    0.07    0.04
   8   0  -3    0.35    0.04
   8   0  -3    0.36    0.05
  -8   0   3    0.40    0.04
  -8   0   3    0.37    0.05
  -8   0   3    0.43    0.05
   7   0  -3    0.58    0.05
   7   0  -3    0.59    0.06
  -7   0   3    0.64    0.04
  -7   0   3    0.71    0.06
  -7   0   3    0.70    0.05
   6   0  -3    3.17    0.11
  -6   0   3    2.99    0.10
  -6   0   3    3.27    0.11
  -6   0   3    3.14    0.09
  -6   0   3    3.20    0.09
  -5   0   3    1.97    0.06
  -5   0   3    2.05    0.07
  -5   0   3    1.94    0.07
  -5   0   3    1.95    0.07
  -4   0   3    9.43    0.21
  -4   0   3    9.95    0.20
  -4   0   3    9.70    0.20
  -4   0   3    9.75    0.19
  -4   0   3    9.52    0.23
  -3   0   3    0.22    0.02
  -3   0   3    0.23    0.02
  -3   0   3    0.22    0.02
  -3   0   3    0.28    0.03
  -3   0   3    0.16    0.03
   2   0  -3   13.86    0.28
   2   0  -3   14.17    0.26
  -2   0   3   14.38    0.27
  -2   0   3   14.29    0.27
  -2   0   3   14.24    0.26
   1   0  -3   40.22    0.72
   1   0  -3   40.32    0.70
  -1   0   3   41.30    0.72
  -1   0   3   40.95    0.72
  -1   0   3   40.86    0.70
   0   0  -3    2.96    0.08
   0   0  -3    3.13    0.07
   0   0   3    3.27    0.08
   0   0   3    3.12    0.07
  -1   0  -3    9.06    0.18
  -1   0  -3    9.26    0.18
   1   0   3    9.61    0.18
   1   0   3    9.78    0.19
   1   0   3    9.52    0.18
  -2   0  -3   73.76    1.27
  -2   0  -3   73.60    1.28
  -2   0  -3   73.44    1.28
   2   0   3   73.88    1.28
   2   0   3   75.42    1.29
  -3   0  -3    0.21    0.02
  -3   0  -3    0.20    0.01
  -3   0  -3    0.16    0.02
   3   0   3    0.20    0.01
   3   0   3    0.26    0.02
  -4   0  -3    4.99    0.11
  -4   0  -3    4.85    0.12
  -4   0  -3    4.97    0.10
   4   0   3    5.03    0.12
   4   0   3    4.93    0.10
  -5   0  -3   20.24    0.38
  -5   0  -3   21.34    0.37
  -5   0  -3   20.20    0.40
   5   0   3   20.80    0.40
   5   0   3   20.92    0.37
  -6   0  -3    1.48    0.07
  -6   0  -3    1.52    0.05
  -6   0  -3    1.52    0.05
   6   0   3    1.52    0.04
   6   0   3    1.34    0.06
  -7   0  -3    0.01    0.02
  -7   0  -3   -0.01    0.02
  -7   0  -3    0.02    0.02
   7   0   3    0.01    0.02
   7   0   3    0.03    0.01
  -8   0  -3    0.31    0.03
  -8   0  -3    0.26    0.04
   8   0   3    0.29    0.04
   8   0   3    0.29    0.03
  -9   0  -3    1.79    0.08
  -9   0  -3    1.58    0.10
   9   0   3    1.62    0.09
 -10   0  -3    0.96    0.07
 -10   0  -3    0.66    0.07
  10   0   3    0.91    0.08
 -11   0  -3    0.81    0.07
 -11   0  -3    0.85    0.09
  11   0   3    0.70    0.08
  10  -1  -3    0.20    0.05
 -10   1   3    0.23    0.05
   9  -1  -3    1.31    0.06
   9  -1  -3    1.07    0.08
  -9   1   3    1.23    0.09
  -9   1   3    1.25    0.07
   8  -1  -3    0.13    0.03
  -8   1   3    0.09    0.03
  -8   1   3    0.07    0.03
  -7   1   3    3.31    0.10
  -7   1   3    3.37    0.10
  -7   1   3    3.49    0.12
  -7   1   3    3.33    0.14
  -6   1   3    0.94    0.08
  -6   1   3    0.84    0.04
  -6   1   3    0.86    0.06
  -6   1   3    0.82    0.05
  -6   1   3    0.82    0.05
  -5   1   3    0.58    0.05
  -5   1   3    0.53    0.06
  -5   1   3    0.56    0.04
  -5   1   3    0.59    0.04
  -5   1   3    0.57    0.04
  -4   1   3    0.59    0.03
  -4   1   3    0.50    0.04
  -4   1   3    0.57    0.06
  -4   1   3    0.64    0.03
  -4   1   3    0.56    0.04
  -3   1   3    0.10    0.01
  -3   1   3    0.12    0.02
  -3   1   3    0.14    0.02
  -3   1   3    0.10    0.03
  -3   1   3    0.13    0.02
   2  -1  -3    0.22    0.02
  -2   1   3    0.14    0.02
  -2   1   3    0.22    0.02
  -2   1   3    0.20    0.02
  -2   1   3    0.13    0.03
   1  -1  -3    0.00    0.01
  -1   1   3    0.00    0.01
  -1   1   3    0.00    0.02
  -1   1   3    0.01    0.01
  -1   1   3    0.03    0.01
   0  -1  -3   40.88    0.74
   0   1   3   42.77    0.74
   0   1   3   41.83    0.76
   0   1   3   43.83    0.74
  -1  -1  -3    7.17    0.15
  -1  -1  -3    7.10    0.14
  -1  -1  -3    7.50    0.13
   1   1   3    7.42    0.14
   1   1   3    7.64    0.15
  -2  -1  -3  292.35    5.09
  -2  -1  -3  287.64    5.12
  -2  -1  -3  298.80    5.09
   2   1   3  300.17    5.14
   2   1   3  294.49    5.09
  -3  -1  -3   26.81    0.48
  -3  -1  -3   27.13    0.47
  -3  -1  -3   26.84    0.49
   3   1   3   27.49    0.47
   3   1   3   26.85    0.49
  -4  -1  -3    7.25    0.15
  -4  -1  -3    7.26    0.16
   4   1   3    7.20    0.16
   4   1   3    7.32    0.14
  -5  -1  -3    0.29    0.03
  -5  -1  -3    0.26    0.03
   5   1   3    0.30    0.02
   5   1   3    0.28    0.03
  -6  -1  -3   13.02    0.28
  -6  -1  -3   13.38    0.26
   6   1   3   13.41    0.25
   6   1   3   13.55    0.28
  -7  -1  -3    2.79    0.10
  -7  -1  -3    2.74    0.08
   7   1   3    2.82    0.07
   7   1   3    2.75    0.10
  -8  -1  -3    7.88    0.17
  -8  -1  -3    7.82    0.20
   8   1   3    7.89    0.16
   8   1   3    7.59    0.20
  -9  -1  -3    0.29    0.05
  -9  -1  -3    0.41    0.04
   9   1   3    0.33    0.03
   9   1   3    0.25    0.04
 -10  -1  -3    3.20    0.14
 -10  -1  -3    3.16    0.10
  10   1   3    2.81    0.13
 -11  -1  -3    2.80    0.14
 -11  -1  -3    2.82    0.11
  11   1   3    2.79    0.14
 -12  -1  -3    0.98    0.10
 -12  -1  -3    1.14    0.08
  12   1   3    1.02    0.10
  10  -2  -3    0.16    0.05
   9  -2  -3    0.14    0.04
   9  -2  -3    0.16    0.06
  -9   2   3    0.14    0.04
   8  -2  -3    0.13    0.03
   8  -2  -3    0.20    0.04
  -8   2   3    0.18    0.06
  -8   2   3    0.13    0.04
  -8   2   3    0.16    0.03
  -7   2   3    0.02    0.03
  -7   2   3    0.05    0.02
  -7   2   3    0.05    0.03
  -7   2   3    0.05    0.04
  -6   2   3    4.47    0.16
  -6   2   3    4.63    0.13
  -6   2   3    4.77    0.11
  -6   2   3    4.70    0.13
  -6   2   3    4.84    0.13
  -5   2   3    1.30    0.05
  -5   2   3    1.36    0.06
  -5   2   3    1.33    0.06
  -5   2   3    1.25    0.09
  -5   2   3    1.36    0.06
  -4   2   3    1.28    0.05
  -4   2   3    1.21    0.05
  -4   2   3    1.30    0.06
  -4   2   3    1.29    0.04
  -4   2   3    1.22    0.08
  -3   2   3    4.99    0.11
  -3   2   3    5.03    0.11
  -3   2   3    4.75    0.14
  -3   2   3    5.02    0.12
  -3   2   3    4.93    0.11
   2  -2  -3   22.67    0.41
   2  -2  -3   21.48    0.41
  -2   2   3   22.04    0.43
  -2   2   3   22.05    0.41
  -2   2   3   22.18    0.39
   1  -2  -3   26.29    0.47
   1  -2  -3   25.55    0.47
  -1   2   3   26.50    0.46
  -1   2   3   25.75    0.47
  -1   2   3   25.78    0.49
   0  -2  -3    2.02    0.05
   0  -2  -3    1.92    0.05
   0   2   3    2.07    0.05
   0   2   3    1.91    0.05
  -1  -2  -3   70.19    1.22
  -1  -2  -3   69.02    1.21
   1   2   3   70.05    1.22
   1   2   3   69.82    1.22
   1   2   3   71.87    1.22
  -2  -2  -3   85.32    1.47
  -2  -2  -3   86.91    1.47
   2   2   3   82.68    1.47
   2   2   3   85.57    1.48
   2   2   3   85.41    1.47
  -3  -2  -3   76.75    1.32
  -3  -2  -3   76.25    1.33
  -3  -2  -3   76.14    1.33
   3   2   3   76.22    1.35
   3   2   3   77.67    1.33
  -4  -2  -3    0.01    0.01
  -4  -2  -3    0.05    0.02
   4   2   3    0.01    0.01
   4   2   3    0.01    0.01
  -5  -2  -3    3.96    0.10
  -5  -2  -3    4.00    0.11
   5   2   3    4.07    0.09
   5   2   3    4.09    0.10
  -6  -2  -3    0.46    0.03
  -6  -2  -3    0.50    0.05
   6   2   3    0.47    0.04
   6   2   3    0.39    0.03
  -7  -2  -3    3.90    0.13
  -7  -2  -3    4.01    0.10
   7   2   3    4.08    0.12
   7   2   3    4.08    0.09
  -8  -2  -3    3.18    0.09
  -8  -2  -3    3.24    0.12
   8   2   3    3.29    0.09
   8   2   3    3.31    0.11
  -9  -2  -3    4.80    0.12
  -9  -2  -3    4.80    0.16
   9   2   3    4.80    0.15
   9   2   3    4.67    0.12
 -10  -2  -3    1.77    0.08
 -10  -2  -3    1.78    0.11
  10   2   3    1.71    0.10
  10   2   3    1.77    0.07
 -11  -2  -3    1.82    0.08
 -11  -2  -3    1.83    0.12
  11   2   3    1.82    0.11
 -12  -2  -3    0.05    0.05
 -12  -2  -3    0.15    0.04
  12   2   3    0.12    0.05
   9  -3  -3    0.29    0.07
  -9   3   3    0.43    0.06
  -9   3   3    0.42    0.08
   8  -3  -3    2.33    0.10
   8  -3  -3    2.25    0.13
  -8   3   3    2.24    0.10
  -8   3   3    2.46    0.14
   7  -3  -3    0.12    0.05
   7  -3  -3    0.11    0.03
  -7   3   3    0.12    0.05
  -7   3   3    0.15    0.03
  -7   3   3    0.10    0.03
   6  -3  -3    0.18    0.03
   6  -3  -3    0.17    0.04
  -6   3   3    0.23    0.04
  -6   3   3    0.18    0.05
  -6   3   3    0.22    0.03
   5  -3  -3    1.24    0.08
  -5   3   3    1.42    0.06
  -5   3   3    1.38    0.09
  -5   3   3    1.43    0.05
  -5   3   3    1.41    0.06
   4  -3  -3    3.86    0.12
  -4   3   3    3.80    0.11
  -4   3   3    3.76    0.09
  -4   3   3    3.76    0.13
  -4   3   3    3.77    0.10
   3  -3  -3    7.43    0.18
  -3   3   3    7.34    0.17
  -3   3   3    6.96    0.19
  -3   3   3    7.45    0.14
  -3   3   3    7.37    0.16
   2  -3  -3    0.18    0.02
   2  -3  -3    0.19    0.03
  -2   3   3    0.16    0.01
  -2   3   3    0.19    0.03
  -2   3   3    0.20    0.02
   1  -3  -3   75.86    1.34
   1  -3  -3   78.68    1.35
  -1   3   3   75.32    1.36
  -1   3   3   78.05    1.34
  -1   3   3   77.16    1.33
   0  -3  -3    1.85    0.05
   0  -3  -3    1.59    0.05
   0   3   3    1.75    0.04
   0   3   3    1.70    0.05
  -1  -3  -3    1.54    0.05
  -1  -3  -3    1.62    0.05
   1   3   3    1.67    0.05
   1   3   3    1.50    0.05
   1   3   3    1.54    0.04
  -2  -3  -3    5.97    0.13
  -2  -3  -3    5.85    0.12
   2   3   3    5.93    0.12
   2   3   3    6.03    0.12
   2   3   3    5.98    0.13
  -3  -3  -3    2.88    0.08
  -3  -3  -3    2.95    0.08
   3   3   3    3.04    0.07
   3   3   3    3.13    0.07
   3   3   3    3.11    0.07
  -4  -3  -3    2.57    0.07
  -4  -3  -3    2.39    0.08
   4   3   3    2.40    0.06
   4   3   3    2.47    0.07
  -5  -3  -3   12.59    0.24
  -5  -3  -3   12.21    0.26
   5   3   3   12.84    0.25
   5   3   3   12.73    0.24
  -6  -3  -3    6.44    0.16
  -6  -3  -3    6.50    0.14
   6   3   3    6.45    0.14
   6   3   3    6.50    0.15
  -7  -3  -3    1.87    0.08
  -7  -3  -3    1.87    0.06
   7   3   3    2.05    0.08
   7   3   3    2.00    0.06
  -8  -3  -3    0.04    0.02
  -8  -3  -3    0.01    0.03
   8   3   3    0.04    0.02
   8   3   3    0.00    0.03
  -9  -3  -3    1.46    0.06
  -9  -3  -3    1.57    0.09
   9   3   3    1.50    0.06
   9   3   3    1.47    0.08
 -10  -3  -3    0.96    0.09
 -10  -3  -3    1.02    0.06
  10   3   3    1.27    0.09
  10   3   3    1.04    0.06
 -11  -3  -3    1.61    0.11
 -11  -3  -3    2.04    0.08
  11   3   3    1.83    0.11
 -12  -3  -3    0.65    0.09
 -12  -3  -3    0.75    0.06
  12   3   3    0.58    0.08
   9  -4  -3    0.12    0.06
  -9   4   3    0.19    0.05
  -9   4   3    0.16    0.06
   8  -4  -3    0.27    0.07
  -8   4   3    0.22    0.06
  -8   4   3    0.21    0.04
   7  -4  -3    1.25    0.11
   7  -4  -3    1.54    0.09
  -7   4   3    1.45    0.08
  -7   4   3    1.44    0.12
  -7   4   3    1.53    0.07
   6  -4  -3    0.79    0.05
   6  -4  -3    0.69    0.08
  -6   4   3    0.75    0.06
  -6   4   3    0.80    0.06
  -6   4   3    0.64    0.08
   5  -4  -3    0.22    0.03
   5  -4  -3    0.17    0.04
  -5   4   3    0.19    0.03
  -5   4   3    0.11    0.03
  -5   4   3    0.15    0.04
   4  -4  -3    0.18    0.04
   4  -4  -3    0.14    0.02
  -4   4   3    0.16    0.04
  -4   4   3    0.15    0.03
  -4   4   3    0.23    0.03
   3  -4  -3    2.55    0.10
  -3   4   3    2.47    0.08
  -3   4   3    2.38    0.10
  -3   4   3    2.52    0.08
   2  -4  -3    0.67    0.04
   2  -4  -3    0.65    0.05
  -2   4   3    0.69    0.02
  -2   4   3    0.91    0.06
  -2   4   3    0.67    0.04
   1  -4  -3   16.83    0.34
  -1   4   3   16.81    0.34
  -1   4   3   17.25    0.32
   0  -4  -3    0.59    0.04
   0   4   3    0.59    0.03
   0   4   3    0.64    0.04
  -1  -4  -3    0.03    0.01
  -1  -4  -3    0.03    0.01
   1   4   3    0.04    0.01
   1   4   3    0.04    0.02
  -2  -4  -3   16.70    0.32
  -2  -4  -3   17.18    0.32
   2   4   3   16.87    0.31
   2   4   3   17.57    0.32
   2   4   3   17.12    0.32
  -3  -4  -3   10.25    0.21
  -3  -4  -3   10.57    0.20
   3   4   3   10.50    0.20
   3   4   3   10.30    0.20
   3   4   3   10.00    0.20
  -4  -4  -3    7.30    0.17
  -4  -4  -3    7.24    0.16
   4   4   3    7.45    0.15
   4   4   3    7.50    0.15
  -5  -4  -3    7.61    0.18
  -5  -4  -3    7.73    0.16
   5   4   3    7.72    0.17
   5   4   3    7.66    0.16
  -6  -4  -3    0.05    0.02
  -6  -4  -3    0.05    0.03
   6   4   3    0.06    0.02
   6   4   3    0.04    0.02
  -7  -4  -3    0.11    0.03
  -7  -4  -3    0.15    0.02
   7   4   3    0.13    0.03
   7   4   3    0.14    0.02
  -8  -4  -3    0.11    0.04
  -8  -4  -3    0.05    0.02
   8   4   3    0.03    0.03
   8   4   3    0.10    0.02
  -9  -4  -3    2.87    0.12
  -9  -4  -3    2.88    0.09
   9   4   3    2.79    0.09
   9   4   3    2.75    0.11
 -10  -4  -3    1.81    0.07
 -10  -4  -3    1.71    0.11
  10   4   3    1.61    0.07
  10   4   3    1.82    0.10
 -11  -4  -3    1.17    0.10
 -11  -4  -3    1.24    0.07
  11   4   3    1.36    0.10
  11   4   3    1.24    0.07
 -12  -4  -3    0.75    0.09
  12   4   3    0.77    0.08
   8  -5  -3    1.85    0.14
  -8   5   3    2.06    0.15
  -8   5   3    2.24    0.11
   7  -5  -3    0.01    0.04
  -7   5   3   -0.03    0.05
  -7   5   3    0.01    0.03
   6  -5  -3    0.57    0.08
  -6   5   3    0.67    0.08
  -6   5   3    0.74    0.05
  -6   5   3    0.86    0.07
   5  -5  -3    2.88    0.13
  -5   5   3    2.84    0.10
  -5   5   3    2.77    0.10
  -5   5   3    2.84    0.13
   4  -5  -3    0.88    0.04
   4  -5  -3    1.00    0.08
  -4   5   3    1.01    0.08
  -4   5   3    0.93    0.06
  -4   5   3    0.82    0.06
   3  -5  -3    2.31    0.06
   3  -5  -3    2.27    0.10
  -3   5   3    2.12    0.08
  -3   5   3    2.27    0.08
  -3   5   3    2.45    0.10
   2  -5  -3   16.06    0.34
   2  -5  -3   15.02    0.32
  -2   5   3   15.91    0.31
  -2   5   3   15.83    0.33
   1  -5  -3    0.09    0.02
   1  -5  -3    0.09    0.02
  -1   5   3    0.06    0.02
  -1   5   3    0.10    0.02
   0  -5  -3    9.93    0.21
   0  -5  -3   10.12    0.22
   0   5   3   10.08    0.22
   0   5   3   10.23    0.21
  -1  -5  -3    0.31    0.03
  -1  -5  -3    0.29    0.03
   1   5   3    0.31    0.03
   1   5   3    0.27    0.03
  -2  -5  -3    0.27    0.03
  -2  -5  -3    0.22    0.02
   2   5   3    0.23    0.03
   2   5   3    0.29    0.02
  -3  -5  -3    0.54    0.04
  -3  -5  -3    0.57    0.03
   3   5   3    0.60    0.03
   3   5   3    0.53    0.03
   3   5   3    0.56    0.03
  -4  -5  -3   36.70    0.68
  -4  -5  -3   37.00    0.67
   4   5   3   38.46    0.66
   4   5   3   37.47    0.66
   4   5   3   36.55    0.66
  -5  -5  -3   44.28    0.81
  -5  -5  -3   44.01    0.78
   5   5   3   44.25    0.79
   5   5   3   44.01    0.78
  -6  -5  -3    1.00    0.05
  -6  -5  -3    1.01    0.06
   6   5   3    0.97    0.05
   6   5   3    1.09    0.05
  -7  -5  -3   10.59    0.25
  -7  -5  -3   10.77    0.22
   7   5   3   10.72    0.22
   7   5   3   10.75    0.24
  -8  -5  -3    5.96    0.14
  -8  -5  -3    5.94    0.18
   8   5   3    5.94    0.16
   8   5   3    5.98    0.14
  -9  -5  -3    0.28    0.05
  -9  -5  -3    0.25    0.03
   9   5   3    0.24    0.03
   9   5   3    0.19    0.04
 -10  -5  -3    0.29    0.06
 -10  -5  -3    0.36    0.04
  10   5   3    0.37    0.05
  10   5   3    0.32    0.04
 -11  -5  -3    0.14    0.06
  11   5   3    0.13    0.05
  11   5   3    0.08    0.03
 -12  -5  -3    1.13    0.11
  12   5   3    1.03    0.07
  12   5   3    0.99    0.09
   8  -6  -3    0.08    0.06
  -8   6   3    0.10    0.07
   7  -6  -3    0.62    0.09
  -7   6   3    0.60    0.07
  -7   6   3    0.60    0.09
   6  -6  -3    0.98    0.10
  -6   6   3    0.83    0.07
  -6   6   3    0.88    0.10
   5  -6  -3    2.39    0.13
  -5   6   3    2.36    0.09
  -5   6   3    2.45    0.10
  -5   6   3    2.20    0.13
   4  -6  -3    4.51    0.16
  -4   6   3    4.34    0.16
  -4   6   3    4.34    0.13
  -4   6   3    4.58    0.14
   3  -6  -3    5.42    0.17
   3  -6  -3    5.09    0.14
  -3   6   3    5.14    0.14
  -3   6   3    5.14    0.16
   2  -6  -3    0.00    0.02
   1  -6  -3    0.10    0.03
   1  -6  -3    0.07    0.02
  -1   6   3    0.09    0.02
  -1   6   3    0.12    0.03
   0  -6  -3    1.51    0.06
   0  -6  -3    1.48    0.07
   0   6   3    1.40    0.07
   0   6   3    1.50    0.06
  -1  -6  -3    8.94    0.20
  -1  -6  -3    9.10    0.19
   1   6   3    8.95    0.20
   1   6   3    8.85    0.19
  -2  -6  -3    2.76    0.09
  -2  -6  -3    2.69    0.08
   2   6   3    2.72    0.08
   2   6   3    2.72    0.08
   2   6   3    2.61    0.06
  -3  -6  -3    4.55    0.12
  -3  -6  -3    4.61    0.11
   3   6   3    4.63    0.11
   3   6   3    4.58    0.11
   3   6   3    4.50    0.10
  -4  -6  -3    0.26    0.03
  -4  -6  -3    0.28    0.03
   4   6   3    0.26    0.03
   4   6   3    0.27    0.03
   4   6   3    0.29    0.03
  -5  -6  -3    2.25    0.09
  -5  -6  -3    2.36    0.07
   5   6   3    2.39    0.07
   5   6   3    2.46    0.08
   5   6   3    2.40    0.06
  -6  -6  -3    9.11    0.19
  -6  -6  -3    8.77    0.22
   6   6   3    9.23    0.20
   6   6   3    8.99    0.19
  -7  -6  -3    9.84    0.20
  -7  -6  -3    9.61    0.24
   7   6   3    9.76    0.22
   7   6   3    9.88    0.21
  -8  -6  -3    4.63    0.15
  -8  -6  -3    4.36    0.11
   8   6   3    4.30    0.12
   8   6   3    4.43    0.13
  -9  -6  -3    0.03    0.02
  -9  -6  -3   -0.05    0.03
   9   6   3    0.02    0.02
   9   6   3   -0.01    0.03
 -10  -6  -3    4.01    0.11
 -10  -6  -3    4.26    0.17
  10   6   3    4.26    0.12
  10   6   3    4.15    0.15
 -11  -6  -3    1.98    0.13
  11   6   3    2.03    0.09
  11   6   3    1.99    0.11
 -12  -6  -3   -0.04    0.04
  12   6   3    0.01    0.03
  12   6   3   -0.01    0.04
   7  -7  -3    0.05    0.05
   7  -7  -3   -0.02    0.03
  -7   7   3    0.02    0.06
   6  -7  -3    0.24    0.06
   6  -7  -3    0.25    0.05
  -6   7   3    0.27    0.07
   5  -7  -3    1.19    0.08
   5  -7  -3    0.96    0.10
  -5   7   3    1.03    0.10
   4  -7  -3    0.02    0.03
   4  -7  -3    0.04    0.04
  -4   7   3    0.03    0.04
  -4   7   3    0.01    0.02
   3  -7  -3    1.09    0.09
   3  -7  -3    1.10    0.07
  -3   7   3    1.01    0.06
  -3   7   3    1.11    0.08
   2  -7  -3    5.79    0.18
   2  -7  -3    5.74    0.16
  -2   7   3    5.55    0.17
  -2   7   3    5.97    0.15
   1  -7  -3    3.90    0.12
   1  -7  -3    3.87    0.13
  -1   7   3    3.82    0.13
  -1   7   3    4.19    0.11
   0  -7  -3    0.61    0.04
   0  -7  -3    0.68    0.06
   0   7   3    0.69    0.04
   0   7   3    0.64    0.05
  -1  -7  -3    2.30    0.08
  -1  -7  -3    2.27    0.09
   1   7   3    2.31    0.07
   1   7   3    2.33    0.08
  -2  -7  -3    0.05    0.02
  -2  -7  -3    0.05    0.02
   2   7   3    0.07    0.02
   2   7   3    0.04    0.02
  -3  -7  -3    0.41    0.04
  -3  -7  -3    0.39    0.03
   3   7   3    0.43    0.02
   3   7   3    0.43    0.04
   3   7   3    0.46    0.04
  -4  -7  -3    4.30    0.13
  -4  -7  -3    4.32    0.11
   4   7   3    4.24    0.11
   4   7   3    4.29    0.10
   4   7   3    4.47    0.11
  -5  -7  -3    1.03    0.07
  -5  -7  -3    1.05    0.05
   5   7   3    1.08    0.05
   5   7   3    1.13    0.05
   5   7   3    1.04    0.05
  -6  -7  -3    1.08    0.07
  -6  -7  -3    1.18    0.05
   6   7   3    1.17    0.06
   6   7   3    1.20    0.06
   6   7   3    1.20    0.04
  -7  -7  -3    0.01    0.02
  -7  -7  -3    0.00    0.03
   7   7   3    0.05    0.02
   7   7   3    0.02    0.02
  -8  -7  -3    0.14    0.02
  -8  -7  -3    0.04    0.04
   8   7   3    0.09    0.03
   8   7   3    0.17    0.03
  -9  -7  -3    0.56    0.04
  -9  -7  -3    0.52    0.07
   9   7   3    0.59    0.06
   9   7   3    0.62    0.05
 -10  -7  -3    0.12    0.05
  10   7   3    0.15    0.03
  10   7   3    0.10    0.04
 -11  -7  -3    0.48    0.07
  11   7   3    0.45    0.06
  11   7   3    0.39    0.05
 -12  -7  -3    1.71    0.13
  12   7   3    1.57    0.09
  12   7   3    1.66    0.11
   6  -8  -3    2.25    0.15
   6  -8  -3    2.89    0.13
  -6   8   3    2.62    0.16
   5  -8  -3    5.94    0.19
   5  -8  -3    5.58    0.22
  -5   8   3    5.88    0.22
   4  -8  -3    1.09    0.10
   4  -8  -3    1.21    0.08
  -4   8   3    1.07    0.10
   3  -8  -3    0.10    0.04
   3  -8  -3    0.16    0.04
  -3   8   3    0.16    0.05
  -3   8   3    0.21    0.04
   2  -8  -3    0.75    0.06
   2  -8  -3    0.67    0.07
  -2   8   3    0.68    0.05
  -2   8   3    0.65    0.07
   1  -8  -3   18.86    0.41
   1  -8  -3   18.22    0.38
  -1   8   3   18.20    0.37
  -1   8   3   18.66    0.40
   0  -8  -3   19.39    0.41
   0  -8  -3   19.24    0.39
   0   8   3   19.38    0.38
   0   8   3   19.41    0.40
  -1  -8  -3    8.63    0.20
  -1  -8  -3    8.47    0.22
   1   8   3    8.25    0.19
   1   8   3    8.52    0.20
  -2  -8  -3    0.16    0.03
  -2  -8  -3    0.27    0.03
   2   8   3    0.16    0.03
   2   8   3    0.18    0.03
  -3  -8  -3    0.05    0.03
  -3  -8  -3    0.02    0.02
   3   8   3    0.02    0.02
   3   8   3    0.03    0.02
   3   8   3    0.03    0.01
  -4  -8  -3   41.78    0.76
  -4  -8  -3   42.60    0.79
   4   8   3   41.95    0.74
   4   8   3   40.70    0.76
   4   8   3   43.34    0.76
  -5  -8  -3    9.40    0.20
  -5  -8  -3    9.38    0.23
   5   8   3    9.03    0.21
   5   8   3    9.83    0.20
   5   8   3    9.39    0.20
  -6  -8  -3   13.02    0.26
  -6  -8  -3   12.78    0.30
   6   8   3   12.80    0.27
   6   8   3   12.96    0.25
   6   8   3   12.63    0.26
  -7  -8  -3   -0.01    0.02
  -7  -8  -3   -0.01    0.03
   7   8   3    0.00    0.02
   7   8   3    0.07    0.03
  -8  -8  -3    0.14    0.04
  -8  -8  -3    0.10    0.02
   8   8   3    0.09    0.03
   8   8   3    0.10    0.03
  -9  -8  -3    0.07    0.04
   9   8   3    0.01    0.02
   9   8   3    0.05    0.03
 -10  -8  -3   -0.03    0.03
  10   8   3   -0.03    0.03
  10   8   3    0.01    0.03
 -11  -8  -3    0.10    0.05
  11   8   3    0.13    0.04
  11   8   3    0.09    0.03
   6  -9  -3    4.31    0.17
   6  -9  -3    4.06    0.20
  -6   9   3    3.88    0.21
   5  -9  -3    0.55    0.07
   5  -9  -3    0.25    0.07
  -5   9   3    0.32    0.07
   4  -9  -3    3.88    0.15
   4  -9  -3    4.01    0.18
  -4   9   3    3.89    0.17
   3  -9  -3    0.85    0.09
   3  -9  -3    0.97    0.07
  -3   9   3    0.98    0.10
  -3   9   3    0.83    0.07
   2  -9  -3    0.08    0.03
   2  -9  -3    0.02    0.04
  -2   9   3    0.05    0.03
  -2   9   3    0.08    0.04
   1  -9  -3    2.24    0.11
   1  -9  -3    2.49    0.10
  -1   9   3    2.29    0.11
  -1   9   3    2.28    0.09
   0  -9  -3    0.19    0.03
   0  -9  -3    0.17    0.04
   0   9   3    0.22    0.03
   0   9   3    0.15    0.04
  -1  -9  -3    0.09    0.03
  -1  -9  -3    0.09    0.03
   1   9   3    0.11    0.03
   1   9   3    0.08    0.03
  -2  -9  -3    3.01    0.12
  -2  -9  -3    2.98    0.10
   2   9   3    2.86    0.09
   2   9   3    2.89    0.10
  -3  -9  -3    9.23    0.23
  -3  -9  -3    9.26    0.21
   3   9   3    9.28    0.21
   3   9   3    9.11    0.21
  -4  -9  -3    2.82    0.09
  -4  -9  -3    2.69    0.11
   4   9   3    2.65    0.09
   4   9   3    2.82    0.09
   4   9   3    2.72    0.07
  -5  -9  -3    2.93    0.09
  -5  -9  -3    2.86    0.12
   5   9   3    2.96    0.10
   5   9   3    2.84    0.08
   5   9   3    2.94    0.09
  -6  -9  -3    1.15    0.08
  -6  -9  -3    1.26    0.06
   6   9   3    1.28    0.06
   6   9   3    1.20    0.06
   6   9   3    1.30    0.07
  -7  -9  -3    0.13    0.04
  -7  -9  -3    0.17    0.03
   7   9   3    0.15    0.03
   7   9   3    0.12    0.03
  -8  -9  -3    0.40    0.06
   8   9   3    0.47    0.05
   8   9   3    0.42    0.05
  -9  -9  -3    1.24    0.10
   9   9   3    1.10    0.08
   9   9   3    1.18    0.07
 -10  -9  -3    0.01    0.04
  10   9   3    0.03    0.03
  10   9   3   -0.01    0.03
 -11  -9  -3    0.16    0.06
  11   9   3    0.10    0.04
  11   9   3    0.16    0.05
   5 -10  -3    0.28    0.07
   5 -10  -3    0.30    0.06
  -5  10   3    0.20    0.07
   4 -10  -3    0.67    0.09
   4 -10  -3    0.62    0.07
  -4  10   3    0.60    0.09
   3 -10  -3    0.10    0.04
   3 -10  -3    0.14    0.05
  -3  10   3    0.12    0.05
   2 -10  -3    0.08    0.04
   2 -10  -3    0.08    0.04
  -2  10   3    0.06    0.03
  -2  10   3    0.09    0.04
   1 -10  -3    0.21    0.05
   1 -10  -3    0.22    0.04
  -1  10   3    0.22    0.04
  -1  10   3    0.28    0.05
   0 -10  -3    0.28    0.04
   0 -10  -3    0.28    0.05
   0  10   3    0.29    0.04
   0  10   3    0.30    0.05
  -1 -10  -3    8.36    0.21
  -1 -10  -3    8.22    0.23
   1  10   3    8.58    0.20
   1  10   3    8.32    0.22
  -2 -10  -3    1.23    0.07
  -2 -10  -3    1.36    0.09
   2  10   3    1.30    0.07
   2  10   3    1.37    0.08
  -3 -10  -3    0.45    0.06
  -3 -10  -3    0.42    0.04
   3  10   3    0.37    0.04
   3  10   3    0.38    0.05
  -4 -10  -3    1.76    0.07
  -4 -10  -3    1.69    0.10
   4  10   3    1.66    0.08
   4  10   3    1.84    0.08
  -5 -10  -3    1.67    0.10
  -5 -10  -3    1.71    0.07
   5  10   3    1.70    0.07
   5  10   3    1.66    0.08
   5  10   3    1.65    0.06
  -6 -10  -3    0.06    0.04
  -6 -10  -3    0.06    0.02
   6  10   3    0.05    0.03
   6  10   3    0.05    0.02
  -7 -10  -3    1.02    0.08
   7  10   3    0.98    0.06
   7  10   3    0.99    0.07
  -8 -10  -3    0.12    0.04
   8  10   3    0.10    0.03
   8  10   3    0.14    0.04
  -9 -10  -3    4.10    0.17
   9  10   3    4.10    0.14
   9  10   3    4.13    0.14
 -10 -10  -3    0.20    0.06
  10  10   3    0.13    0.04
  10  10   3    0.10    0.04
  -4  11   3    0.09    0.06
   3 -11  -3    0.98    0.10
   3 -11  -3    1.07    0.09
  -3  11   3    1.16    0.11
   2 -11  -3    3.10    0.13
   2 -11  -3    2.92    0.15
  -2  11   3    3.13    0.15
   1 -11  -3    0.52    0.07
   1 -11  -3    0.53    0.06
  -1  11   3    0.56    0.06
  -1  11   3    0.54    0.07
   0 -11  -3    1.50    0.11
   0 -11  -3    1.67    0.09
   0  11   3    1.63    0.10
   0  11   3    1.57    0.08
  -1 -11  -3    3.93    0.16
  -1 -11  -3    3.95    0.13
   1  11   3    4.21    0.15
   1  11   3    3.95    0.13
  -2 -11  -3    0.85    0.06
  -2 -11  -3    0.84    0.08
   2  11   3    0.72    0.06
   2  11   3    0.83    0.07
  -3 -11  -3    0.61    0.07
  -3 -11  -3    0.59    0.05
   3  11   3    0.42    0.05
   3  11   3    0.47    0.05
  -4 -11  -3    0.58    0.05
  -4 -11  -3    0.54    0.07
   4  11   3    0.55    0.06
   4  11   3    0.60    0.06
  -5 -11  -3    0.08    0.04
  -5 -11  -3    0.08    0.02
   5  11   3    0.10    0.03
   5  11   3    0.09    0.03
  -6 -11  -3    0.17    0.05
  -6 -11  -3    0.22    0.04
   6  11   3    0.14    0.04
  -7 -11  -3    3.75    0.15
   7  11   3    3.71    0.13
   7  11   3    3.52    0.11
  -8 -11  -3    3.43    0.15
   8  11   3    3.24    0.12
   8  11   3    2.90    0.11
  -9 -11  -3    2.80    0.15
   9  11   3    3.00    0.12
   9  11   3    2.63    0.11
 -10 -11  -3    0.10    0.05
  10  11   3    0.17    0.04
  10  11   3    0.14    0.04
   2 -12  -3    1.72    0.13
   2 -12  -3    1.94    0.11
  -2  12   3    1.73    0.13
   1 -12  -3    3.85    0.14
   1 -12  -3    3.47    0.17
  -1  12   3    3.64    0.16
   0 -12  -3    0.31    0.06
   0 -12  -3    0.29    0.05
   0  12   3    0.29    0.05
   0  12   3    0.40    0.07
  -1 -12  -3    4.12    0.17
  -1 -12  -3    4.01    0.14
   1  12   3    4.20    0.16
   1  12   3    4.15    0.14
  -2 -12  -3    0.05    0.03
  -2 -12  -3    0.12    0.05
   2  12   3    0.03    0.04
   2  12   3    0.04    0.03
  -3 -12  -3    0.13    0.04
  -3 -12  -3    0.13    0.03
   3  12   3    0.11    0.04
   3  12   3    0.13    0.04
  -4 -12  -3    0.69    0.08
  -4 -12  -3    0.72    0.06
   4  12   3    0.78    0.07
   4  12   3    0.72    0.07
  -5 -12  -3    0.45    0.07
  -5 -12  -3    0.48    0.05
   5  12   3    0.32    0.05
   5  12   3    0.30    0.04
  -6 -12  -3    0.50    0.07
   6  12   3    0.52    0.06
  -7 -12  -3   -0.01    0.04
   7  12   3    0.02    0.03
  -8 -12  -3    0.01    0.04
   8  12   3    0.01    0.03
  -9 -12  -3    0.67    0.09
   9  12   3    0.78    0.08
   0 -13  -3    1.18    0.09
   0 -13  -3    1.31    0.11
   0  13   3    0.98    0.10
  -1 -13  -3    0.23    0.04
  -1 -13  -3    0.24    0.06
   1  13   3    0.19    0.05
   1  13   3    0.23    0.04
  -2 -13  -3    1.38    0.08
  -2 -13  -3    1.34    0.11
   2  13   3    1.10    0.08
   2  13   3    1.07    0.10
  -3 -13  -3    0.04    0.04
  -3 -13  -3    0.03    0.02
   3  13   3    0.01    0.03
   3  13   3    0.01    0.03
  -4 -13  -3    0.21    0.05
  -4 -13  -3    0.23    0.04
   4  13   3    0.19    0.04
   4  13   3    0.13    0.04
  -5 -13  -3    0.20    0.05
   5  13   3    0.24    0.05
   5  13   3    0.24    0.05
  -6 -13  -3    0.03    0.04
   6  13   3    0.01    0.03
  -7 -13  -3    0.29    0.06
   7  13   3    0.31    0.05
  -8 -13  -3    2.08    0.13
   8  13   3    2.31    0.11
  -3 -14  -3    2.59    0.15
  -3 -14  -3    2.80    0.12
   3  14   3    2.51    0.12
   3  14   3    2.66    0.13
  -4 -14  -3    0.27    0.06
   4  14   3    0.22    0.05
   4  14   3    0.19    0.05
  -5 -14  -3    1.93    0.13
   5  14   3    1.84    0.10
   5  12  -4    0.01    0.03
   5  12  -4    0.02    0.03
  -5 -12   4   -0.01    0.04
  -5 -12   4    0.07    0.03
   4  12  -4    0.75    0.07
   4  12  -4    0.68    0.07
  -4 -12   4    0.70    0.09
   3  12  -4    0.12    0.04
   3  12  -4    0.14    0.04
  -3 -12   4    0.18    0.06
   2  12  -4    1.02    0.08
  -2 -12   4    1.11    0.11
   1  12  -4    0.21    0.04
  -1 -12   4    0.23    0.06
   0  12  -4    1.64    0.10
   0 -12   4    1.83    0.13
  -1  12  -4    1.54    0.10
   1 -12   4    1.64    0.13
  -2  12  -4    0.87    0.09
   2 -12   4    1.23    0.12
   2 -12   4    1.00    0.11
   7  11  -4    0.91    0.08
  -7 -11   4    0.96    0.10
  -7 -11   4    1.00    0.07
   6  11  -4    0.42    0.05
   6  11  -4    0.43    0.05
  -6 -11   4    0.33    0.06
  -6 -11   4    0.55    0.06
   5  11  -4    0.15    0.04
   5  11  -4    0.19    0.04
  -5 -11   4    0.22    0.06
  -5 -11   4    0.20    0.04
   4  11  -4    0.55    0.05
   4  11  -4    0.66    0.07
  -4 -11   4    0.65    0.08
  -4 -11   4    0.58    0.06
   3  11  -4    0.70    0.06
   3  11  -4    0.81    0.07
  -3 -11   4    0.81    0.06
  -3 -11   4    0.72    0.08
   2  11  -4    0.19    0.04
   2  11  -4    0.15    0.03
  -2 -11   4    0.18    0.05
   1  11  -4    0.42    0.05
  -1 -11   4    0.52    0.08
   0  11  -4    0.27    0.05
   0 -11   4    0.28    0.07
  -1  11  -4    0.08    0.04
   1 -11   4    0.14    0.03
   1 -11   4    0.13    0.05
  -2  11  -4    2.78    0.11
  -2  11  -4    2.88    0.13
   2 -11   4    2.71    0.16
  -3  11  -4    0.04    0.04
  -3  11  -4   -0.02    0.03
   3 -11   4    0.05    0.05
  -4  11  -4    0.57    0.07
  -4  11  -4    0.50    0.07
   4 -11   4    0.59    0.10
   8  10  -4    2.27    0.11
  -8 -10   4    1.91    0.13
  -8 -10   4    1.96    0.10
   7  10  -4    0.37    0.05
  -7 -10   4    0.36    0.05
  -7 -10   4    0.39    0.07
   6  10  -4    0.68    0.06
   6  10  -4    0.58    0.06
  -6 -10   4    0.70    0.06
  -6 -10   4    0.62    0.08
   5  10  -4    0.09    0.04
   5  10  -4    0.07    0.03
  -5 -10   4    0.07    0.03
  -5 -10   4    0.18    0.05
   4  10  -4    0.15    0.04
   4  10  -4    0.19    0.04
  -4 -10   4    0.21    0.05
  -4 -10   4    0.12    0.03
   3  10  -4    0.00    0.03
   3  10  -4    0.02    0.03
  -3 -10   4    0.07    0.04
  -3 -10   4    0.03    0.02
   2  10  -4    3.29    0.12
   2  10  -4    3.51    0.10
  -2 -10   4    3.34    0.15
  -2 -10   4    3.56    0.11
   1  10  -4    5.71    0.14
   1  10  -4    5.66    0.16
  -1 -10   4    5.69    0.20
  -1 -10   4    5.68    0.15
   0  10  -4    1.00    0.07
   0 -10   4    1.03    0.06
   0 -10   4    0.85    0.09
   0 -10   4    1.30    0.10
  -1  10  -4    4.66    0.13
   1 -10   4    4.69    0.19
  -2  10  -4    0.71    0.06
  -2  10  -4    0.66    0.07
   2 -10   4    0.68    0.09
  -3  10  -4    0.80    0.07
  -3  10  -4    1.00    0.08
   3 -10   4    1.00    0.11
  -4  10  -4    2.83    0.12
  -4  10  -4    2.75    0.11
   4 -10   4    2.52    0.16
  -5  10  -4    0.02    0.04
  -5  10  -4    0.05    0.04
   5 -10   4    0.00    0.05
   8   9  -4    1.73    0.09
  -8  -9   4    1.58    0.12
  -8  -9   4    1.56    0.09
   7   9  -4    0.99    0.07
  -7  -9   4    0.92    0.09
  -7  -9   4    0.93    0.07
   6   9  -4    0.48    0.05
   6   9  -4    0.48    0.05
  -6  -9   4    0.58    0.06
  -6  -9   4    0.51    0.07
   5   9  -4    0.51    0.05
   5   9  -4    0.58    0.06
  -5  -9   4    0.50    0.05
  -5  -9   4    0.51    0.06
   4   9  -4    2.02    0.08
   4   9  -4    2.08    0.08
  -4  -9   4    2.39    0.12
  -4  -9   4    2.12    0.09
   3   9  -4    4.62    0.13
   3   9  -4    4.63    0.12
  -3  -9   4    4.41    0.13
  -3  -9   4    4.51    0.16
   2   9  -4    0.27    0.04
   2   9  -4    0.26    0.03
  -2  -9   4    0.32    0.06
  -2  -9   4    0.31    0.04
   1   9  -4    3.04    0.09
   1   9  -4    3.01    0.11
  -1  -9   4    2.70    0.13
  -1  -9   4    2.86    0.10
   0   9  -4    5.90    0.16
   0   9  -4    5.58    0.14
   0   9  -4    5.67    0.13
   0  -9   4    5.71    0.15
   0  -9   4    6.00    0.20
  -1   9  -4    3.94    0.11
  -1   9  -4    3.86    0.13
   1  -9   4    3.64    0.16
   1  -9   4    3.92    0.12
  -2   9  -4    1.80    0.08
  -2   9  -4    1.83    0.09
   2  -9   4    1.72    0.12
  -3   9  -4    0.77    0.06
  -3   9  -4    0.81    0.07
   3  -9   4    0.77    0.10
  -4   9  -4    0.56    0.06
  -4   9  -4    0.41    0.05
   4  -9   4    0.45    0.08
  -5   9  -4   -0.06    0.03
  -5   9  -4    0.03    0.03
   5  -9   4    0.03    0.05
  -6   9  -4    0.14    0.05
  -6   9  -4    0.13    0.05
   6  -9   4    0.08    0.06
   9   8  -4    0.81    0.08
  -9  -8   4    0.80    0.09
  -9  -8   4    0.68    0.07
   8   8  -4    0.16    0.04
  -8  -8   4    0.13    0.05
  -8  -8   4    0.08    0.03
   7   8  -4   -0.01    0.03
   7   8  -4    0.02    0.03
  -7  -8   4    0.01    0.02
  -7  -8   4   -0.01    0.04
   6   8  -4    0.65    0.06
   6   8  -4    0.73    0.06
  -6  -8   4    0.71    0.06
  -6  -8   4    0.74    0.08
   5   8  -4   -0.01    0.02
   5   8  -4   -0.05    0.02
  -5  -8   4   -0.01    0.03
  -5  -8   4    0.00    0.02
   4   8  -4    0.18    0.03
   4   8  -4    0.18    0.03
  -4  -8   4    0.26    0.04
  -4  -8   4    0.25    0.05
   3   8  -4    6.61    0.16
   3   8  -4    6.44    0.15
  -3  -8   4    6.33    0.19
  -3  -8   4    6.52    0.17
   2   8  -4   19.75    0.37
   2   8  -4   19.59    0.38
  -2  -8   4   19.18    0.42
  -2  -8   4   19.71    0.39
   1   8  -4    1.22    0.05
   1   8  -4    1.19    0.07
  -1  -8   4    1.08    0.08
  -1  -8   4    1.05    0.06
  -1  -8   4    1.10    0.05
   0   8  -4   15.36    0.32
   0   8  -4   15.38    0.30
   0   8  -4   15.76    0.30
   0  -8   4   15.85    0.33
   0  -8   4   15.75    0.37
  -1   8  -4    2.98    0.10
  -1   8  -4    3.06    0.09
  -1   8  -4    2.99    0.08
   1  -8   4    3.11    0.10
   1  -8   4    3.21    0.14
  -2   8  -4    3.20    0.10
  -2   8  -4    3.07    0.11
   2  -8   4    2.96    0.14
   2  -8   4    3.16    0.11
  -3   8  -4    0.04    0.02
  -3   8  -4    0.08    0.03
   3  -8   4    0.04    0.03
   3  -8   4   -0.01    0.04
  -4   8  -4    1.68    0.08
  -4   8  -4    1.69    0.08
   4  -8   4    1.58    0.12
  -5   8  -4   -0.05    0.03
  -5   8  -4    0.02    0.03
   5  -8   4    0.01    0.05
  -6   8  -4    0.71    0.08
  -6   8  -4    0.62    0.06
   6  -8   4    0.71    0.10
  -7   8  -4    0.00    0.03
  -7   8  -4   -0.11    0.03
   7  -8   4   -0.05    0.05
   9   7  -4   -0.06    0.03
  -9  -7   4    0.02    0.03
  -9  -7   4    0.06    0.04
   8   7  -4    0.62    0.06
  -8  -7   4    0.64    0.06
  -8  -7   4    0.59    0.07
   7   7  -4    0.59    0.05
   7   7  -4    0.62    0.06
  -7  -7   4    0.61    0.07
  -7  -7   4    0.58    0.06
   6   7  -4    2.46    0.09
   6   7  -4    2.45    0.09
  -6  -7   4    2.54    0.10
  -6  -7   4    2.38    0.11
   5   7  -4    3.46    0.10
   5   7  -4    3.62    0.11
  -5  -7   4    3.41    0.13
  -5  -7   4    3.46    0.11
   4   7  -4   39.29    0.71
   4   7  -4   40.18    0.71
  -4  -7   4   38.81    0.73
  -4  -7   4   38.74    0.75
   3   7  -4    4.00    0.11
   3   7  -4    3.95    0.10
  -3  -7   4    3.82    0.13
  -3  -7   4    3.74    0.12
   2   7  -4   57.68    1.00
   2   7  -4   57.32    1.02
  -2  -7   4   55.92    1.03
  -2  -7   4   57.40    1.05
   1   7  -4    7.74    0.16
   1   7  -4    8.40    0.18
   1   7  -4    8.29    0.17
  -1  -7   4    7.81    0.19
  -1  -7   4    7.98    0.21
   0   7  -4    4.33    0.10
   0   7  -4    4.28    0.10
   0   7  -4    4.27    0.12
   0  -7   4    4.43    0.13
   0  -7   4    4.28    0.15
  -1   7  -4    3.68    0.09
  -1   7  -4    3.80    0.10
  -1   7  -4    3.81    0.11
   1  -7   4    3.80    0.12
   1  -7   4    3.70    0.14
  -2   7  -4    0.02    0.02
  -2   7  -4    0.00    0.02
   2  -7   4    0.02    0.03
   2  -7   4    0.03    0.02
  -3   7  -4    0.33    0.04
  -3   7  -4    0.26    0.04
   3  -7   4    0.42    0.05
   3  -7   4    0.31    0.06
  -4   7  -4    3.07    0.10
  -4   7  -4    3.01    0.11
   4  -7   4    3.13    0.11
   4  -7   4    2.74    0.14
  -5   7  -4    0.01    0.03
  -5   7  -4   -0.01    0.02
   5  -7   4    0.00    0.03
   5  -7   4    0.01    0.04
  -6   7  -4    0.57    0.07
  -6   7  -4    0.47    0.05
   6  -7   4    0.46    0.08
  -7   7  -4    0.81    0.08
  -7   7  -4    0.95    0.08
   7  -7   4    0.73    0.10
  -8   7  -4    0.95    0.09
  -8   7  -4    0.83    0.08
   8  -7   4    1.07    0.13
  10   6  -4    0.40    0.05
 -10  -6   4    0.45    0.07
 -10  -6   4    0.40    0.05
   9   6  -4    0.05    0.03
  -9  -6   4    0.03    0.04
  -9  -6   4    0.08    0.03
   8   6  -4    3.37    0.11
  -8  -6   4    3.32    0.14
  -8  -6   4    3.14    0.12
   7   6  -4    0.28    0.04
   7   6  -4    0.26    0.04
  -7  -6   4    0.28    0.05
  -7  -6   4    0.30    0.04
   6   6  -4    0.16    0.03
   6   6  -4    0.23    0.03
  -6  -6   4    0.18    0.04
  -6  -6   4    0.25    0.04
   5   6  -4    2.67    0.09
   5   6  -4    2.73    0.09
  -5  -6   4    2.85    0.10
  -5  -6   4    2.77    0.11
   4   6  -4    2.32    0.08
   4   6  -4    2.14    0.07
  -4  -6   4    2.26    0.09
  -4  -6   4    2.10    0.09
   3   6  -4    2.49    0.08
   3   6  -4    2.54    0.07
  -3  -6   4    2.39    0.09
  -3  -6   4    2.46    0.10
   2   6  -4    8.90    0.19
   2   6  -4    8.76    0.18
  -2  -6   4    8.68    0.21
  -2  -6   4    8.70    0.20
   1   6  -4    3.31    0.09
   1   6  -4    3.29    0.08
   1   6  -4    3.14    0.07
  -1  -6   4    3.20    0.10
  -1  -6   4    3.19    0.11
   0   6  -4    9.45    0.20
   0   6  -4    9.27    0.18
   0   6  -4    9.08    0.18
   0  -6   4    8.92    0.23
   0  -6   4    9.30    0.21
  -1   6  -4    1.96    0.07
  -1   6  -4    2.03    0.06
  -1   6  -4    1.99    0.05
   1  -6   4    2.03    0.08
   1  -6   4    2.19    0.10
  -2   6  -4    0.01    0.01
  -2   6  -4    0.04    0.02
  -2   6  -4    0.03    0.02
   2  -6   4    0.04    0.02
   2  -6   4    0.05    0.03
  -3   6  -4    8.91    0.20
  -3   6  -4    9.11    0.20
   3  -6   4    9.44    0.22
   3  -6   4    9.04    0.25
  -4   6  -4    0.06    0.02
  -4   6  -4    0.02    0.02
   4  -6   4    0.01    0.03
   4  -6   4    0.03    0.02
  -5   6  -4    1.36    0.07
  -5   6  -4    1.24    0.07
   5  -6   4    1.07    0.10
   5  -6   4    1.26    0.07
  -6   6  -4    1.61    0.08
  -6   6  -4    1.64    0.08
   6  -6   4    1.65    0.09
   6  -6   4    1.51    0.12
  -7   6  -4    0.11    0.04
  -7   6  -4    0.09    0.03
   7  -6   4    0.05    0.05
   7  -6   4    0.09    0.04
  -8   6  -4    6.70    0.19
  -8   6  -4    6.50    0.19
   8  -6   4    6.58    0.26
  -9   6  -4    0.56    0.07
  -9   6  -4    0.35    0.07
   9  -6   4    0.33    0.09
  10   5  -4    0.00    0.03
 -10  -5   4   -0.07    0.04
 -10  -5   4   -0.01    0.03
   9   5  -4    0.41    0.05
  -9  -5   4    0.37    0.06
  -9  -5   4    0.45    0.05
   8   5  -4    4.51    0.13
  -8  -5   4    4.38    0.14
  -8  -5   4    4.32    0.16
   7   5  -4    0.77    0.06
   7   5  -4    0.76    0.06
  -7  -5   4    0.63    0.06
  -7  -5   4    0.64    0.07
   6   5  -4   13.89    0.28
   6   5  -4   14.05    0.29
  -6  -5   4   13.82    0.30
  -6  -5   4   14.18    0.32
   5   5  -4    0.05    0.03
   5   5  -4    0.06    0.02
  -5  -5   4    0.07    0.02
  -5  -5   4    0.09    0.03
   4   5  -4    0.61    0.05
   4   5  -4    0.66    0.04
  -4  -5   4    0.68    0.05
  -4  -5   4    0.65    0.05
   3   5  -4    4.04    0.11
   3   5  -4    4.06    0.10
  -3  -5   4    3.97    0.11
  -3  -5   4    3.99    0.12
   2   5  -4   21.91    0.40
   2   5  -4   22.28    0.41
  -2  -5   4   22.17    0.43
  -2  -5   4   21.90    0.43
   1   5  -4    0.05    0.01
   1   5  -4    0.10    0.02
   1   5  -4    0.11    0.01
  -1  -5   4    0.10    0.02
  -1  -5   4    0.07    0.02
   0   5  -4    1.52    0.06
   0   5  -4    1.51    0.04
   0   5  -4    1.55    0.04
   0  -5   4    1.53    0.07
   0  -5   4    1.51    0.06
  -1   5  -4    8.55    0.18
  -1   5  -4    8.44    0.17
  -1   5  -4    8.64    0.16
   1  -5   4    8.54    0.20
   1  -5   4    8.60    0.21
  -2   5  -4    0.46    0.03
  -2   5  -4    0.46    0.04
   2  -5   4    0.51    0.04
   2  -5   4    0.53    0.06
  -3   5  -4   14.99    0.30
  -3   5  -4   14.94    0.29
   3  -5   4   15.08    0.31
   3  -5   4   14.80    0.35
  -4   5  -4    0.00    0.02
  -4   5  -4    0.02    0.02
   4  -5   4   -0.02    0.02
   4  -5   4    0.01    0.03
  -5   5  -4    4.95    0.13
  -5   5  -4    4.82    0.13
   5  -5   4    4.70    0.18
   5  -5   4    4.83    0.14
  -6   5  -4    0.16    0.03
  -6   5  -4    0.18    0.03
   6  -5   4    0.18    0.04
   6  -5   4    0.11    0.05
  -7   5  -4    0.59    0.06
  -7   5  -4    0.65    0.06
   7  -5   4    0.51    0.06
   7  -5   4    0.49    0.08
  -8   5  -4    1.61    0.09
  -8   5  -4    1.53    0.09
   8  -5   4    1.70    0.10
   8  -5   4    1.55    0.13
  -9   5  -4    2.45    0.11
   9  -5   4    2.19    0.12
   9  -5   4    2.09    0.16
  10   4  -4    0.04    0.03
 -10  -4   4   -0.04    0.04
 -10  -4   4    0.03    0.03
   9   4  -4    0.20    0.04
  -9  -4   4    0.24    0.04
  -9  -4   4    0.21    0.05
   8   4  -4    0.55    0.06
  -8  -4   4    0.56    0.06
  -8  -4   4    0.56    0.07
   7   4  -4    1.54    0.08
   7   4  -4    1.49    0.07
  -7  -4   4    1.44    0.08
  -7  -4   4    1.54    0.09
   6   4  -4   12.19    0.25
   6   4  -4   12.11    0.26
  -6  -4   4   11.75    0.26
  -6  -4   4   12.02    0.28
   5   4  -4    0.39    0.05
   5   4  -4    0.41    0.04
  -5  -4   4    0.41    0.04
  -5  -4   4    0.32    0.04
   4   4  -4    2.18    0.07
   4   4  -4    2.24    0.08
  -4  -4   4    2.32    0.08
  -4  -4   4    2.19    0.08
   3   4  -4    8.66    0.19
   3   4  -4    8.65    0.18
  -3  -4   4    8.86    0.20
  -3  -4   4    8.66    0.20
   2   4  -4    3.60    0.09
   2   4  -4    3.51    0.10
  -2  -4   4    3.43    0.10
  -2  -4   4    3.47    0.10
   1   4  -4   29.37    0.52
   1   4  -4   29.01    0.53
   1   4  -4   29.20    0.50
  -1  -4   4   28.98    0.54
  -1  -4   4   29.19    0.54
   0   4  -4    0.14    0.01
   0   4  -4    0.12    0.02
   0   4  -4    0.16    0.02
   0  -4   4    0.21    0.03
   0  -4   4    0.16    0.03
  -1   4  -4   30.57    0.56
  -1   4  -4   30.13    0.54
  -1   4  -4   30.80    0.54
   1  -4   4   31.40    0.58
   1  -4   4   31.51    0.59
  -2   4  -4   35.16    0.63
  -2   4  -4   35.22    0.64
   2  -4   4   35.60    0.68
   2  -4   4   36.32    0.66
  -3   4  -4    0.03    0.02
  -3   4  -4    0.05    0.02
   3  -4   4    0.06    0.02
   3  -4   4    0.01    0.02
  -4   4  -4   25.01    0.47
  -4   4  -4   24.66    0.46
   4  -4   4   25.19    0.52
   4  -4   4   25.45    0.49
  -5   4  -4    9.84    0.21
  -5   4  -4    9.87    0.21
   5  -4   4    9.99    0.23
  -6   4  -4    1.81    0.07
  -6   4  -4    1.81    0.08
   6  -4   4    1.83    0.09
   6  -4   4    1.84    0.11
  -7   4  -4    2.77    0.10
  -7   4  -4    2.85    0.10
   7  -4   4    2.59    0.14
   7  -4   4    2.78    0.11
  -8   4  -4    0.01    0.03
  -8   4  -4    0.02    0.03
   8  -4   4    0.07    0.04
   8  -4   4    0.07    0.05
  -9   4  -4    0.20    0.04
   9  -4   4    0.18    0.05
   9  -4   4    0.22    0.07
 -10   4  -4    5.34    0.17
  10  -4   4    4.48    0.18
  10  -4   4    5.19    0.24
  10   3  -4    0.15    0.04
 -10  -3   4    0.11    0.04
 -10  -3   4    0.24    0.06
   9   3  -4    0.04    0.03
  -9  -3   4    0.00    0.03
  -9  -3   4   -0.04    0.02
   8   3  -4    0.27    0.04
   8   3  -4    0.17    0.03
  -8  -3   4    0.16    0.03
  -8  -3   4    0.20    0.05
   7   3  -4    0.19    0.03
   7   3  -4    0.30    0.04
  -7  -3   4    0.25    0.04
  -7  -3   4    0.25    0.04
   6   3  -4   12.00    0.25
   6   3  -4   11.98    0.26
  -6  -3   4   12.12    0.27
  -6  -3   4   11.97    0.26
   5   3  -4    1.86    0.08
   5   3  -4    1.90    0.07
  -5  -3   4    1.87    0.07
  -5  -3   4    1.91    0.08
   4   3  -4    0.60    0.04
   4   3  -4    0.56    0.05
  -4  -3   4    0.54    0.04
  -4  -3   4    0.55    0.04
   3   3  -4    8.25    0.18
   3   3  -4    8.41    0.17
  -3  -3   4    8.21    0.18
  -3  -3   4    8.19    0.18
   2   3  -4    0.04    0.02
  -2  -3   4    0.07    0.02
  -2  -3   4    0.11    0.02
  -2  -3   4    0.09    0.02
   1   3  -4   41.29    0.75
   1   3  -4   43.04    0.72
  -1  -3   4   41.22    0.76
  -1  -3   4   42.89    0.75
  -1  -3   4   42.41    0.75
   0   3  -4    8.21    0.17
   0   3  -4    8.18    0.15
   0  -3   4    8.46    0.18
   0  -3   4    8.32    0.18
  -1   3  -4   48.36    0.85
  -1   3  -4   48.39    0.86
  -1   3  -4   48.94    0.84
   1  -3   4   49.84    0.88
   1  -3   4   48.53    0.88
  -2   3  -4    3.42    0.08
  -2   3  -4    3.44    0.07
  -2   3  -4    3.44    0.08
   2  -3   4    3.47    0.10
   2  -3   4    3.45    0.11
  -3   3  -4   13.29    0.26
  -3   3  -4   13.41    0.26
   3  -3   4   13.62    0.28
   3  -3   4   13.98    0.30
  -4   3  -4    0.95    0.04
  -4   3  -4    0.98    0.04
   4  -3   4    0.99    0.07
   4  -3   4    1.03    0.06
  -5   3  -4    1.15    0.05
  -5   3  -4    1.10    0.05
   5  -3   4    1.07    0.06
   5  -3   4    1.15    0.08
  -6   3  -4    2.26    0.08
  -6   3  -4    2.20    0.08
   6  -3   4    2.26    0.09
  -7   3  -4    1.42    0.07
  -7   3  -4    1.37    0.06
   7  -3   4    1.31    0.08
   7  -3   4    1.28    0.10
  -8   3  -4    2.83    0.10
  -8   3  -4    3.10    0.11
   8  -3   4    3.04    0.16
   8  -3   4    2.88    0.12
  -9   3  -4    0.28    0.04
   9  -3   4    0.32    0.08
   9  -3   4    0.31    0.05
 -10   3  -4    0.01    0.03
  10  -3   4    0.03    0.06
  10  -3   4   -0.04    0.04
  10   2  -4    0.28    0.04
 -10  -2   4    0.38    0.06
 -10  -2   4    0.35    0.05
   9   2  -4    0.20    0.04
  -9  -2   4    0.23    0.04
  -9  -2   4    0.18    0.05
   8   2  -4    0.00    0.02
   8   2  -4    0.06    0.03
  -8  -2   4    0.05    0.03
  -8  -2   4   -0.01    0.02
   7   2  -4    3.14    0.11
   7   2  -4    3.09    0.10
  -7  -2   4    3.07    0.11
  -7  -2   4    3.20    0.10
   6   2  -4   14.60    0.32
   6   2  -4   15.18    0.30
   6   2  -4   14.66    0.28
  -6  -2   4   14.72    0.31
  -6  -2   4   14.45    0.30
   5   2  -4    3.79    0.09
   5   2  -4    3.93    0.12
  -5  -2   4    3.87    0.11
  -5  -2   4    3.92    0.11
   4   2  -4    0.14    0.03
   4   2  -4    0.19    0.02
  -4  -2   4    0.17    0.03
  -4  -2   4    0.15    0.02
  -4  -2   4    0.29    0.03
   3   2  -4   10.27    0.22
   3   2  -4   10.14    0.19
  -3  -2   4   10.14    0.21
  -3  -2   4   10.26    0.22
  -3  -2   4   10.53    0.21
   2   2  -4   21.80    0.42
  -2  -2   4   23.00    0.41
  -2  -2   4   22.55    0.42
  -2  -2   4   22.05    0.42
   1   2  -4    3.52    0.09
   1   2  -4    3.66    0.07
  -1  -2   4    3.50    0.09
  -1  -2   4    3.56    0.09
  -1  -2   4    3.57    0.10
   0   2  -4    2.01    0.06
   0   2  -4    2.11    0.05
   0  -2   4    2.14    0.06
   0  -2   4    2.09    0.07
   0  -2   4    2.02    0.06
  -1   2  -4   44.57    0.80
  -1   2  -4   45.74    0.81
   1  -2   4   46.36    0.80
   1  -2   4   47.22    0.82
   1  -2   4   45.38    0.82
  -2   2  -4    1.16    0.04
  -2   2  -4    1.15    0.04
   2  -2   4    1.23    0.06
   2  -2   4    1.18    0.05
   2  -2   4    1.18    0.03
  -3   2  -4    4.88    0.11
  -3   2  -4    4.88    0.11
   3  -2   4    5.07    0.14
   3  -2   4    5.01    0.13
  -4   2  -4    3.82    0.09
  -4   2  -4    3.82    0.09
   4  -2   4    3.75    0.11
   4  -2   4    3.98    0.13
  -5   2  -4    1.35    0.05
  -5   2  -4    1.25    0.05
   5  -2   4    1.37    0.08
   5  -2   4    1.33    0.06
  -6   2  -4    8.09    0.19
  -6   2  -4    7.92    0.18
  -6   2  -4    8.17    0.17
   6  -2   4    8.27    0.20
  -7   2  -4   25.10    0.46
  -7   2  -4   24.44    0.49
  -7   2  -4   24.10    0.47
   7  -2   4   25.28    0.50
  -8   2  -4    1.48    0.09
  -8   2  -4    1.36    0.07
  -8   2  -4    1.31    0.07
   8  -2   4    1.45    0.09
  -9   2  -4    1.03    0.07
   9  -2   4    1.03    0.08
   9  -2   4    0.79    0.09
 -10   2  -4    0.37    0.05
  10  -2   4    0.22    0.07
  10  -2   4    0.26    0.06
 -11   2  -4    0.58    0.06
  11  -2   4    0.52    0.08
  11  -2   4    0.46    0.09
  10   1  -4    0.08    0.03
 -10  -1   4    0.06    0.03
 -10  -1   4    0.04    0.04
   9   1  -4    0.08    0.03
  -9  -1   4    0.05    0.03
  -9  -1   4    0.07    0.04
   8   1  -4    1.12    0.06
   8   1  -4    1.01    0.08
  -8  -1   4    1.10    0.06
  -8  -1   4    0.93    0.08
   7   1  -4    0.85    0.06
   7   1  -4    0.98    0.07
  -7  -1   4    0.94    0.07
  -7  -1   4    0.99    0.06
   6   1  -4    1.68    0.09
  -6  -1   4    1.71    0.07
  -6  -1   4    1.80    0.08
  -6  -1   4    1.70    0.08
   5   1  -4    0.58    0.06
   5   1  -4    0.59    0.03
  -5  -1   4    0.63    0.05
  -5  -1   4    0.67    0.04
  -5  -1   4    0.64    0.05
   4   1  -4    5.30    0.11
   4   1  -4    5.27    0.14
  -4  -1   4    5.43    0.14
  -4  -1   4    5.41    0.13
  -4  -1   4    5.23    0.13
   3   1  -4    3.36    0.10
   3   1  -4    3.49    0.08
  -3  -1   4    3.49    0.09
  -3  -1   4    3.46    0.10
  -3  -1   4    3.48    0.09
   2   1  -4    0.73    0.05
   2   1  -4    0.78    0.03
  -2  -1   4    0.74    0.04
  -2  -1   4    0.79    0.03
   1   1  -4    0.22    0.03
   1   1  -4    0.29    0.02
  -1  -1   4    0.29    0.02
  -1  -1   4    0.21    0.02
  -1  -1   4    0.27    0.03
   0   1  -4   58.52    1.00
   0   1  -4   56.77    1.02
   0  -1   4   58.66    1.00
   0  -1   4   57.55    1.01
   0  -1   4   58.74    1.02
  -1   1  -4    0.11    0.01
  -1   1  -4    0.10    0.02
   1  -1   4    0.13    0.02
   1  -1   4    0.16    0.02
   1  -1   4    0.13    0.02
  -2   1  -4    0.59    0.03
  -2   1  -4    0.57    0.03
   2  -1   4    0.63    0.04
   2  -1   4    0.62    0.03
   2  -1   4    0.65    0.03
  -3   1  -4   14.53    0.27
  -3   1  -4   14.12    0.27
  -3   1  -4   14.58    0.28
   3  -1   4   14.86    0.29
  -4   1  -4    5.79    0.12
  -4   1  -4    5.58    0.12
  -4   1  -4    5.50    0.13
   4  -1   4    5.43    0.14
  -5   1  -4    2.83    0.09
  -5   1  -4    2.83    0.08
  -5   1  -4    2.89    0.07
   5  -1   4    2.96    0.09
  -6   1  -4    1.44    0.07
  -6   1  -4    1.48    0.06
  -6   1  -4    1.47    0.05
   6  -1   4    1.64    0.07
  -7   1  -4    0.01    0.02
  -7   1  -4    0.05    0.03
  -7   1  -4    0.01    0.02
   7  -1   4    0.02    0.03
  -8   1  -4    5.46    0.14
  -8   1  -4    5.68    0.14
  -8   1  -4    5.67    0.17
   8  -1   4    5.72    0.17
  -9   1  -4    0.13    0.03
  -9   1  -4    0.15    0.04
   9  -1   4    0.06    0.04
 -10   1  -4    0.50    0.07
 -10   1  -4    0.52    0.06
  10  -1   4    0.45    0.07
 -11   1  -4    0.38    0.05
 -11   1  -4    0.24    0.05
  11  -1   4    0.19    0.06
  10   0  -4   -0.05    0.04
  10   0  -4   -0.05    0.02
 -10   0   4   -0.01    0.04
   9   0  -4    0.49    0.05
  -9   0   4    0.41    0.05
  -9   0   4    0.38    0.05
   8   0  -4    1.86    0.08
   8   0  -4    1.91    0.10
  -8   0   4    1.76    0.09
  -8   0   4    1.73    0.08
   7   0  -4    0.15    0.04
  -7   0   4    0.19    0.04
  -7   0   4    0.17    0.03
  -7   0   4    0.21    0.03
   6   0  -4    1.91    0.09
  -6   0   4    1.92    0.08
  -6   0   4    1.88    0.07
  -6   0   4    1.71    0.07
  -6   0   4    1.80    0.08
   5   0  -4    5.23    0.15
  -5   0   4    5.27    0.14
  -5   0   4    5.38    0.13
  -5   0   4    5.23    0.14
   4   0  -4    0.08    0.02
   4   0  -4    0.08    0.02
  -4   0   4    0.09    0.03
  -4   0   4    0.10    0.02
  -4   0   4    0.06    0.02
   3   0  -4    8.12    0.16
   3   0  -4    8.02    0.19
  -3   0   4    7.94    0.16
  -3   0   4    8.07    0.17
  -3   0   4    7.67    0.18
   2   0  -4    0.18    0.02
   2   0  -4    0.19    0.03
  -2   0   4    0.29    0.02
  -2   0   4    0.18    0.03
  -2   0   4    0.21    0.02
   1   0  -4   97.60    1.73
   1   0  -4   99.63    1.71
  -1   0   4   97.89    1.72
  -1   0   4  101.08    1.70
  -1   0   4  101.58    1.72
   0   0  -4    1.67    0.06
   0   0  -4    1.70    0.05
   0   0   4    1.66    0.05
   0   0   4    1.71    0.06
  -1   0  -4   29.97    0.54
  -1   0  -4   29.60    0.54
   1   0   4   30.08    0.54
   1   0   4   31.10    0.55
   1   0   4   30.81    0.53
  -2   0  -4    5.55    0.12
  -2   0  -4    5.55    0.11
  -2   0  -4    5.59    0.12
   2   0   4    5.70    0.11
  -3   0  -4    6.20    0.13
  -3   0  -4    5.99    0.13
  -3   0  -4    6.22    0.12
   3   0   4    6.57    0.14
   3   0   4    6.05    0.12
  -4   0  -4   19.34    0.37
  -4   0  -4   18.80    0.36
  -4   0  -4   19.80    0.34
   4   0   4   19.35    0.37
   4   0   4   19.54    0.34
  -5   0  -4   42.60    0.77
  -5   0  -4   43.23    0.78
  -5   0  -4   43.56    0.75
   5   0   4   43.45    0.75
   5   0   4   42.77    0.78
  -6   0  -4   25.18    0.47
  -6   0  -4   24.96    0.49
  -6   0  -4   26.18    0.45
   6   0   4   25.64    0.49
   6   0   4   25.53    0.45
  -7   0  -4    3.52    0.12
  -7   0  -4    3.53    0.09
  -7   0  -4    3.54    0.10
   7   0   4    3.44    0.08
   7   0   4    3.66    0.12
  -8   0  -4    5.59    0.16
  -8   0  -4    5.44    0.14
   8   0   4    5.13    0.16
  -9   0  -4    5.16    0.14
  -9   0  -4    5.00    0.16
   9   0   4    5.22    0.17
 -10   0  -4    0.39    0.05
 -10   0  -4    0.44    0.06
  10   0   4    0.49    0.07
 -11   0  -4    0.12    0.04
 -11   0  -4    0.04    0.04
  11   0   4    0.01    0.04
   9  -1  -4    0.14    0.03
   9  -1  -4    0.11    0.04
  -9   1   4    0.19    0.04
   8  -1  -4    1.05    0.06
   8  -1  -4    0.99    0.08
  -8   1   4    0.97    0.06
  -8   1   4    1.02    0.07
   7  -1  -4    0.58    0.07
  -7   1   4    0.69    0.06
  -7   1   4    0.62    0.05
  -7   1   4    0.82    0.06
  -7   1   4    0.65    0.05
  -6   1   4    0.07    0.02
  -6   1   4    0.14    0.03
  -6   1   4    0.08    0.03
  -6   1   4    0.10    0.03
  -6   1   4    0.05    0.04
  -5   1   4   31.25    0.56
  -5   1   4   30.40    0.55
  -5   1   4   29.39    0.61
  -5   1   4   30.30    0.57
  -5   1   4   30.29    0.56
   4  -1  -4    2.48    0.08
  -4   1   4    2.45    0.11
  -4   1   4    2.42    0.09
  -4   1   4    2.60    0.08
  -4   1   4    2.50    0.07
   3  -1  -4    0.81    0.04
  -3   1   4    0.86    0.04
  -3   1   4    0.86    0.07
  -3   1   4    0.80    0.05
  -3   1   4    0.82    0.04
   2  -1  -4   10.62    0.21
  -2   1   4   11.01    0.21
  -2   1   4   10.68    0.20
  -2   1   4   10.34    0.24
  -2   1   4   10.47    0.22
   1  -1  -4   12.65    0.24
  -1   1   4   12.72    0.25
  -1   1   4   13.25    0.25
  -1   1   4   12.64    0.27
   0  -1  -4    6.68    0.14
   0  -1  -4    6.71    0.15
   0   1   4    6.98    0.15
   0   1   4    7.27    0.15
  -1  -1  -4    0.15    0.02
  -1  -1  -4    0.16    0.02
   1   1   4    0.19    0.02
   1   1   4    0.18    0.02
  -2  -1  -4    0.14    0.02
  -2  -1  -4    0.13    0.02
  -2  -1  -4    0.15    0.02
   2   1   4    0.16    0.02
   2   1   4    0.19    0.02
  -3  -1  -4   30.73    0.55
  -3  -1  -4   30.12    0.55
  -3  -1  -4   30.04    0.54
   3   1   4   31.42    0.56
   3   1   4   30.77    0.54
  -4  -1  -4   10.62    0.22
  -4  -1  -4   10.59    0.19
  -4  -1  -4   10.58    0.21
   4   1   4   11.04    0.22
   4   1   4   10.91    0.20
  -5  -1  -4    7.75    0.18
  -5  -1  -4    7.53    0.16
  -5  -1  -4    7.91    0.14
   5   1   4    7.77    0.18
   5   1   4    8.00    0.15
  -6  -1  -4    4.62    0.11
  -6  -1  -4    4.73    0.13
   6   1   4    4.93    0.13
   6   1   4    4.88    0.10
  -7  -1  -4   -0.03    0.02
  -7  -1  -4    0.00    0.02
   7   1   4    0.01    0.01
   7   1   4   -0.02    0.02
  -8  -1  -4    0.04    0.02
  -8  -1  -4   -0.03    0.03
   8   1   4    0.02    0.03
   8   1   4    0.08    0.02
  -9  -1  -4    2.56    0.09
  -9  -1  -4    2.55    0.11
   9   1   4    2.53    0.11
 -10  -1  -4    5.19    0.18
 -10  -1  -4    5.26    0.14
  10   1   4    5.18    0.17
 -11  -1  -4    0.01    0.04
 -11  -1  -4    0.02    0.03
  11   1   4   -0.04    0.04
 -12  -1  -4    0.26    0.06
 -12  -1  -4    0.24    0.04
  12   1   4    0.21    0.06
   9  -2  -4    2.88    0.16
   9  -2  -4    3.57    0.14
   9  -2  -4    3.35    0.13
   9  -2  -4    3.26    0.13
   8  -2  -4    0.16    0.04
   8  -2  -4    0.14    0.05
  -7   2   4    0.16    0.04
  -7   2   4    0.10    0.03
  -7   2   4    0.10    0.03
  -7   2   4    0.19    0.06
  -7   2   4    0.13    0.03
  -6   2   4    4.29    0.12
  -6   2   4    4.15    0.12
  -6   2   4    4.02    0.16
  -6   2   4    4.31    0.13
  -6   2   4    4.28    0.11
  -5   2   4    0.17    0.02
  -5   2   4    0.17    0.03
  -5   2   4    0.20    0.03
  -5   2   4    0.13    0.03
  -5   2   4    0.16    0.05
   4  -2  -4   14.02    0.29
  -4   2   4   14.64    0.28
  -4   2   4   14.07    0.29
  -4   2   4   14.34    0.33
  -4   2   4   14.30    0.27
   3  -2  -4    0.03    0.01
  -3   2   4    0.02    0.03
  -3   2   4    0.02    0.01
  -3   2   4    0.01    0.02
   2  -2  -4    0.56    0.03
   2  -2  -4    0.56    0.03
  -2   2   4    0.47    0.04
  -2   2   4    0.52    0.05
  -2   2   4    0.57    0.03
   1  -2  -4   30.82    0.56
   1  -2  -4   31.56    0.56
  -1   2   4   31.66    0.57
  -1   2   4   30.79    0.59
  -1   2   4   32.17    0.56
   0  -2  -4    2.46    0.07
   0  -2  -4    2.68    0.06
   0   2   4    2.60    0.07
   0   2   4    2.62    0.07
   0   2   4    2.47    0.09
  -1  -2  -4   89.75    1.48
  -1  -2  -4   83.62    1.48
   1   2   4   84.18    1.48
   1   2   4   82.73    1.50
   1   2   4   87.52    1.49
  -2  -2  -4    2.39    0.06
  -2  -2  -4    2.37    0.07
  -2  -2  -4    2.55    0.06
   2   2   4    2.49    0.07
   2   2   4    2.43    0.06
  -3  -2  -4    1.98    0.05
  -3  -2  -4    1.97    0.06
  -3  -2  -4    2.00    0.06
   3   2   4    1.99    0.06
   3   2   4    2.04    0.05
  -4  -2  -4    2.43    0.07
  -4  -2  -4    2.48    0.08
   4   2   4    2.59    0.06
   4   2   4    2.56    0.08
  -5  -2  -4   10.77    0.22
  -5  -2  -4   10.94    0.23
   5   2   4   10.84    0.23
   5   2   4   11.28    0.21
  -6  -2  -4    4.37    0.11
  -6  -2  -4    4.38    0.12
   6   2   4    4.40    0.12
   6   2   4    4.19    0.10
  -7  -2  -4   15.00    0.32
  -7  -2  -4   15.23    0.30
   7   2   4   14.83    0.31
   7   2   4   15.11    0.28
  -8  -2  -4    1.12    0.06
  -8  -2  -4    1.14    0.08
   8   2   4    1.32    0.07
   8   2   4    1.27    0.05
  -9  -2  -4    6.36    0.15
  -9  -2  -4    6.46    0.19
   9   2   4    6.32    0.14
 -10  -2  -4    0.19    0.05
 -10  -2  -4    0.18    0.03
  10   2   4    0.25    0.05
 -11  -2  -4    3.70    0.12
 -11  -2  -4    3.82    0.16
  11   2   4    3.98    0.16
 -12  -2  -4    0.29    0.04
 -12  -2  -4    0.19    0.06
  12   2   4    0.35    0.07
   9  -3  -4    0.11    0.04
   9  -3  -4    0.05    0.05
   8  -3  -4    0.92    0.07
   8  -3  -4    0.91    0.10
  -8   3   4    0.92    0.10
   7  -3  -4    1.25    0.07
   7  -3  -4    1.28    0.10
  -7   3   4    1.19    0.07
  -7   3   4    1.16    0.11
  -7   3   4    1.20    0.07
   6  -3  -4    0.04    0.03
  -6   3   4   -0.01    0.04
  -6   3   4   -0.02    0.02
  -6   3   4    0.02    0.03
  -6   3   4    0.05    0.03
   5  -3  -4    0.82    0.07
  -5   3   4    1.03    0.06
  -5   3   4    1.07    0.04
  -5   3   4    0.93    0.06
  -5   3   4    0.93    0.09
   4  -3  -4    0.09    0.03
   4  -3  -4    0.08    0.02
  -4   3   4    0.07    0.04
  -4   3   4    0.08    0.03
  -4   3   4    0.11    0.02
   3  -3  -4   36.83    0.70
   3  -3  -4   39.76    0.71
  -3   3   4   37.75    0.74
  -3   3   4   39.21    0.71
  -3   3   4   38.65    0.68
   2  -3  -4    0.64    0.04
   2  -3  -4    0.65    0.04
  -2   3   4    0.63    0.03
  -2   3   4    0.68    0.06
   1  -3  -4   37.57    0.67
   1  -3  -4   36.59    0.67
  -1   3   4   36.59    0.70
  -1   3   4   37.86    0.65
  -1   3   4   38.12    0.68
   0  -3  -4   12.56    0.25
   0  -3  -4   13.18    0.25
   0   3   4   12.95    0.24
   0   3   4   13.37    0.26
   0   3   4   12.87    0.27
  -1  -3  -4   18.08    0.34
  -1  -3  -4   18.19    0.33
   1   3   4   18.89    0.33
   1   3   4   18.29    0.36
   1   3   4   17.87    0.34
  -2  -3  -4    5.64    0.12
  -2  -3  -4    5.59    0.12
   2   3   4    5.63    0.12
   2   3   4    5.69    0.13
   2   3   4    5.77    0.12
  -3  -3  -4   45.75    0.80
  -3  -3  -4   45.53    0.80
   3   3   4   45.49    0.79
   3   3   4   45.43    0.80
   3   3   4   43.20    0.79
  -4  -3  -4  128.83    2.25
  -4  -3  -4  131.27    2.26
   4   3   4  129.44    2.27
   4   3   4  131.94    2.25
  -5  -3  -4    4.14    0.11
  -5  -3  -4    4.08    0.10
   5   3   4    4.10    0.10
   5   3   4    4.08    0.11
  -6  -3  -4   26.59    0.50
  -6  -3  -4   27.16    0.52
   6   3   4   26.85    0.49
   6   3   4   27.39    0.51
  -7  -3  -4    1.43    0.08
  -7  -3  -4    1.50    0.06
   7   3   4    1.39    0.05
   7   3   4    1.30    0.07
  -8  -3  -4   19.99    0.38
  -8  -3  -4   19.26    0.41
   8   3   4   19.54    0.40
   8   3   4   19.27    0.37
  -9  -3  -4    3.46    0.13
  -9  -3  -4    3.54    0.10
   9   3   4    3.49    0.10
   9   3   4    3.42    0.13
 -10  -3  -4    5.61    0.14
 -10  -3  -4    5.73    0.19
  10   3   4    5.25    0.13
  10   3   4    5.56    0.18
 -11  -3  -4    1.27    0.07
 -11  -3  -4    1.26    0.10
  11   3   4    1.23    0.10
 -12  -3  -4    0.07    0.05
 -12  -3  -4    0.07    0.03
  12   3   4    0.11    0.05
   8  -4  -4    0.12    0.05
   8  -4  -4    0.11    0.04
  -8   4   4    0.13    0.06
   7  -4  -4    3.61    0.13
   7  -4  -4    3.23    0.15
  -7   4   4    3.43    0.12
  -7   4   4    3.16    0.17
   6  -4  -4    0.85    0.05
   6  -4  -4    0.80    0.08
  -6   4   4    0.79    0.10
  -6   4   4    0.81    0.06
   5  -4  -4    1.31    0.07
   5  -4  -4    1.50    0.09
  -5   4   4    1.38    0.10
  -5   4   4    1.46    0.07
   4  -4  -4    7.87    0.21
   4  -4  -4    7.67    0.19
  -4   4   4    7.70    0.19
  -4   4   4    7.28    0.22
  -4   4   4    8.07    0.16
   3  -4  -4    7.97    0.19
   3  -4  -4    7.69    0.18
  -3   4   4    7.80    0.18
  -3   4   4    7.43    0.21
  -3   4   4    7.72    0.15
   2  -4  -4    0.13    0.03
   2  -4  -4    0.20    0.03
  -2   4   4    0.21    0.04
  -2   4   4    0.18    0.02
  -2   4   4    0.16    0.03
   1  -4  -4    0.90    0.05
   1  -4  -4    0.91    0.05
  -1   4   4    1.05    0.05
  -1   4   4    0.92    0.06
   0  -4  -4    2.80    0.08
   0  -4  -4    2.89    0.08
   0   4   4    2.60    0.09
   0   4   4    2.74    0.08
  -1  -4  -4   13.68    0.26
  -1  -4  -4   13.19    0.26
   1   4   4   13.21    0.27
   1   4   4   13.48    0.24
   1   4   4   13.04    0.26
  -2  -4  -4    4.40    0.10
  -2  -4  -4    4.32    0.10
   2   4   4    4.48    0.11
   2   4   4    4.31    0.10
   2   4   4    4.43    0.10
  -3  -4  -4   77.11    1.35
  -3  -4  -4   77.19    1.35
   3   4   4   78.12    1.35
   3   4   4   77.89    1.34
   3   4   4   76.30    1.34
  -4  -4  -4  133.88    2.30
  -4  -4  -4  133.40    2.29
   4   4   4  127.98    2.28
   4   4   4  135.89    2.31
   4   4   4  133.72    2.29
  -5  -4  -4   38.44    0.72
  -5  -4  -4   38.30    0.70
   5   4   4   38.93    0.69
   5   4   4   40.38    0.71
  -6  -4  -4    0.72    0.05
  -6  -4  -4    0.74    0.04
   6   4   4    0.75    0.04
   6   4   4    0.75    0.05
  -7  -4  -4    6.09    0.17
  -7  -4  -4    5.98    0.14
   7   4   4    5.90    0.14
   7   4   4    6.04    0.15
  -8  -4  -4   14.63    0.29
  -8  -4  -4   14.29    0.32
   8   4   4   14.43    0.31
   8   4   4   14.49    0.29
  -9  -4  -4    1.78    0.10
  -9  -4  -4    1.93    0.07
   9   4   4    1.81    0.07
   9   4   4    1.78    0.09
 -10  -4  -4    0.04    0.02
 -10  -4  -4    0.03    0.04
  10   4   4    0.08    0.02
  10   4   4    0.09    0.04
 -11  -4  -4   -0.03    0.04
 -11  -4  -4    0.02    0.03
  11   4   4    0.04    0.04
  11   4   4   -0.03    0.02
 -12  -4  -4    0.84    0.06
 -12  -4  -4    0.95    0.10
  12   4   4    0.84    0.09
   8  -5  -4    0.02    0.05
   8  -5  -4    0.03    0.04
  -8   5   4   -0.02    0.06
   7  -5  -4    0.09    0.04
   7  -5  -4    0.02    0.05
  -7   5   4    0.12    0.06
   6  -5  -4    0.05    0.04
   6  -5  -4    0.06    0.03
  -6   5   4    0.09    0.05
  -6   5   4    0.04    0.03
   5  -5  -4    0.77    0.06
   5  -5  -4    0.60    0.07
  -5   5   4    0.63    0.06
  -5   5   4    0.57    0.07
   4  -5  -4    4.04    0.11
   4  -5  -4    3.36    0.13
   4  -5  -4    3.17    0.11
  -4   5   4    3.52    0.11
  -4   5   4    3.04    0.14
   3  -5  -4    2.29    0.06
   3  -5  -4    2.40    0.10
   3  -5  -4    2.26    0.08
  -3   5   4    2.14    0.08
  -3   5   4    2.06    0.11
   2  -5  -4    0.98    0.05
   2  -5  -4    0.97    0.06
  -2   5   4    0.96    0.07
  -2   5   4    0.98    0.06
   1  -5  -4   15.06    0.31
   1  -5  -4   15.94    0.32
  -1   5   4   15.75    0.31
  -1   5   4   15.22    0.33
   0  -5  -4    3.44    0.10
   0  -5  -4    3.32    0.09
   0   5   4    3.56    0.11
   0   5   4    3.53    0.10
  -1  -5  -4    0.10    0.02
  -1  -5  -4    0.12    0.02
   1   5   4    0.13    0.02
   1   5   4    0.10    0.03
  -2  -5  -4    0.23    0.03
  -2  -5  -4    0.24    0.03
   2   5   4    0.27    0.02
   2   5   4    0.24    0.03
   2   5   4    0.31    0.03
  -3  -5  -4    1.22    0.05
  -3  -5  -4    1.28    0.06
   3   5   4    1.21    0.05
   3   5   4    1.25    0.04
   3   5   4    1.29    0.05
  -4  -5  -4    0.92    0.05
  -4  -5  -4    0.94    0.05
   4   5   4    1.05    0.05
   4   5   4    1.02    0.04
   4   5   4    1.02    0.04
  -5  -5  -4    5.96    0.14
  -5  -5  -4    5.92    0.15
   5   5   4    5.79    0.13
   5   5   4    5.90    0.14
  -6  -5  -4    1.06    0.05
  -6  -5  -4    1.14    0.07
   6   5   4    1.02    0.05
   6   5   4    0.98    0.05
  -7  -5  -4    0.56    0.06
  -7  -5  -4    0.53    0.04
   7   5   4    0.56    0.05
   7   5   4    0.57    0.04
  -8  -5  -4    1.87    0.07
  -8  -5  -4    2.00    0.10
   8   5   4    1.97    0.07
   8   5   4    2.04    0.09
  -9  -5  -4    0.34    0.03
  -9  -5  -4    0.28    0.05
   9   5   4    0.40    0.04
   9   5   4    0.27    0.04
 -10  -5  -4   15.59    0.31
 -10  -5  -4   15.65    0.37
  10   5   4   14.86    0.31
  10   5   4   15.53    0.35
 -11  -5  -4    0.22    0.04
 -11  -5  -4    0.21    0.06
  11   5   4    0.22    0.04
  11   5   4    0.22    0.05
 -12  -5  -4    1.61    0.12
  12   5   4    1.59    0.11
  12   5   4    1.57    0.09
   7  -6  -4    0.00    0.05
   7  -6  -4    0.00    0.04
  -7   6   4   -0.05    0.05
   6  -6  -4   -0.03    0.03
   6  -6  -4   -0.03    0.03
  -6   6   4   -0.04    0.04
   5  -6  -4    3.06    0.14
   5  -6  -4    3.17    0.12
  -5   6   4    3.04    0.11
  -5   6   4    3.13    0.15
   4  -6  -4    0.41    0.05
   4  -6  -4    0.53    0.07
  -4   6   4    0.50    0.07
  -4   6   4    0.51    0.05
   3  -6  -4   -0.01    0.02
   3  -6  -4    0.00    0.02
  -3   6   4   -0.01    0.03
  -3   6   4    0.00    0.02
   2  -6  -4    2.87    0.10
   2  -6  -4    2.79    0.11
  -2   6   4    2.73    0.09
  -2   6   4    2.67    0.12
   1  -6  -4    0.94    0.06
   1  -6  -4    0.86    0.05
  -1   6   4    0.87    0.07
  -1   6   4    0.93    0.05
   0  -6  -4    1.47    0.06
   0  -6  -4    1.44    0.07
   0   6   4    1.42    0.06
   0   6   4    1.50    0.08
  -1  -6  -4    9.68    0.21
  -1  -6  -4    9.13    0.20
   1   6   4    9.50    0.20
   1   6   4    9.48    0.22
  -2  -6  -4    4.47    0.11
  -2  -6  -4    4.46    0.12
   2   6   4    4.61    0.12
   2   6   4    4.51    0.11
  -3  -6  -4    3.64    0.10
  -3  -6  -4    3.81    0.11
   3   6   4    3.80    0.10
   3   6   4    3.66    0.09
   3   6   4    3.72    0.10
  -4  -6  -4    1.78    0.07
  -4  -6  -4    1.81    0.06
   4   6   4    1.90    0.06
   4   6   4    1.94    0.07
   4   6   4    1.86    0.06
  -5  -6  -4    0.03    0.02
  -5  -6  -4    0.02    0.02
   5   6   4    0.02    0.02
   5   6   4    0.04    0.02
   5   6   4    0.01    0.01
  -6  -6  -4   20.26    0.39
  -6  -6  -4   20.51    0.42
   6   6   4   20.44    0.39
   6   6   4   20.60    0.40
  -7  -6  -4   20.20    0.43
  -7  -6  -4   20.66    0.39
   7   6   4   20.71    0.41
   7   6   4   20.73    0.40
  -8  -6  -4    7.44    0.17
  -8  -6  -4    7.48    0.21
   8   6   4    7.47    0.19
   8   6   4    7.43    0.17
  -9  -6  -4    1.70    0.10
  -9  -6  -4    1.65    0.07
   9   6   4    1.62    0.09
   9   6   4    1.64    0.07
 -10  -6  -4    0.00    0.04
 -10  -6  -4    0.01    0.02
  10   6   4    0.03    0.04
  10   6   4   -0.01    0.02
 -11  -6  -4    0.02    0.03
 -11  -6  -4   -0.03    0.04
  11   6   4    0.04    0.04
  11   6   4    0.00    0.03
 -12  -6  -4    1.32    0.11
  12   6   4    1.23    0.07
  12   6   4    1.16    0.10
   7  -7  -4    3.33    0.14
   7  -7  -4    2.97    0.17
  -7   7   4    3.18    0.19
   6  -7  -4    1.20    0.09
   6  -7  -4    1.21    0.11
  -6   7   4    1.07    0.12
   5  -7  -4    0.04    0.04
   5  -7  -4    0.00    0.03
  -5   7   4   -0.01    0.03
  -5   7   4   -0.03    0.04
   4  -7  -4    0.25    0.05
   4  -7  -4    0.17    0.04
  -4   7   4    0.19    0.05
  -4   7   4    0.21    0.04
   3  -7  -4    0.60    0.06
   3  -7  -4    0.63    0.07
  -3   7   4    0.47    0.06
  -3   7   4    0.58    0.05
   2  -7  -4    1.12    0.07
   2  -7  -4    1.18    0.08
  -2   7   4    1.04    0.08
  -2   7   4    1.13    0.06
   1  -7  -4    0.02    0.03
   1  -7  -4    0.02    0.02
  -1   7   4    0.04    0.02
  -1   7   4    0.03    0.03
   0  -7  -4    1.61    0.07
   0  -7  -4    1.77    0.08
   0   7   4    1.82    0.09
   0   7   4    1.80    0.07
  -1  -7  -4    0.82    0.05
  -1  -7  -4    0.79    0.05
   1   7   4    0.76    0.06
   1   7   4    0.84    0.05
  -2  -7  -4    0.19    0.03
  -2  -7  -4    0.21    0.03
   2   7   4    0.22    0.03
   2   7   4    0.19    0.03
  -3  -7  -4    0.76    0.05
  -3  -7  -4    0.75    0.04
   3   7   4    0.70    0.03
   3   7   4    0.73    0.05
   3   7   4    0.72    0.04
  -4  -7  -4    5.63    0.15
  -4  -7  -4    5.72    0.14
   4   7   4    5.66    0.13
   4   7   4    5.47    0.14
   4   7   4    5.90    0.14
  -5  -7  -4   10.96    0.25
  -5  -7  -4   10.66    0.23
   5   7   4   11.56    0.23
   5   7   4   10.85    0.23
   5   7   4   10.70    0.22
  -6  -7  -4   12.18    0.25
  -6  -7  -4   11.88    0.28
   6   7   4   12.16    0.25
   6   7   4   12.37    0.24
   6   7   4   12.03    0.25
  -7  -7  -4    0.00    0.03
  -7  -7  -4    0.03    0.02
   7   7   4   -0.01    0.02
   7   7   4    0.03    0.02
  -8  -7  -4    0.82    0.05
  -8  -7  -4    0.83    0.07
   8   7   4    0.74    0.06
   8   7   4    0.80    0.05
  -9  -7  -4    0.18    0.05
  -9  -7  -4    0.26    0.03
   9   7   4    0.27    0.04
   9   7   4    0.18    0.03
 -10  -7  -4   -0.05    0.03
 -10  -7  -4    0.03    0.02
  10   7   4    0.05    0.04
  10   7   4   -0.02    0.02
 -11  -7  -4    1.36    0.11
  11   7   4    1.33    0.08
  11   7   4    1.29    0.10
 -12  -7  -4   -0.01    0.04
  12   7   4    0.00    0.04
  12   7   4   -0.01    0.03
   6  -8  -4    4.84    0.17
   6  -8  -4    4.45    0.20
  -6   8   4    4.32    0.21
   5  -8  -4    0.04    0.03
   5  -8  -4    0.00    0.04
  -5   8   4   -0.05    0.05
   4  -8  -4    2.96    0.14
   4  -8  -4    3.14    0.12
  -4   8   4    2.91    0.15
  -4   8   4    2.95    0.11
   3  -8  -4    0.03    0.03
   3  -8  -4    0.07    0.03
  -3   8   4    0.08    0.03
  -3   8   4    0.04    0.04
   2  -8  -4    1.65    0.10
   2  -8  -4    1.62    0.08
  -2   8   4    1.70    0.08
  -2   8   4    1.54    0.10
   1  -8  -4    0.16    0.04
   1  -8  -4    0.16    0.03
  -1   8   4    0.18    0.04
  -1   8   4    0.25    0.04
   0  -8  -4    6.83    0.19
   0  -8  -4    6.97    0.18
   0   8   4    6.98    0.19
   0   8   4    7.28    0.17
  -1  -8  -4    5.18    0.15
  -1  -8  -4    5.12    0.14
   1   8   4    4.97    0.13
   1   8   4    5.16    0.15
  -2  -8  -4    0.11    0.03
  -2  -8  -4    0.12    0.03
   2   8   4    0.16    0.03
   2   8   4    0.12    0.03
  -3  -8  -4    0.31    0.04
  -3  -8  -4    0.27    0.03
   3   8   4    0.27    0.03
   3   8   4    0.30    0.04
  -4  -8  -4    0.13    0.03
  -4  -8  -4    0.14    0.03
   4   8   4    0.12    0.02
   4   8   4    0.16    0.03
   4   8   4    0.12    0.02
  -5  -8  -4    0.54    0.06
  -5  -8  -4    0.52    0.04
   5   8   4    0.70    0.04
   5   8   4    0.60    0.05
   5   8   4    0.53    0.04
  -6  -8  -4    0.04    0.03
  -6  -8  -4    0.06    0.02
   6   8   4    0.05    0.02
   6   8   4    0.06    0.02
   6   8   4    0.05    0.02
  -7  -8  -4   -0.02    0.03
  -7  -8  -4    0.04    0.02
   7   8   4    0.01    0.02
   7   8   4    0.04    0.02
  -8  -8  -4    0.39    0.06
  -8  -8  -4    0.38    0.04
   8   8   4    0.33    0.04
   8   8   4    0.35    0.04
  -9  -8  -4    0.39    0.04
  -9  -8  -4    0.37    0.06
   9   8   4    0.29    0.04
   9   8   4    0.28    0.04
 -10  -8  -4    0.17    0.05
  10   8   4    0.14    0.04
  10   8   4    0.16    0.04
 -11  -8  -4    1.14    0.10
  11   8   4    0.93    0.07
  11   8   4    0.95    0.09
   5  -9  -4    0.00    0.04
   5  -9  -4    0.04    0.04
  -5   9   4    0.00    0.06
   4  -9  -4    1.60    0.12
   4  -9  -4    1.51    0.10
  -4   9   4    1.64    0.13
   3  -9  -4    0.60    0.08
   3  -9  -4    0.58    0.06
  -3   9   4    0.52    0.05
  -3   9   4    0.57    0.08
   2  -9  -4    0.01    0.03
   2  -9  -4   -0.02    0.03
  -2   9   4    0.03    0.03
  -2   9   4    0.02    0.04
   1  -9  -4    0.51    0.05
   1  -9  -4    0.50    0.07
  -1   9   4    0.41    0.05
  -1   9   4    0.45    0.06
   0  -9  -4    3.51    0.14
   0  -9  -4    3.52    0.12
   0   9   4    3.66    0.14
   0   9   4    3.69    0.12
  -1  -9  -4   13.28    0.29
  -1  -9  -4   13.17    0.31
   1   9   4   13.05    0.28
   1   9   4   13.10    0.30
  -2  -9  -4    0.00    0.02
  -2  -9  -4    0.03    0.03
   2   9   4    0.02    0.02
   2   9   4    0.04    0.03
  -3  -9  -4    0.66    0.06
  -3  -9  -4    0.67    0.05
   3   9   4    0.61    0.06
   3   9   4    0.68    0.05
  -4  -9  -4    0.20    0.03
  -4  -9  -4    0.23    0.04
   4   9   4    0.16    0.03
   4   9   4    0.18    0.02
   4   9   4    0.18    0.03
  -5  -9  -4    0.07    0.02
  -5  -9  -4    0.09    0.03
   5   9   4    0.06    0.03
   5   9   4    0.03    0.02
   5   9   4    0.04    0.02
  -6  -9  -4    0.16    0.04
  -6  -9  -4    0.17    0.03
   6   9   4    0.11    0.03
   6   9   4    0.13    0.03
  -7  -9  -4    1.61    0.09
  -7  -9  -4    1.74    0.07
   7   9   4    1.66    0.07
   7   9   4    1.70    0.08
  -8  -9  -4    0.11    0.03
  -8  -9  -4    0.08    0.04
   8   9   4    0.06    0.03
   8   9   4    0.12    0.03
  -9  -9  -4    0.43    0.07
   9   9   4    0.61    0.06
   9   9   4    0.36    0.05
 -10  -9  -4    0.15    0.05
  10   9   4    0.15    0.04
  10   9   4    0.10    0.04
 -11  -9  -4    0.17    0.06
  11   9   4    0.17    0.05
  11   9   4    0.12    0.04
   4 -10  -4    0.01    0.04
   4 -10  -4    0.07    0.04
  -4  10   4    0.01    0.05
   3 -10  -4    1.17    0.09
   3 -10  -4    1.19    0.10
  -3  10   4    1.07    0.11
   2 -10  -4    1.89    0.10
   2 -10  -4    1.71    0.11
  -2  10   4    1.70    0.12
  -2  10   4    1.73    0.09
   1 -10  -4    0.14    0.04
   1 -10  -4    0.16    0.04
  -1  10   4    0.17    0.04
  -1  10   4    0.18    0.05
   0 -10  -4    4.48    0.16
   0 -10  -4    4.64    0.15
   0  10   4    4.51    0.16
   0  10   4    4.66    0.14
  -1 -10  -4   13.37    0.30
  -1 -10  -4   12.80    0.32
   1  10   4   13.13    0.31
   1  10   4   13.28    0.29
  -2 -10  -4    5.08    0.15
  -2 -10  -4    5.05    0.17
   2  10   4    5.10    0.15
   2  10   4    5.01    0.16
  -3 -10  -4    7.72    0.21
  -3 -10  -4    7.67    0.19
   3  10   4    7.85    0.20
   3  10   4    7.72    0.19
  -4 -10  -4   11.83    0.29
  -4 -10  -4   11.65    0.26
   4  10   4   12.07    0.27
   4  10   4   11.67    0.26
  -5 -10  -4    0.76    0.07
  -5 -10  -4    0.87    0.05
   5  10   4    0.82    0.06
   5  10   4    0.74    0.06
  -6 -10  -4    0.03    0.02
  -6 -10  -4    0.02    0.03
   6  10   4    0.00    0.02
   6  10   4    0.03    0.03
  -7 -10  -4    0.75    0.05
  -7 -10  -4    0.63    0.07
   7  10   4    0.79    0.06
   7  10   4    0.67    0.05
  -8 -10  -4    0.31    0.06
   8  10   4    0.17    0.03
   8  10   4    0.24    0.04
  -9 -10  -4    0.57    0.07
   9  10   4    0.50    0.06
   9  10   4    0.55    0.06
 -10 -10  -4    0.04    0.04
  10  10   4   -0.03    0.03
  10  10   4   -0.02    0.03
 -11 -10  -4    0.21    0.06
  11  10   4    0.15    0.04
  11  10   4    0.13    0.05
   3 -11  -4    0.94    0.10
   3 -11  -4    0.84    0.08
  -3  11   4    0.53    0.08
   2 -11  -4    0.03    0.03
   2 -11  -4   -0.03    0.04
  -2  11   4    0.00    0.04
   1 -11  -4    1.83    0.12
   1 -11  -4    1.99    0.10
  -1  11   4    1.84    0.12
  -1  11   4    1.75    0.09
   0 -11  -4    0.01    0.03
   0 -11  -4    0.03    0.03
   0  11   4   -0.01    0.03
   0  11   4    0.00    0.03
  -1 -11  -4    1.08    0.09
  -1 -11  -4    0.91    0.07
   1  11   4    1.00    0.07
   1  11   4    0.90    0.09
  -2 -11  -4    1.37    0.08
  -2 -11  -4    1.31    0.09
   2  11   4    1.34    0.08
   2  11   4    1.32    0.09
  -3 -11  -4    2.39    0.12
  -3 -11  -4    2.61    0.10
   3  11   4    2.60    0.10
   3  11   4    2.60    0.11
  -4 -11  -4    1.35    0.07
  -4 -11  -4    1.15    0.09
   4  11   4    1.15    0.08
   4  11   4    1.11    0.07
  -5 -11  -4    0.27    0.05
  -5 -11  -4    0.26    0.04
   5  11   4    0.18    0.04
   5  11   4    0.20    0.04
  -6 -11  -4    2.60    0.10
  -6 -11  -4    2.42    0.12
   6  11   4    2.68    0.10
  -7 -11  -4    3.31    0.14
   7  11   4    3.40    0.12
  -8 -11  -4    1.80    0.11
   8  11   4    1.71    0.09
   8  11   4    1.60    0.08
  -9 -11  -4    4.15    0.17
   9  11   4    3.92    0.14
   9  11   4    3.70    0.13
 -10 -11  -4    0.69    0.09
  10  11   4    0.78    0.08
  10  11   4    0.87    0.08
   2 -12  -4    0.65    0.09
   2 -12  -4    0.57    0.07
  -2  12   4    0.49    0.08
   1 -12  -4    0.05    0.04
   1 -12  -4    0.04    0.04
  -1  12   4   -0.01    0.04
   0 -12  -4    0.07    0.04
   0 -12  -4    0.05    0.03
   0  12   4    0.07    0.04
   0  12   4    0.09    0.04
  -1 -12  -4    0.32    0.05
  -1 -12  -4    0.25    0.06
   1  12   4    0.36    0.05
   1  12   4    0.40    0.06
  -2 -12  -4    3.23    0.12
  -2 -12  -4    3.21    0.14
   2  12   4    3.07    0.14
   2  12   4    3.15    0.12
  -3 -12  -4    0.00    0.02
  -3 -12  -4    0.00    0.03
   3  12   4    0.02    0.03
   3  12   4   -0.03    0.03
  -4 -12  -4    0.37    0.04
  -4 -12  -4    0.40    0.06
   4  12   4    0.40    0.05
   4  12   4    0.44    0.06
  -5 -12  -4    2.63    0.13
  -5 -12  -4    2.91    0.11
   5  12   4    2.81    0.12
   5  12   4    2.64    0.11
  -6 -12  -4    2.01    0.09
  -6 -12  -4    2.18    0.12
   6  12   4    1.94    0.10
  -7 -12  -4    0.32    0.06
   7  12   4    0.38    0.05
  -8 -12  -4    1.48    0.11
   8  12   4    1.58    0.09
  -9 -12  -4    0.57    0.08
   9  12   4    0.48    0.06
   0 -13  -4    5.29    0.17
   0 -13  -4    4.76    0.20
   0  13   4    4.83    0.20
  -1 -13  -4    2.70    0.12
  -1 -13  -4    2.55    0.14
   1  13   4    2.67    0.12
   1  13   4    2.68    0.15
  -2 -13  -4    4.47    0.18
  -2 -13  -4    4.64    0.15
   2  13   4    4.45    0.18
   2  13   4    4.59    0.15
  -3 -13  -4    0.03    0.03
  -3 -13  -4    0.00    0.03
   3  13   4    0.00    0.04
   3  13   4    0.04    0.04
  -4 -13  -4    2.73    0.11
  -4 -13  -4    2.41    0.13
   4  13   4    2.49    0.12
   4  13   4    2.47    0.11
  -5 -13  -4    1.81    0.09
  -5 -13  -4    1.75    0.12
   5  13   4    1.59    0.10
   5  13   4    1.68    0.10
  -6 -13  -4    0.40    0.07
   6  13   4    0.39    0.06
  -7 -13  -4    0.78    0.09
   7  13   4    0.60    0.07
  -8 -13  -4    0.30    0.07
   8  13   4    0.46    0.06
  -3 -14  -4    0.22    0.04
  -3 -14  -4    0.25    0.06
   3  14   4    0.12    0.05
   3  14   4    0.17    0.05
  -4 -14  -4    0.93    0.08
  -4 -14  -4    0.89    0.10
   4  14   4    0.93    0.08
   4  14   4    0.85    0.09
  -5 -14  -4    0.22    0.06
   5  14   4    0.19    0.05
   4  12  -5    0.82    0.07
   4  12  -5    0.85    0.08
  -4 -12   5    0.83    0.07
  -4 -12   5    1.02    0.11
   3  12  -5    0.06    0.03
   3  12  -5   -0.01    0.04
  -3 -12   5    0.07    0.05
   2  12  -5    2.92    0.12
  -2 -12   5    2.79    0.16
   1  12  -5    1.01    0.08
  -1 -12   5    0.88    0.10
   0  12  -5    1.01    0.09
   0 -12   5    0.90    0.10
  -1  12  -5    0.40    0.06
   1 -12   5    0.59    0.09
   6  11  -5    0.24    0.04
   6  11  -5    0.27    0.05
  -6 -11   5    0.29    0.04
  -6 -11   5    0.19    0.06
   5  11  -5    0.07    0.04
   5  11  -5    0.05    0.03
  -5 -11   5    0.05    0.03
  -5 -11   5    0.00    0.04
   4  11  -5    0.69    0.07
   4  11  -5    0.78    0.07
  -4 -11   5    0.78    0.09
  -4 -11   5    0.71    0.06
   3  11  -5    0.01    0.03
   3  11  -5    0.01    0.03
  -3 -11   5    0.01    0.02
  -3 -11   5   -0.01    0.04
   2  11  -5    0.44    0.05
   2  11  -5    0.52    0.06
  -2 -11   5    0.48    0.05
  -2 -11   5    0.51    0.07
   1  11  -5    1.10    0.08
  -1 -11   5    1.16    0.11
   0  11  -5    0.06    0.04
   0 -11   5    0.05    0.05
  -1  11  -5    1.04    0.09
   1 -11   5    1.01    0.11
  -2  11  -5    1.13    0.09
   2 -11   5    1.11    0.12
  -3  11  -5    6.21    0.18
  -3  11  -5    6.12    0.19
   3 -11   5    6.12    0.25
   7  10  -5    0.20    0.05
  -7 -10   5    0.27    0.06
  -7 -10   5    0.19    0.04
   6  10  -5    0.41    0.05
   6  10  -5    0.40    0.05
  -6 -10   5    0.52    0.06
  -6 -10   5    0.44    0.07
   5  10  -5    1.02    0.07
   5  10  -5    1.12    0.08
  -5 -10   5    1.19    0.10
  -5 -10   5    1.21    0.08
   4  10  -5    0.02    0.03
   4  10  -5   -0.01    0.03
  -4 -10   5    0.01    0.04
  -4 -10   5    0.01    0.02
   3  10  -5   -0.02    0.02
   3  10  -5    0.02    0.03
  -3 -10   5    0.00    0.02
  -3 -10   5    0.00    0.03
   2  10  -5    0.38    0.05
   2  10  -5    0.36    0.04
  -2 -10   5    0.34    0.06
  -2 -10   5    0.42    0.05
   1  10  -5    0.20    0.03
   1  10  -5    0.21    0.04
  -1 -10   5    0.20    0.05
  -1 -10   5    0.29    0.04
   0  10  -5    0.00    0.03
   0 -10   5    0.02    0.02
   0 -10   5   -0.01    0.04
  -1  10  -5    4.05    0.16
  -1  10  -5    4.24    0.14
   1 -10   5    4.24    0.18
  -2  10  -5    3.46    0.11
  -2  10  -5    3.35    0.13
   2 -10   5    3.24    0.17
  -3  10  -5    1.10    0.07
  -3  10  -5    1.17    0.09
   3 -10   5    0.85    0.10
  -4  10  -5    3.72    0.14
  -4  10  -5    3.73    0.13
   4 -10   5    3.28    0.18
  -5  10  -5    0.30    0.05
  -5  10  -5    0.39    0.06
   5 -10   5    0.27    0.07
   8   9  -5    0.17    0.05
  -8  -9   5    0.16    0.04
  -8  -9   5    0.12    0.05
   7   9  -5    1.11    0.08
  -7  -9   5    1.16    0.08
  -7  -9   5    1.12    0.10
   6   9  -5    0.80    0.07
   6   9  -5    0.77    0.06
  -6  -9   5    0.63    0.07
  -6  -9   5    0.71    0.06
   5   9  -5    2.87    0.10
   5   9  -5    2.87    0.10
  -5  -9   5    2.94    0.13
  -5  -9   5    3.07    0.11
   4   9  -5    1.25    0.07
   4   9  -5    1.14    0.07
  -4  -9   5    1.29    0.09
  -4  -9   5    1.22    0.07
   3   9  -5    2.48    0.09
   3   9  -5    2.45    0.10
  -3  -9   5    2.45    0.12
  -3  -9   5    2.42    0.10
   2   9  -5    0.70    0.06
   2   9  -5    0.63    0.05
  -2  -9   5    0.61    0.06
  -2  -9   5    0.74    0.08
   1   9  -5    0.27    0.03
   1   9  -5    0.23    0.04
  -1  -9   5    0.28    0.04
  -1  -9   5    0.20    0.05
   0   9  -5    0.30    0.03
   0   9  -5    0.30    0.04
   0  -9   5    0.33    0.06
   0  -9   5    0.29    0.04
  -1   9  -5    0.95    0.07
  -1   9  -5    0.94    0.06
   1  -9   5    0.95    0.09
   1  -9   5    0.89    0.06
  -2   9  -5    0.18    0.04
  -2   9  -5    0.18    0.03
   2  -9   5    0.14    0.03
   2  -9   5    0.19    0.06
  -3   9  -5    1.59    0.09
  -3   9  -5    1.69    0.08
   3  -9   5    1.55    0.12
  -4   9  -5    1.47    0.08
  -4   9  -5    1.30    0.08
   4  -9   5    1.36    0.12
  -5   9  -5    0.04    0.03
  -5   9  -5   -0.01    0.03
   5  -9   5    0.01    0.05
  -6   9  -5    0.02    0.04
  -6   9  -5    0.01    0.03
   6  -9   5    0.08    0.06
   8   8  -5    0.53    0.06
  -8  -8   5    0.52    0.07
  -8  -8   5    0.51    0.06
   7   8  -5   -0.06    0.03
   7   8  -5    0.02    0.03
  -7  -8   5   -0.03    0.04
  -7  -8   5   -0.01    0.03
   6   8  -5   -0.02    0.03
   6   8  -5   -0.03    0.03
  -6  -8   5   -0.01    0.03
  -6  -8   5    0.01    0.02
   5   8  -5    0.06    0.03
   5   8  -5    0.06    0.03
  -5  -8   5    0.08    0.03
  -5  -8   5    0.05    0.03
   4   8  -5    2.42    0.09
   4   8  -5    2.22    0.08
  -4  -8   5    2.20    0.09
  -4  -8   5    2.29    0.11
   3   8  -5   -0.05    0.02
   3   8  -5    0.03    0.03
  -3  -8   5   -0.01    0.03
  -3  -8   5    0.07    0.03
   2   8  -5    4.22    0.11
   2   8  -5    4.38    0.13
  -2  -8   5    4.34    0.13
  -2  -8   5    4.00    0.15
   1   8  -5   13.18    0.26
   1   8  -5   13.20    0.28
  -1  -8   5   12.67    0.31
  -1  -8   5   12.76    0.29
   0   8  -5    2.45    0.07
   0   8  -5    2.51    0.07
   0   8  -5    2.47    0.09
   0  -8   5    2.53    0.12
   0  -8   5    2.48    0.10
  -1   8  -5   10.83    0.23
  -1   8  -5   12.52    0.26
  -1   8  -5   11.22    0.25
   1  -8   5   11.05    0.26
   1  -8   5   10.83    0.30
  -2   8  -5    1.26    0.06
  -2   8  -5    1.35    0.07
   2  -8   5    1.50    0.10
   2  -8   5    1.37    0.08
  -3   8  -5    0.27    0.04
  -3   8  -5    0.19    0.04
   3  -8   5    0.20    0.04
   3  -8   5    0.16    0.05
  -4   8  -5    0.57    0.05
  -4   8  -5    0.60    0.06
   4  -8   5    0.60    0.06
   4  -8   5    0.48    0.08
  -5   8  -5    0.23    0.04
  -5   8  -5    0.37    0.05
   5  -8   5    0.28    0.07
  -6   8  -5    0.29    0.05
  -6   8  -5    0.22    0.05
   6  -8   5    0.31    0.08
  -7   8  -5    1.21    0.09
  -7   8  -5    1.20    0.09
   7  -8   5    1.09    0.13
   9   7  -5    0.00    0.03
  -9  -7   5   -0.05    0.04
  -9  -7   5    0.02    0.03
   8   7  -5    0.38    0.05
  -8  -7   5    0.35    0.06
  -8  -7   5    0.36    0.05
   7   7  -5    0.01    0.03
   7   7  -5    0.04    0.03
  -7  -7   5    0.04    0.04
  -7  -7   5    0.02    0.03
   6   7  -5    3.60    0.11
   6   7  -5    3.44    0.11
  -6  -7   5    3.36    0.13
  -6  -7   5    3.14    0.12
   5   7  -5    3.41    0.11
   5   7  -5    3.32    0.10
  -5  -7   5    3.24    0.12
  -5  -7   5    3.42    0.13
   4   7  -5    2.10    0.08
   4   7  -5    2.14    0.08
  -4  -7   5    2.18    0.10
  -4  -7   5    2.23    0.09
   3   7  -5    2.55    0.08
   3   7  -5    2.69    0.09
  -3  -7   5    2.72    0.11
  -3  -7   5    2.53    0.10
   2   7  -5    2.37    0.09
   2   7  -5    2.36    0.08
  -2  -7   5    2.37    0.10
  -2  -7   5    2.37    0.09
   1   7  -5    1.12    0.05
   1   7  -5    1.09    0.06
   1   7  -5    1.02    0.05
  -1  -7   5    0.98    0.08
  -1  -7   5    1.06    0.07
   0   7  -5   13.67    0.28
   0   7  -5   13.78    0.26
   0   7  -5   13.38    0.26
   0  -7   5   13.33    0.30
   0  -7   5   13.89    0.32
  -1   7  -5    2.21    0.07
  -1   7  -5    2.16    0.06
  -1   7  -5    2.23    0.09
   1  -7   5    2.29    0.09
   1  -7   5    2.11    0.11
  -2   7  -5    0.40    0.04
  -2   7  -5    0.50    0.05
   2  -7   5    0.28    0.05
   2  -7   5    0.39    0.05
  -3   7  -5    1.25    0.06
  -3   7  -5    1.14    0.07
   3  -7   5    1.03    0.09
   3  -7   5    1.22    0.07
  -4   7  -5    0.26    0.04
  -4   7  -5    0.25    0.04
   4  -7   5    0.30    0.05
   4  -7   5    0.30    0.06
  -5   7  -5    0.15    0.03
  -5   7  -5    0.12    0.03
   5  -7   5    0.10    0.05
   5  -7   5    0.12    0.04
  -6   7  -5    0.69    0.07
  -6   7  -5    0.75    0.07
   6  -7   5    0.83    0.07
   6  -7   5    0.75    0.10
  -7   7  -5    0.33    0.05
  -7   7  -5    0.36    0.05
   7  -7   5    0.30    0.08
  -8   7  -5    6.58    0.19
  -8   7  -5    6.41    0.20
   8  -7   5    6.21    0.27
   9   6  -5    0.42    0.05
  -9  -6   5    0.56    0.07
  -9  -6   5    0.43    0.05
   8   6  -5    0.06    0.03
  -8  -6   5    0.12    0.05
  -8  -6   5    0.15    0.04
   7   6  -5    1.87    0.09
   7   6  -5    2.04    0.08
  -7  -6   5    1.74    0.09
  -7  -6   5    2.03    0.10
   6   6  -5    0.25    0.04
   6   6  -5    0.23    0.04
  -6  -6   5    0.25    0.05
  -6  -6   5    0.23    0.04
   5   6  -5    0.57    0.06
   5   6  -5    0.56    0.05
  -5  -6   5    0.53    0.05
  -5  -6   5    0.59    0.06
   4   6  -5    3.03    0.09
   4   6  -5    3.01    0.10
  -4  -6   5    3.21    0.11
  -4  -6   5    3.11    0.11
   3   6  -5    0.19    0.03
   3   6  -5    0.19    0.03
  -3  -6   5    0.21    0.04
  -3  -6   5    0.16    0.03
   2   6  -5   17.36    0.33
   2   6  -5   17.97    0.35
  -2  -6   5   17.47    0.36
  -2  -6   5   17.62    0.37
   1   6  -5    0.83    0.04
   1   6  -5    0.77    0.03
   1   6  -5    0.84    0.06
  -1  -6   5    0.79    0.06
  -1  -6   5    0.74    0.06
   0   6  -5    7.26    0.17
   0   6  -5    7.18    0.15
   0   6  -5    7.25    0.15
   0  -6   5    7.41    0.20
   0  -6   5    7.19    0.18
  -1   6  -5    0.27    0.03
  -1   6  -5    0.26    0.02
  -1   6  -5    0.23    0.03
   1  -6   5    0.21    0.03
   1  -6   5    0.23    0.04
  -2   6  -5    5.93    0.13
  -2   6  -5    5.71    0.11
  -2   6  -5    5.78    0.14
   2  -6   5    5.93    0.18
   2  -6   5    5.93    0.16
  -3   6  -5    0.06    0.02
  -3   6  -5    0.01    0.02
   3  -6   5    0.05    0.03
   3  -6   5    0.08    0.04
  -4   6  -5    0.37    0.04
  -4   6  -5    0.31    0.04
   4  -6   5    0.41    0.05
   4  -6   5    0.25    0.05
  -5   6  -5    0.09    0.03
  -5   6  -5   -0.01    0.02
   5  -6   5    0.03    0.03
   5  -6   5    0.01    0.04
  -6   6  -5    0.42    0.05
  -6   6  -5    0.36    0.04
   6  -6   5    0.43    0.05
   6  -6   5    0.34    0.07
  -7   6  -5    0.04    0.03
  -7   6  -5   -0.01    0.03
   7  -6   5    0.01    0.03
   7  -6   5   -0.02    0.04
  -8   6  -5    0.04    0.04
  -8   6  -5   -0.04    0.03
   8  -6   5    0.02    0.05
   8  -6   5    0.02    0.03
  -9   6  -5    0.25    0.05
   9  -6   5    0.07    0.07
   9   5  -5    0.03    0.03
  -9  -5   5    0.07    0.04
  -9  -5   5    0.01    0.03
   8   5  -5    1.01    0.07
  -8  -5   5    1.01    0.08
  -8  -5   5    1.00    0.07
   7   5  -5    0.08    0.03
   7   5  -5    0.08    0.03
  -7  -5   5    0.06    0.04
  -7  -5   5    0.09    0.03
   6   5  -5   11.63    0.25
   6   5  -5   11.35    0.24
  -6  -5   5   11.15    0.27
  -6  -5   5   11.60    0.26
   5   5  -5    6.83    0.16
   5   5  -5    6.69    0.17
  -5  -5   5    6.68    0.17
  -5  -5   5    6.52    0.18
   4   5  -5   15.03    0.30
   4   5  -5   15.68    0.31
  -4  -5   5   15.09    0.32
  -4  -5   5   15.60    0.32
   3   5  -5   14.40    0.28
   3   5  -5   14.70    0.30
  -3  -5   5   14.57    0.31
  -3  -5   5   14.38    0.31
   2   5  -5   12.23    0.25
   2   5  -5   12.46    0.24
  -2  -5   5   12.09    0.26
  -2  -5   5   12.31    0.27
   1   5  -5   13.27    0.25
   1   5  -5   13.43    0.24
   1   5  -5   13.39    0.27
  -1  -5   5   13.57    0.29
  -1  -5   5   13.50    0.29
   0   5  -5   12.61    0.26
   0   5  -5   12.70    0.24
   0   5  -5   12.96    0.24
   0  -5   5   13.25    0.29
   0  -5   5   12.76    0.28
  -1   5  -5    0.06    0.02
  -1   5  -5    0.03    0.01
  -1   5  -5    0.02    0.01
   1  -5   5    0.04    0.02
   1  -5   5    0.05    0.03
  -2   5  -5    0.62    0.04
  -2   5  -5    0.60    0.04
   2  -5   5    0.46    0.05
   2  -5   5    0.60    0.05
  -3   5  -5    3.93    0.10
  -3   5  -5    3.97    0.11
   3  -5   5    4.21    0.15
   3  -5   5    4.09    0.13
  -4   5  -5    4.55    0.12
  -4   5  -5    4.50    0.12
   4  -5   5    4.48    0.14
   4  -5   5    4.37    0.16
  -5   5  -5    0.39    0.04
  -5   5  -5    0.61    0.05
   5  -5   5    0.59    0.06
   5  -5   5    0.52    0.07
  -6   5  -5    0.34    0.04
  -6   5  -5    0.47    0.05
   6  -5   5    0.42    0.05
   6  -5   5    0.25    0.06
  -7   5  -5    0.38    0.04
  -7   5  -5    0.38    0.04
   7  -5   5    0.42    0.06
   7  -5   5    0.39    0.07
  -8   5  -5    2.25    0.10
  -8   5  -5    2.21    0.10
   8  -5   5    2.22    0.12
   8  -5   5    2.35    0.16
  -9   5  -5    1.43    0.09
   9  -5   5    1.25    0.14
   9  -5   5    1.28    0.10
   9   4  -5    0.24    0.04
  -9  -4   5    0.26    0.04
  -9  -4   5    0.20    0.05
   8   4  -5   -0.01    0.03
  -8  -4   5    0.00    0.03
  -8  -4   5   -0.01    0.03
   7   4  -5    1.28    0.08
   7   4  -5    1.03    0.07
  -7  -4   5    1.17    0.07
  -7  -4   5    1.20    0.08
   6   4  -5    0.26    0.04
   6   4  -5    0.27    0.04
  -6  -4   5    0.22    0.04
  -6  -4   5    0.32    0.04
   5   4  -5    2.44    0.10
   5   4  -5    2.50    0.08
  -5  -4   5    2.48    0.10
  -5  -4   5    2.44    0.09
   4   4  -5   12.05    0.25
   4   4  -5   11.78    0.26
  -4  -4   5   12.23    0.26
  -4  -4   5   12.29    0.26
   3   4  -5   19.83    0.39
   3   4  -5   20.13    0.37
  -3  -4   5   19.35    0.39
  -3  -4   5   20.13    0.39
   2   4  -5   13.29    0.26
   2   4  -5   13.37    0.27
  -2  -4   5   13.60    0.27
  -2  -4   5   13.24    0.28
   1   4  -5    2.27    0.05
   1   4  -5    2.27    0.08
   1   4  -5    2.24    0.06
  -1  -4   5    2.36    0.08
  -1  -4   5    2.34    0.08
   0   4  -5    0.85    0.03
   0   4  -5    0.80    0.05
   0   4  -5    0.87    0.03
   0  -4   5    0.78    0.05
   0  -4   5    0.84    0.05
  -1   4  -5    8.70    0.17
  -1   4  -5    8.63    0.16
  -1   4  -5    8.63    0.18
   1  -4   5    8.71    0.20
   1  -4   5    8.89    0.21
  -2   4  -5    0.33    0.02
  -2   4  -5    0.31    0.03
  -2   4  -5    0.28    0.03
   2  -4   5    0.38    0.04
   2  -4   5    0.28    0.04
  -3   4  -5    0.00    0.01
  -3   4  -5    0.02    0.02
   3  -4   5    0.01    0.02
   3  -4   5    0.00    0.02
  -4   4  -5   12.76    0.26
  -4   4  -5   12.88    0.26
   4  -4   5   13.55    0.29
   4  -4   5   13.10    0.31
  -5   4  -5    0.79    0.05
  -5   4  -5    0.91    0.05
   5  -4   5    0.85    0.06
   5  -4   5    0.76    0.08
  -6   4  -5   25.00    0.47
  -6   4  -5   24.52    0.47
   6  -4   5   25.11    0.51
   6  -4   5   25.16    0.55
  -7   4  -5    0.76    0.06
  -7   4  -5    0.94    0.06
   7  -4   5    1.07    0.10
   7  -4   5    0.78    0.07
  -8   4  -5    1.10    0.07
  -8   4  -5    0.92    0.07
   8  -4   5    1.02    0.11
   8  -4   5    0.96    0.08
  -9   4  -5    0.75    0.07
   9  -4   5    0.64    0.10
   9  -4   5    0.44    0.07
 -10   4  -5    0.44    0.06
  10  -4   5    0.42    0.07
  10  -4   5    0.54    0.10
   9   3  -5    1.24    0.07
  -9  -3   5    1.26    0.08
  -9  -3   5    1.13    0.09
   8   3  -5    3.12    0.11
   8   3  -5    3.16    0.12
  -8  -3   5    3.01    0.12
  -8  -3   5    3.12    0.11
   7   3  -5    6.30    0.16
   7   3  -5    6.23    0.17
  -7  -3   5    6.54    0.18
  -7  -3   5    6.07    0.17
   6   3  -5    0.03    0.03
   6   3  -5    0.01    0.03
  -6  -3   5    0.00    0.02
  -6  -3   5   -0.01    0.03
   5   3  -5    1.50    0.07
   5   3  -5    1.54    0.08
  -5  -3   5    1.63    0.08
  -5  -3   5    1.74    0.07
   4   3  -5   -0.02    0.02
   4   3  -5    0.03    0.02
  -4  -3   5    0.01    0.02
  -4  -3   5   -0.01    0.02
   3   3  -5    3.65    0.11
  -3  -3   5    3.52    0.11
  -3  -3   5    3.73    0.10
  -3  -3   5    3.58    0.10
   2   3  -5    0.23    0.03
  -2  -3   5    0.27    0.03
  -2  -3   5    0.18    0.03
  -2  -3   5    0.18    0.03
   1   3  -5    0.19    0.01
   1   3  -5    0.13    0.02
  -1  -3   5    0.21    0.03
  -1  -3   5    0.19    0.02
  -1  -3   5    0.23    0.03
   0   3  -5    5.38    0.11
   0   3  -5    5.43    0.13
   0  -3   5    5.33    0.13
   0  -3   5    5.33    0.12
   0  -3   5    5.35    0.14
  -1   3  -5   18.20    0.33
  -1   3  -5   18.23    0.35
   1  -3   5   18.65    0.37
   1  -3   5   18.30    0.34
   1  -3   5   18.79    0.37
  -2   3  -5    0.12    0.02
  -2   3  -5    0.11    0.02
   2  -3   5    0.12    0.03
   2  -3   5    0.12    0.03
  -3   3  -5    0.00    0.01
  -3   3  -5    0.02    0.01
   3  -3   5    0.00    0.02
   3  -3   5   -0.01    0.02
  -4   3  -5    7.09    0.15
  -4   3  -5    7.00    0.15
   4  -3   5    6.80    0.18
  -5   3  -5    0.88    0.05
  -5   3  -5    0.92    0.05
   5  -3   5    1.09    0.07
   5  -3   5    0.87    0.08
  -6   3  -5    6.07    0.14
  -6   3  -5    5.87    0.14
   6  -3   5    5.58    0.19
   6  -3   5    5.64    0.17
  -7   3  -5    5.65    0.14
  -7   3  -5    5.49    0.15
   7  -3   5    5.54    0.20
   7  -3   5    5.50    0.17
  -8   3  -5    0.05    0.03
  -8   3  -5    0.11    0.03
   8  -3   5    0.13    0.04
   8  -3   5    0.22    0.06
  -9   3  -5    0.06    0.03
   9  -3   5    0.02    0.04
   9  -3   5    0.07    0.05
 -10   3  -5    1.45    0.09
  10  -3   5    1.26    0.14
  10  -3   5    1.29    0.10
   9   2  -5    0.49    0.05
  -9  -2   5    0.45    0.05
  -9  -2   5    0.41    0.06
   8   2  -5    0.31    0.04
   8   2  -5    0.27    0.05
  -8  -2   5    0.21    0.04
  -8  -2   5    0.26    0.04
   7   2  -5    1.32    0.07
   7   2  -5    1.31    0.08
  -7  -2   5    1.21    0.08
  -7  -2   5    1.28    0.07
   6   2  -5   10.29    0.25
   6   2  -5   10.65    0.23
  -6  -2   5    9.92    0.23
  -6  -2   5   10.35    0.24
   5   2  -5    6.62    0.14
   5   2  -5    6.84    0.18
  -5  -2   5    6.58    0.17
  -5  -2   5    6.77    0.17
  -5  -2   5    6.82    0.17
   4   2  -5    6.79    0.14
   4   2  -5    7.03    0.18
  -4  -2   5    7.04    0.17
  -4  -2   5    7.10    0.16
  -4  -2   5    6.99    0.17
   3   2  -5    4.47    0.13
  -3  -2   5    4.57    0.11
  -3  -2   5    4.61    0.12
  -3  -2   5    4.73    0.12
   2   2  -5    9.58    0.22
   2   2  -5    9.98    0.18
  -2  -2   5   10.00    0.22
  -2  -2   5    9.90    0.21
  -2  -2   5    9.92    0.20
   1   2  -5   11.85    0.21
   1   2  -5   11.52    0.24
  -1  -2   5   11.68    0.24
  -1  -2   5   11.88    0.23
  -1  -2   5   11.55    0.25
   0   2  -5   13.80    0.28
   0   2  -5   14.16    0.26
   0  -2   5   14.44    0.27
   0  -2   5   14.38    0.29
   0  -2   5   14.37    0.27
  -1   2  -5    7.05    0.15
  -1   2  -5    7.05    0.14
   1  -2   5    7.29    0.16
   1  -2   5    7.02    0.17
   1  -2   5    7.02    0.15
  -2   2  -5    8.93    0.18
  -2   2  -5    8.44    0.17
   2  -2   5    8.90    0.17
   2  -2   5    8.79    0.20
   2  -2   5    8.88    0.20
  -3   2  -5    0.79    0.04
  -3   2  -5    0.68    0.03
   3  -2   5    0.61    0.05
   3  -2   5    0.64    0.02
   3  -2   5    0.73    0.05
  -4   2  -5    0.01    0.01
  -4   2  -5    0.02    0.01
   4  -2   5    0.05    0.02
   4  -2   5    0.05    0.02
  -5   2  -5    0.15    0.02
  -5   2  -5    0.25    0.03
   5  -2   5    0.13    0.03
   5  -2   5    0.19    0.04
  -6   2  -5    0.30    0.03
  -6   2  -5    0.31    0.03
   6  -2   5    0.34    0.04
   6  -2   5    0.31    0.05
  -7   2  -5    3.45    0.10
  -7   2  -5    3.68    0.11
   7  -2   5    3.26    0.15
   7  -2   5    3.38    0.13
  -8   2  -5    0.13    0.03
  -8   2  -5    0.18    0.03
   8  -2   5    0.12    0.04
   8  -2   5    0.15    0.05
  -9   2  -5    0.83    0.06
   9  -2   5    0.86    0.08
   9  -2   5    0.69    0.09
 -10   2  -5    0.02    0.03
  10  -2   5    0.02    0.04
  10  -2   5    0.03    0.05
 -11   2  -5    0.06    0.04
  11  -2   5    0.10    0.05
  11  -2   5    0.03    0.06
   9   1  -5    1.10    0.07
  -9  -1   5    1.03    0.07
  -9  -1   5    0.94    0.08
   8   1  -5    0.04    0.03
   8   1  -5    0.01    0.03
  -8  -1   5    0.00    0.03
  -8  -1   5    0.01    0.02
   7   1  -5    0.80    0.06
   7   1  -5    0.93    0.08
  -7  -1   5    0.97    0.06
  -7  -1   5    0.89    0.07
   6   1  -5    2.14    0.10
   6   1  -5    2.20    0.07
  -6  -1   5    2.19    0.09
  -6  -1   5    2.19    0.09
  -6  -1   5    2.30    0.08
   5   1  -5   15.51    0.34
   5   1  -5   15.66    0.30
  -5  -1   5   15.60    0.33
  -5  -1   5   15.63    0.32
  -5  -1   5   15.78    0.32
   4   1  -5   18.57    0.38
   4   1  -5   18.77    0.34
  -4  -1   5   18.64    0.36
  -4  -1   5   18.61    0.36
  -4  -1   5   18.28    0.37
   3   1  -5    3.49    0.11
   3   1  -5    3.54    0.08
  -3  -1   5    3.39    0.10
  -3  -1   5    3.50    0.10
  -3  -1   5    3.53    0.09
   2   1  -5    0.27    0.02
   2   1  -5    0.24    0.03
  -2  -1   5    0.24    0.02
  -2  -1   5    0.22    0.03
  -2  -1   5    0.19    0.03
   1   1  -5   37.08    0.64
   1   1  -5   35.86    0.66
  -1  -1   5   36.60    0.66
  -1  -1   5   36.75    0.64
  -1  -1   5   35.22    0.66
   0   1  -5    0.00    0.02
   0   1  -5    0.03    0.01
   0  -1   5    0.00    0.01
   0  -1   5    0.03    0.02
   0  -1   5    0.00    0.01
  -1   1  -5   26.61    0.49
  -1   1  -5   26.70    0.48
   1  -1   5   27.37    0.51
   1  -1   5   27.31    0.49
   1  -1   5   26.53    0.49
  -2   1  -5    2.27    0.07
  -2   1  -5    2.43    0.06
   2  -1   5    2.21    0.06
   2  -1   5    2.38    0.07
  -3   1  -5    0.12    0.02
  -3   1  -5    0.14    0.02
   3  -1   5    0.12    0.01
   3  -1   5    0.17    0.03
   3  -1   5    0.14    0.03
  -4   1  -5    0.33    0.03
  -4   1  -5    0.37    0.02
  -4   1  -5    0.41    0.03
   4  -1   5    0.30    0.02
   4  -1   5    0.32    0.04
  -5   1  -5   26.17    0.47
  -5   1  -5   25.40    0.48
  -5   1  -5   26.53    0.49
   5  -1   5   25.96    0.50
  -6   1  -5    4.19    0.12
  -6   1  -5    4.19    0.11
  -6   1  -5    4.21    0.10
   6  -1   5    4.31    0.13
  -7   1  -5    9.47    0.21
  -7   1  -5    9.61    0.19
  -7   1  -5    9.52    0.23
   7  -1   5    9.35    0.23
  -8   1  -5   -0.02    0.02
  -8   1  -5    0.02    0.02
  -8   1  -5    0.00    0.03
   8  -1   5   -0.02    0.03
  -9   1  -5    1.04    0.08
  -9   1  -5    0.97    0.07
   9  -1   5    0.96    0.08
 -10   1  -5   10.82    0.25
 -10   1  -5   10.57    0.28
  10  -1   5   11.10    0.29
 -11   1  -5    2.32    0.10
 -11   1  -5    2.41    0.13
  11  -1   5    2.23    0.13
   9   0  -5    0.33    0.04
  -9   0   5    0.33    0.05
  -9   0   5    0.34    0.04
   8   0  -5    0.64    0.06
   8   0  -5    0.58    0.07
  -8   0   5    0.47    0.05
  -8   0   5    0.58    0.06
   7   0  -5    2.13    0.08
   7   0  -5    2.28    0.11
  -7   0   5    2.25    0.09
  -7   0   5    2.32    0.10
  -7   0   5    2.23    0.08
   6   0  -5    0.57    0.07
   6   0  -5    0.68    0.04
  -6   0   5    0.63    0.05
  -6   0   5    0.60    0.06
  -6   0   5    0.65    0.05
   5   0  -5    7.88    0.17
   5   0  -5    7.66    0.20
  -5   0   5    7.63    0.18
  -5   0   5    7.69    0.18
  -5   0   5    7.81    0.19
   4   0  -5   20.71    0.39
   4   0  -5   20.87    0.43
  -4   0   5   21.11    0.40
  -4   0   5   20.76    0.41
  -4   0   5   21.07    0.39
   3   0  -5    3.07    0.08
   3   0  -5    3.29    0.11
  -3   0   5    3.13    0.10
  -3   0   5    3.26    0.09
  -3   0   5    3.14    0.08
   2   0  -5    0.02    0.01
   2   0  -5    0.03    0.02
  -2   0   5    0.07    0.02
  -2   0   5    0.01    0.01
  -2   0   5    0.03    0.02
   1   0  -5   26.15    0.50
   1   0  -5   26.83    0.48
  -1   0   5   26.70    0.50
  -1   0   5   26.48    0.46
  -1   0   5   27.26    0.49
   0   0  -5    9.13    0.20
   0   0  -5    9.40    0.18
   0   0   5    9.60    0.20
   0   0   5    9.76    0.20
  -1   0  -5   12.00    0.23
  -1   0  -5   11.66    0.24
   1   0   5   11.98    0.24
   1   0   5   11.64    0.23
   1   0   5   12.05    0.22
  -2   0  -5    6.28    0.14
  -2   0  -5    6.41    0.14
   2   0   5    6.49    0.15
   2   0   5    6.39    0.14
   2   0   5    6.30    0.13
  -3   0  -5    5.57    0.13
  -3   0  -5    5.77    0.12
  -3   0  -5    5.69    0.12
   3   0   5    5.53    0.12
   3   0   5    5.64    0.14
  -4   0  -5   32.66    0.57
  -4   0  -5   33.04    0.59
  -4   0  -5   32.57    0.59
   4   0   5   32.41    0.61
   4   0   5   32.70    0.57
  -5   0  -5    1.53    0.06
  -5   0  -5    1.55    0.04
  -5   0  -5    1.52    0.06
   5   0   5    1.46    0.04
   5   0   5    1.63    0.07
  -6   0  -5   10.42    0.22
  -6   0  -5   10.57    0.23
  -6   0  -5   10.51    0.20
   6   0   5   10.61    0.24
   6   0   5   10.61    0.20
  -7   0  -5    0.25    0.03
  -7   0  -5    0.29    0.03
  -7   0  -5    0.22    0.04
   7   0   5    0.21    0.04
   7   0   5    0.25    0.02
  -8   0  -5    0.92    0.06
  -8   0  -5    0.97    0.07
   8   0   5    0.90    0.07
  -9   0  -5    0.79    0.07
  -9   0  -5    0.76    0.06
   9   0   5    0.96    0.08
 -10   0  -5    3.06    0.13
 -10   0  -5    3.02    0.11
  10   0   5    2.92    0.14
 -11   0  -5    1.03    0.09
 -11   0  -5    1.04    0.07
  11   0   5    1.02    0.10
   9  -1  -5    0.73    0.06
  -9   1   5    0.77    0.09
   8  -1  -5    0.67    0.08
   8  -1  -5    0.59    0.06
   8  -1  -5    0.44    0.06
  -8   1   5    0.63    0.07
  -8   1   5    0.50    0.05
   7  -1  -5    0.60    0.05
   7  -1  -5    0.55    0.06
  -7   1   5    0.65    0.06
  -7   1   5    0.84    0.07
  -7   1   5    0.73    0.05
   6  -1  -5    0.76    0.07
   6  -1  -5    0.76    0.05
  -6   1   5    0.78    0.07
  -6   1   5    0.66    0.05
  -6   1   5    0.71    0.05
   5  -1  -5    5.54    0.17
   5  -1  -5    5.34    0.14
  -5   1   5    5.66    0.14
  -5   1   5    5.54    0.15
  -5   1   5    5.54    0.13
   4  -1  -5    6.08    0.14
  -4   1   5    6.21    0.14
  -4   1   5    6.07    0.16
  -4   1   5    5.99    0.14
   3  -1  -5   28.65    0.53
  -3   1   5   28.61    0.55
  -3   1   5   29.66    0.52
  -3   1   5   29.04    0.53
   2  -1  -5    8.65    0.21
   2  -1  -5    9.02    0.18
  -2   1   5    9.13    0.17
  -2   1   5    8.69    0.20
  -2   1   5    9.22    0.19
   1  -1  -5   46.89    0.83
   1  -1  -5   45.71    0.85
  -1   1   5   48.86    0.84
  -1   1   5   47.00    0.84
   0  -1  -5   35.07    0.65
   0  -1  -5   34.25    0.63
   0   1   5   36.00    0.64
   0   1   5   35.98    0.64
  -1  -1  -5    0.08    0.02
  -1  -1  -5    0.07    0.02
   1   1   5    0.09    0.02
   1   1   5    0.07    0.02
  -2  -1  -5   31.25    0.56
  -2  -1  -5   31.01    0.57
  -2  -1  -5   31.66    0.55
   2   1   5   30.92    0.56
   2   1   5   32.08    0.58
  -3  -1  -5    1.97    0.06
  -3  -1  -5    2.03    0.06
  -3  -1  -5    1.87    0.06
   3   1   5    1.94    0.07
   3   1   5    1.89    0.05
  -4  -1  -5    7.79    0.17
  -4  -1  -5    8.02    0.17
  -4  -1  -5    8.02    0.15
   4   1   5    7.84    0.18
   4   1   5    7.73    0.16
  -5  -1  -5    7.72    0.15
  -5  -1  -5    7.70    0.17
  -5  -1  -5    7.89    0.18
   5   1   5    7.63    0.18
   5   1   5    8.11    0.16
  -6  -1  -5    0.23    0.03
  -6  -1  -5    0.25    0.03
   6   1   5    0.31    0.02
   6   1   5    0.31    0.04
  -7  -1  -5    4.42    0.13
  -7  -1  -5    4.37    0.12
   7   1   5    4.48    0.10
   7   1   5    4.32    0.13
  -8  -1  -5    5.00    0.15
  -8  -1  -5    4.79    0.13
   8   1   5    4.86    0.15
   8   1   5    4.95    0.11
  -9  -1  -5   10.03    0.22
  -9  -1  -5   10.28    0.26
   9   1   5   10.09    0.26
 -10  -1  -5    0.53    0.07
 -10  -1  -5    0.55    0.06
  10   1   5    0.51    0.07
 -11  -1  -5    4.77    0.14
 -11  -1  -5    4.33    0.17
  11   1   5    4.71    0.18
 -12  -1  -5    0.02    0.03
 -12  -1  -5    0.00    0.04
  12   1   5    0.01    0.04
   9  -2  -5    0.11    0.03
   9  -2  -5   -0.01    0.04
   8  -2  -5    0.64    0.08
   8  -2  -5    0.96    0.07
   8  -2  -5    0.92    0.09
  -8   2   5    0.82    0.06
   7  -2  -5    0.12    0.04
   7  -2  -5    0.17    0.03
  -7   2   5    0.16    0.03
  -7   2   5    0.08    0.03
   6  -2  -5    0.23    0.03
  -6   2   5    0.24    0.03
  -6   2   5    0.30    0.06
  -6   2   5    0.21    0.04
   5  -2  -5    1.54    0.07
  -5   2   5    1.56    0.08
  -5   2   5    1.43    0.11
  -5   2   5    1.72    0.06
   4  -2  -5    0.23    0.03
  -4   2   5    0.24    0.03
  -4   2   5    0.25    0.05
  -4   2   5    0.18    0.03
   3  -2  -5   17.62    0.34
   3  -2  -5   17.30    0.34
  -3   2   5   16.77    0.38
  -3   2   5   17.75    0.33
  -3   2   5   17.25    0.35
   2  -2  -5    9.70    0.20
   2  -2  -5    9.93    0.20
  -2   2   5    9.89    0.22
  -2   2   5   10.09    0.20
  -2   2   5    9.48    0.24
   1  -2  -5   23.20    0.41
   1  -2  -5   22.77    0.42
  -1   2   5   22.90    0.43
  -1   2   5   23.93    0.42
  -1   2   5   21.77    0.46
   0  -2  -5    4.38    0.10
   0   2   5    4.60    0.11
   0   2   5    4.33    0.13
   0   2   5    4.68    0.11
  -1  -2  -5   24.59    0.46
   1   2   5   25.44    0.46
   1   2   5   24.92    0.48
   1   2   5   25.92    0.46
  -2  -2  -5   24.51    0.42
  -2  -2  -5   23.35    0.44
  -2  -2  -5   23.36    0.44
   2   2   5   23.57    0.44
   2   2   5   24.49    0.44
  -3  -2  -5   90.39    1.55
  -3  -2  -5   88.40    1.55
  -3  -2  -5   88.65    1.56
   3   2   5   88.38    1.55
   3   2   5   92.26    1.56
  -4  -2  -5  150.28    2.57
  -4  -2  -5  147.72    2.60
  -4  -2  -5  148.09    2.59
   4   2   5  147.81    2.57
   4   2   5  150.49    2.62
  -5  -2  -5   30.68    0.57
  -5  -2  -5   31.13    0.58
   5   2   5   31.49    0.56
   5   2   5   31.26    0.58
  -6  -2  -5   14.68    0.29
  -6  -2  -5   14.77    0.31
   6   2   5   15.17    0.28
   6   2   5   14.53    0.31
  -7  -2  -5    4.98    0.14
  -7  -2  -5    4.87    0.12
   7   2   5    5.10    0.11
   7   2   5    4.91    0.14
  -8  -2  -5    0.10    0.03
  -8  -2  -5    0.09    0.03
   8   2   5    0.10    0.03
   8   2   5    0.08    0.02
  -9  -2  -5    0.21    0.03
  -9  -2  -5    0.11    0.04
   9   2   5    0.24    0.03
   9   2   5    0.30    0.05
 -10  -2  -5    0.25    0.04
 -10  -2  -5    0.26    0.05
  10   2   5    0.19    0.05
 -11  -2  -5    2.29    0.09
 -11  -2  -5    1.92    0.12
  11   2   5    2.19    0.12
 -12  -2  -5    0.06    0.03
 -12  -2  -5    0.07    0.05
  12   2   5    0.02    0.04
   8  -3  -5    0.12    0.04
   8  -3  -5    0.11    0.05
  -8   3   5    0.03    0.04
   7  -3  -5    4.05    0.16
   7  -3  -5    4.18    0.14
  -7   3   5    4.02    0.14
  -7   3   5    3.86    0.19
   6  -3  -5    0.47    0.06
   6  -3  -5    0.27    0.04
  -6   3   5    0.35    0.07
  -6   3   5    0.38    0.05
  -6   3   5    0.48    0.04
   5  -3  -5    5.55    0.15
   5  -3  -5    5.60    0.17
  -5   3   5    5.50    0.20
  -5   3   5    5.88    0.13
  -5   3   5    5.86    0.16
   4  -3  -5    1.27    0.07
   4  -3  -5    1.12    0.06
  -4   3   5    1.21    0.05
  -4   3   5    1.03    0.10
  -4   3   5    1.10    0.07
   3  -3  -5    0.05    0.02
   3  -3  -5    0.02    0.02
  -3   3   5    0.02    0.02
  -3   3   5    0.02    0.01
  -3   3   5    0.00    0.04
   2  -3  -5    0.18    0.03
   2  -3  -5    0.22    0.03
  -2   3   5    0.19    0.02
  -2   3   5    0.23    0.03
  -2   3   5    0.19    0.04
   1  -3  -5    0.35    0.03
   1  -3  -5    0.34    0.03
  -1   3   5    0.48    0.06
  -1   3   5    0.38    0.02
  -1   3   5    0.34    0.03
   0  -3  -5    1.03    0.03
   0  -3  -5    0.94    0.04
   0   3   5    1.04    0.05
   0   3   5    0.98    0.04
  -1  -3  -5    2.94    0.06
  -1  -3  -5    2.83    0.08
   1   3   5    2.91    0.10
   1   3   5    2.83    0.08
   1   3   5    2.78    0.07
  -2  -3  -5   13.48    0.27
  -2  -3  -5   14.37    0.26
   2   3   5   14.37    0.27
   2   3   5   13.69    0.29
   2   3   5   13.98    0.27
  -3  -3  -5   11.30    0.24
  -3  -3  -5   11.83    0.23
  -3  -3  -5   11.37    0.23
   3   3   5   12.20    0.23
   3   3   5   12.32    0.24
  -4  -3  -5   20.90    0.39
  -4  -3  -5   20.26    0.38
  -4  -3  -5   20.56    0.39
   4   3   5   21.04    0.38
   4   3   5   21.14    0.40
  -5  -3  -5    1.39    0.06
  -5  -3  -5    1.32    0.06
   5   3   5    1.49    0.05
   5   3   5    1.47    0.06
  -6  -3  -5    0.21    0.03
  -6  -3  -5    0.26    0.03
   6   3   5    0.22    0.03
   6   3   5    0.28    0.03
  -7  -3  -5    1.17    0.07
  -7  -3  -5    1.26    0.06
   7   3   5    1.31    0.05
   7   3   5    1.15    0.07
  -8  -3  -5    4.38    0.14
  -8  -3  -5    4.23    0.12
   8   3   5    4.03    0.13
   8   3   5    4.67    0.11
  -9  -3  -5    1.06    0.08
  -9  -3  -5    0.97    0.06
   9   3   5    1.04    0.08
   9   3   5    1.00    0.05
 -10  -3  -5    0.37    0.04
 -10  -3  -5    0.45    0.06
  10   3   5    0.40    0.06
  10   3   5    0.38    0.04
 -11  -3  -5    0.30    0.04
 -11  -3  -5    0.35    0.06
  11   3   5    0.33    0.06
 -12  -3  -5    0.13    0.04
 -12  -3  -5    0.09    0.05
  12   3   5    0.13    0.05
   8  -4  -5    0.59    0.07
  -8   4   5    0.26    0.08
   7  -4  -5    0.51    0.06
   7  -4  -5    0.51    0.07
  -7   4   5    0.58    0.09
  -7   4   5    0.70    0.07
   6  -4  -5    0.23    0.04
   6  -4  -5    0.21    0.05
  -6   4   5    0.21    0.04
  -6   4   5    0.18    0.06
   5  -4  -5    0.14    0.04
   5  -4  -5    0.19    0.03
  -5   4   5    0.21    0.02
  -5   4   5    0.22    0.04
  -5   4   5    0.12    0.05
   4  -4  -5    4.67    0.15
   4  -4  -5    4.48    0.13
  -4   4   5    4.41    0.17
  -4   4   5    4.89    0.11
  -4   4   5    4.76    0.14
   3  -4  -5    3.61    0.11
   3  -4  -5    3.82    0.12
  -3   4   5    3.35    0.14
  -3   4   5    3.97    0.12
  -3   4   5    3.67    0.08
   2  -4  -5    0.14    0.03
   2  -4  -5    0.16    0.03
  -2   4   5    0.18    0.03
  -2   4   5    0.20    0.02
  -2   4   5    0.13    0.04
   1  -4  -5    1.36    0.05
   1  -4  -5    1.21    0.05
  -1   4   5    1.25    0.06
  -1   4   5    1.35    0.04
  -1   4   5    1.30    0.08
   0  -4  -5   14.65    0.28
   0  -4  -5   14.33    0.29
   0   4   5   14.78    0.27
   0   4   5   14.44    0.32
   0   4   5   14.20    0.29
  -1  -4  -5    1.88    0.06
  -1  -4  -5    1.83    0.06
   1   4   5    1.89    0.05
   1   4   5    1.79    0.08
   1   4   5    1.90    0.07
  -2  -4  -5    3.80    0.10
  -2  -4  -5    4.01    0.09
   2   4   5    3.98    0.09
   2   4   5    3.99    0.11
   2   4   5    3.92    0.10
  -3  -4  -5    1.96    0.07
  -3  -4  -5    2.15    0.07
   3   4   5    2.24    0.07
   3   4   5    2.22    0.07
   3   4   5    2.17    0.08
  -4  -4  -5    1.59    0.06
  -4  -4  -5    1.73    0.06
   4   4   5    1.71    0.06
   4   4   5    1.71    0.06
  -5  -4  -5    9.35    0.20
  -5  -4  -5    8.49    0.19
   5   4   5    9.22    0.20
   5   4   5    8.70    0.18
  -6  -4  -5    0.04    0.02
  -6  -4  -5   -0.01    0.02
   6   4   5   -0.01    0.02
   6   4   5   -0.02    0.01
  -7  -4  -5    5.61    0.14
  -7  -4  -5    5.72    0.16
   7   4   5    5.64    0.13
   7   4   5    5.65    0.15
  -8  -4  -5    0.92    0.06
  -8  -4  -5    1.01    0.07
   8   4   5    1.01    0.07
   8   4   5    0.97    0.05
  -9  -4  -5    0.70    0.07
  -9  -4  -5    0.68    0.05
   9   4   5    0.74    0.05
   9   4   5    0.67    0.07
 -10  -4  -5    1.04    0.06
 -10  -4  -5    0.86    0.08
  10   4   5    1.06    0.06
  10   4   5    0.97    0.08
 -11  -4  -5    1.03    0.07
 -11  -4  -5    0.89    0.09
  11   4   5    0.98    0.09
  11   4   5    0.97    0.06
 -12  -4  -5    0.13    0.05
 -12  -4  -5    0.11    0.03
  12   4   5    0.05    0.05
   7  -5  -5    4.34    0.15
   7  -5  -5    4.15    0.19
  -7   5   5    4.07    0.20
   6  -5  -5    0.82    0.09
   6  -5  -5    0.82    0.07
  -6   5   5    0.75    0.07
  -6   5   5    0.72    0.09
   5  -5  -5    0.38    0.06
   5  -5  -5    0.36    0.05
  -5   5   5    0.39    0.07
  -5   5   5    0.36    0.05
   4  -5  -5    0.72    0.07
   4  -5  -5    0.75    0.06
  -4   5   5    0.77    0.09
  -4   5   5    0.74    0.06
   3  -5  -5    1.51    0.08
   3  -5  -5    1.52    0.07
  -3   5   5    1.26    0.10
  -3   5   5    1.57    0.04
  -3   5   5    1.48    0.08
   2  -5  -5    0.00    0.02
   2  -5  -5    0.02    0.02
  -2   5   5    0.00    0.03
  -2   5   5   -0.02    0.02
  -2   5   5    0.01    0.01
   1  -5  -5    0.92    0.05
   1  -5  -5    0.86    0.05
  -1   5   5    0.87    0.07
  -1   5   5    0.91    0.06
   0  -5  -5    0.14    0.02
   0  -5  -5    0.09    0.02
   0   5   5    0.07    0.03
   0   5   5    0.07    0.02
  -1  -5  -5   47.50    0.87
  -1  -5  -5   50.13    0.87
   1   5   5   49.19    0.90
   1   5   5   48.32    0.87
  -2  -5  -5    1.42    0.05
  -2  -5  -5    1.37    0.06
   2   5   5    1.33    0.06
   2   5   5    1.40    0.07
   2   5   5    1.36    0.05
  -3  -5  -5   40.01    0.72
  -3  -5  -5   39.48    0.72
   3   5   5   40.02    0.73
   3   5   5   40.17    0.71
   3   5   5   39.46    0.72
  -4  -5  -5    9.61    0.21
  -4  -5  -5    9.45    0.20
   4   5   5    9.58    0.20
   4   5   5    9.55    0.20
   4   5   5    9.52    0.20
  -5  -5  -5    4.87    0.12
  -5  -5  -5    4.71    0.13
   5   5   5    4.32    0.11
   5   5   5    4.89    0.12
   5   5   5    4.74    0.12
  -6  -5  -5    1.07    0.06
  -6  -5  -5    1.04    0.06
   6   5   5    1.09    0.06
   6   5   5    1.04    0.05
  -7  -5  -5   19.34    0.40
  -7  -5  -5   19.46    0.38
   7   5   5   19.64    0.38
   7   5   5   19.64    0.39
  -8  -5  -5    8.09    0.22
  -8  -5  -5    8.39    0.19
   8   5   5    8.11    0.21
   8   5   5    8.44    0.19
  -9  -5  -5    0.36    0.05
  -9  -5  -5    0.32    0.04
   9   5   5    0.35    0.04
   9   5   5    0.37    0.05
 -10  -5  -5    0.31    0.06
 -10  -5  -5    0.31    0.04
  10   5   5    0.33    0.05
  10   5   5    0.29    0.04
 -11  -5  -5    0.31    0.06
 -11  -5  -5    0.34    0.04
  11   5   5    0.31    0.06
  11   5   5    0.28    0.04
 -12  -5  -5    0.29    0.04
 -12  -5  -5    0.38    0.07
  12   5   5    0.41    0.07
   7  -6  -5    3.46    0.14
  -7   6   5    3.21    0.19
   6  -6  -5    2.98    0.15
   6  -6  -5    3.20    0.13
  -6   6   5    3.00    0.17
  -6   6   5    2.92    0.12
   5  -6  -5   -0.02    0.03
   5  -6  -5    0.02    0.03
  -5   6   5   -0.01    0.04
  -5   6   5    0.03    0.03
   4  -6  -5    0.56    0.06
   4  -6  -5    0.50    0.06
  -4   6   5    0.45    0.07
  -4   6   5    0.55    0.06
   3  -6  -5    1.02    0.07
   3  -6  -5    1.00    0.07
  -3   6   5    0.99    0.07
  -3   6   5    0.99    0.09
   2  -6  -5    1.75    0.08
   2  -6  -5    1.66    0.08
  -2   6   5    1.63    0.10
  -2   6   5    1.74    0.08
   1  -6  -5    0.06    0.02
   1  -6  -5    0.04    0.02
  -1   6   5    0.06    0.02
  -1   6   5    0.00    0.03
   0  -6  -5    4.80    0.13
   0  -6  -5    5.15    0.13
   0   6   5    5.08    0.13
   0   6   5    4.89    0.15
  -1  -6  -5    0.29    0.03
  -1  -6  -5    0.26    0.03
   1   6   5    0.27    0.04
   1   6   5    0.29    0.03
  -2  -6  -5    2.87    0.09
  -2  -6  -5    2.65    0.09
   2   6   5    2.84    0.10
   2   6   5    2.74    0.09
  -3  -6  -5    2.68    0.09
  -3  -6  -5    2.60    0.08
   3   6   5    2.70    0.09
   3   6   5    2.66    0.08
   3   6   5    2.68    0.07
  -4  -6  -5    1.45    0.06
  -4  -6  -5    1.45    0.06
   4   6   5    1.38    0.06
   4   6   5    1.50    0.05
   4   6   5    1.37    0.06
  -5  -6  -5    8.17    0.20
  -5  -6  -5    8.42    0.19
   5   6   5    8.29    0.18
   5   6   5    8.53    0.18
   5   6   5    8.12    0.18
  -6  -6  -5    8.06    0.20
  -6  -6  -5    8.23    0.19
   6   6   5    8.43    0.19
   6   6   5    8.25    0.18
  -7  -6  -5    1.70    0.07
  -7  -6  -5    1.64    0.09
   7   6   5    1.61    0.07
   7   6   5    1.59    0.08
  -8  -6  -5    0.98    0.06
  -8  -6  -5    1.01    0.08
   8   6   5    1.04    0.07
   8   6   5    0.98    0.06
  -9  -6  -5   -0.02    0.03
  -9  -6  -5    0.02    0.02
   9   6   5    0.00    0.02
   9   6   5   -0.03    0.03
 -10  -6  -5    0.26    0.05
 -10  -6  -5    0.27    0.04
  10   6   5    0.21    0.03
  10   6   5    0.25    0.05
 -11  -6  -5    1.21    0.07
 -11  -6  -5    1.14    0.10
  11   6   5    1.23    0.07
  11   6   5    1.21    0.09
 -12  -6  -5    0.49    0.07
  12   6   5    0.43    0.07
  12   6   5    0.42    0.05
   6  -7  -5    0.16    0.05
   6  -7  -5    0.09    0.04
  -6   7   5    0.18    0.07
   5  -7  -5    0.03    0.04
   5  -7  -5    0.02    0.03
  -5   7   5    0.00    0.03
  -5   7   5    0.02    0.05
   4  -7  -5    0.33    0.06
   4  -7  -5    0.36    0.05
  -4   7   5    0.34    0.07
  -4   7   5    0.38    0.05
   3  -7  -5    1.93    0.10
   3  -7  -5    1.93    0.09
  -3   7   5    2.02    0.09
  -3   7   5    1.99    0.12
   2  -7  -5    0.72    0.06
   2  -7  -5    0.89    0.07
  -2   7   5    0.74    0.08
  -2   7   5    0.79    0.06
   1  -7  -5    1.39    0.08
   1  -7  -5    1.45    0.07
  -1   7   5    1.45    0.07
  -1   7   5    1.60    0.10
   0  -7  -5    7.02    0.18
   0  -7  -5    7.12    0.18
   0   7   5    7.18    0.20
   0   7   5    7.02    0.18
  -1  -7  -5    0.58    0.05
  -1  -7  -5    0.67    0.05
   1   7   5    0.66    0.05
   1   7   5    0.76    0.07
  -2  -7  -5    0.10    0.03
  -2  -7  -5    0.06    0.02
   2   7   5    0.07    0.03
   2   7   5    0.09    0.02
  -3  -7  -5    3.72    0.11
  -3  -7  -5    3.60    0.11
   3   7   5    3.54    0.11
   3   7   5    3.57    0.09
   3   7   5    3.64    0.10
  -4  -7  -5    4.13    0.12
  -4  -7  -5    4.16    0.12
   4   7   5    4.31    0.12
   4   7   5    4.07    0.10
   4   7   5    3.92    0.11
  -5  -7  -5    0.10    0.03
  -5  -7  -5    0.15    0.03
   5   7   5    0.12    0.03
   5   7   5    0.10    0.02
   5   7   5    0.12    0.02
  -6  -7  -5   17.95    0.38
  -6  -7  -5   18.59    0.36
   6   7   5   17.89    0.36
   6   7   5   17.59    0.36
  -7  -7  -5    7.88    0.19
  -7  -7  -5    8.09    0.21
   7   7   5    8.06    0.19
   7   7   5    8.17    0.19
  -8  -7  -5    0.20    0.04
  -8  -7  -5    0.16    0.03
   8   7   5    0.14    0.03
   8   7   5    0.20    0.04
  -9  -7  -5    2.06    0.08
  -9  -7  -5    2.15    0.11
   9   7   5    2.16    0.10
   9   7   5    2.60    0.09
 -10  -7  -5    3.60    0.15
 -10  -7  -5    3.74    0.11
  10   7   5    3.58    0.14
  10   7   5    3.50    0.12
 -11  -7  -5    0.02    0.03
 -11  -7  -5    0.05    0.04
  11   7   5    0.03    0.03
  11   7   5    0.02    0.04
 -12  -7  -5    0.15    0.05
  12   7   5    0.05    0.03
  12   7   5    0.04    0.04
   6  -8  -5    0.08    0.04
  -6   8   5    0.05    0.07
   5  -8  -5    0.32    0.06
   5  -8  -5    0.30    0.05
  -5   8   5    0.30    0.08
   4  -8  -5    0.16    0.05
   4  -8  -5    0.09    0.04
  -4   8   5    0.07    0.05
  -4   8   5    0.13    0.04
   3  -8  -5    0.85    0.07
   3  -8  -5    0.73    0.08
  -3   8   5    0.69    0.08
  -3   8   5    0.90    0.07
   2  -8  -5    0.08    0.03
   2  -8  -5    0.11    0.04
  -2   8   5    0.12    0.03
  -2   8   5    0.06    0.04
   1  -8  -5    0.38    0.05
   1  -8  -5    0.43    0.05
  -1   8   5    0.40    0.06
  -1   8   5    0.55    0.05
   0  -8  -5    3.90    0.12
   0  -8  -5    3.93    0.13
   0   8   5    4.18    0.13
   0   8   5    4.00    0.15
  -1  -8  -5    0.31    0.04
  -1  -8  -5    0.33    0.04
   1   8   5    0.30    0.05
   1   8   5    0.34    0.04
  -2  -8  -5    0.30    0.04
  -2  -8  -5    0.32    0.04
   2   8   5    0.29    0.04
   2   8   5    0.33    0.05
  -3  -8  -5    1.76    0.08
  -3  -8  -5    1.66    0.07
   3   8   5    1.71    0.08
   3   8   5    1.62    0.07
  -4  -8  -5    2.36    0.10
  -4  -8  -5    2.39    0.09
   4   8   5    2.28    0.07
   4   8   5    2.44    0.09
   4   8   5    2.34    0.09
  -5  -8  -5    5.55    0.16
  -5  -8  -5    5.69    0.15
   5   8   5    5.69    0.15
   5   8   5    5.44    0.13
   5   8   5    5.28    0.14
  -6  -8  -5    4.85    0.15
  -6  -8  -5    4.79    0.13
   6   8   5    4.86    0.13
   6   8   5    4.96    0.13
  -7  -8  -5    1.21    0.08
  -7  -8  -5    1.27    0.07
   7   8   5    1.25    0.07
   7   8   5    1.26    0.07
  -8  -8  -5    0.27    0.04
  -8  -8  -5    0.28    0.05
   8   8   5    0.20    0.04
   8   8   5    0.25    0.04
  -9  -8  -5    0.71    0.05
  -9  -8  -5    0.78    0.08
   9   8   5    0.60    0.07
   9   8   5    0.80    0.06
 -10  -8  -5    0.52    0.05
 -10  -8  -5    0.54    0.07
  10   8   5    0.49    0.06
  10   8   5    0.44    0.05
 -11  -8  -5    0.23    0.06
  11   8   5    0.23    0.05
  11   8   5    0.17    0.04
  12   8   5    1.80    0.12
   5  -9  -5    0.12    0.05
   5  -9  -5    0.15    0.05
  -5   9   5    0.18    0.07
   4  -9  -5   -0.04    0.03
   4  -9  -5    0.00    0.03
  -4   9   5   -0.02    0.05
   3  -9  -5    0.61    0.06
   3  -9  -5    0.42    0.06
  -3   9   5    0.50    0.06
  -3   9   5    0.58    0.08
   2  -9  -5    0.57    0.07
   2  -9  -5    0.43    0.05
  -2   9   5    0.49    0.05
  -2   9   5    0.52    0.07
   1  -9  -5    3.50    0.14
   1  -9  -5    3.58    0.13
  -1   9   5    3.89    0.13
  -1   9   5    3.57    0.15
   0  -9  -5    0.11    0.04
   0  -9  -5    0.13    0.03
   0   9   5    0.09    0.04
   0   9   5    0.14    0.03
  -1  -9  -5    7.72    0.21
  -1  -9  -5    7.25    0.19
   1   9   5    7.76    0.22
   1   9   5    7.72    0.19
  -2  -9  -5    2.04    0.08
  -2  -9  -5    1.98    0.09
   2   9   5    2.09    0.10
   2   9   5    1.96    0.09
  -3  -9  -5    3.84    0.13
  -3  -9  -5    3.77    0.12
   3   9   5    3.53    0.11
   3   9   5    3.78    0.13
  -4  -9  -5    3.11    0.10
  -4  -9  -5    3.15    0.12
   4   9   5    3.12    0.11
   4   9   5    3.17    0.11
  -5  -9  -5    4.66    0.13
  -5  -9  -5    4.65    0.15
   5   9   5    4.64    0.14
   5   9   5    4.50    0.12
   5   9   5    4.57    0.13
  -6  -9  -5    0.13    0.03
  -6  -9  -5    0.09    0.03
   6   9   5    0.13    0.03
   6   9   5    0.11    0.03
  -7  -9  -5    0.33    0.04
  -7  -9  -5    0.34    0.05
   7   9   5    0.31    0.04
   7   9   5    0.24    0.04
  -8  -9  -5    3.49    0.11
  -8  -9  -5    3.62    0.14
   8   9   5    3.58    0.12
   8   9   5    3.53    0.12
  -9  -9  -5    0.85    0.08
  -9  -9  -5    0.67    0.06
   9   9   5    0.76    0.07
   9   9   5    0.60    0.06
 -10  -9  -5    0.11    0.05
  10   9   5    0.07    0.04
  10   9   5    0.14    0.04
 -11  -9  -5    0.40    0.07
  11   9   5    0.32    0.05
  11   9   5    0.34    0.06
   4 -10  -5    0.00    0.03
   4 -10  -5    0.00    0.03
  -4  10   5   -0.01    0.05
   3 -10  -5    0.49    0.06
   3 -10  -5    0.45    0.07
  -3  10   5    0.54    0.09
   2 -10  -5    0.12    0.05
   2 -10  -5    0.18    0.04
  -2  10   5    0.15    0.06
  -2  10   5    0.27    0.04
   1 -10  -5    0.32    0.05
   1 -10  -5    0.31    0.05
  -1  10   5    0.34    0.06
  -1  10   5    0.34    0.05
   0 -10  -5    1.18    0.08
   0 -10  -5    1.12    0.08
   0  10   5    1.34    0.08
   0  10   5    1.23    0.10
  -1 -10  -5    7.48    0.20
  -1 -10  -5    7.43    0.21
   1  10   5    7.41    0.19
   1  10   5    7.13    0.22
  -2 -10  -5    5.55    0.17
  -2 -10  -5    5.03    0.15
   2  10   5    5.39    0.18
   2  10   5    5.40    0.16
  -3 -10  -5    0.90    0.06
  -3 -10  -5    0.99    0.07
   3  10   5    1.00    0.08
   3  10   5    0.90    0.07
  -4 -10  -5    0.60    0.06
  -4 -10  -5    0.49    0.05
   4  10   5    0.55    0.06
   4  10   5    0.41    0.05
  -5 -10  -5    1.50    0.07
  -5 -10  -5    1.48    0.09
   5  10   5    1.54    0.08
   5  10   5    1.35    0.08
  -6 -10  -5    4.73    0.16
  -6 -10  -5    4.65    0.14
   6  10   5    4.69    0.14
  -7 -10  -5    0.21    0.04
  -7 -10  -5    0.15    0.04
   7  10   5    0.09    0.03
   7  10   5    0.13    0.03
  -8 -10  -5    0.54    0.07
  -8 -10  -5    0.61    0.06
   8  10   5    0.56    0.06
   8  10   5    0.64    0.06
  -9 -10  -5    0.65    0.08
   9  10   5    0.65    0.06
   9  10   5    0.73    0.07
 -10 -10  -5    0.03    0.04
  10  10   5   -0.01    0.03
  10  10   5    0.02    0.03
 -11 -10  -5   -0.03    0.04
  11  10   5   -0.04    0.03
  11  10   5    0.01    0.03
   3 -11  -5    0.47    0.07
   3 -11  -5    0.38    0.07
  -3  11   5    0.37    0.08
   2 -11  -5    0.18    0.04
   2 -11  -5    0.31    0.06
  -2  11   5    0.32    0.07
   1 -11  -5    0.07    0.03
   1 -11  -5    0.10    0.04
  -1  11   5    0.05    0.03
  -1  11   5   -0.01    0.04
   0 -11  -5    0.12    0.04
   0 -11  -5    0.14    0.04
   0  11   5    0.08    0.05
   0  11   5    0.15    0.04
  -1 -11  -5    0.64    0.06
  -1 -11  -5    0.61    0.07
   1  11   5    0.52    0.07
   1  11   5    0.65    0.07
  -2 -11  -5    0.14    0.03
  -2 -11  -5    0.13    0.04
   2  11   5    0.19    0.05
   2  11   5    0.17    0.04
  -3 -11  -5    4.03    0.13
  -3 -11  -5    4.00    0.15
   3  11   5    3.77    0.13
   3  11   5    3.69    0.15
  -4 -11  -5    0.00    0.02
  -4 -11  -5    0.01    0.03
   4  11   5    0.03    0.03
   4  11   5    0.02    0.03
  -5 -11  -5    0.15    0.03
  -5 -11  -5    0.08    0.04
   5  11   5    0.07    0.03
   5  11   5    0.07    0.03
  -6 -11  -5    0.12    0.03
  -6 -11  -5    0.01    0.03
   6  11   5    0.06    0.03
  -7 -11  -5    0.36    0.06
  -7 -11  -5    0.32    0.04
   7  11   5    0.22    0.04
  -8 -11  -5    0.04    0.04
   8  11   5    0.07    0.03
  -9 -11  -5   -0.02    0.04
   9  11   5    0.05    0.03
   9  11   5   -0.02    0.03
 -10 -11  -5    0.26    0.06
  10  11   5    0.08    0.04
  10  11   5    0.20    0.04
   1 -12  -5    0.08    0.04
   1 -12  -5    0.05    0.04
  -1  12   5    0.03    0.05
   0 -12  -5    0.63    0.08
   0 -12  -5    0.84    0.08
   0  12   5    0.91    0.08
   0  12   5    0.68    0.09
  -1 -12  -5    2.42    0.13
  -1 -12  -5    2.33    0.11
   1  12   5    2.41    0.11
   1  12   5    2.55    0.14
  -2 -12  -5    8.11    0.22
  -2 -12  -5    8.34    0.24
   2  12   5    7.90    0.24
   2  12   5    8.19    0.22
  -3 -12  -5   -0.01    0.03
  -3 -12  -5    0.01    0.02
   3  12   5   -0.01    0.04
   3  12   5    0.00    0.03
  -4 -12  -5    7.03    0.21
  -4 -12  -5    6.67    0.19
   4  12   5    6.50    0.19
   4  12   5    6.75    0.21
  -5 -12  -5    1.55    0.08
  -5 -12  -5    1.44    0.10
   5  12   5    1.53    0.09
   5  12   5    1.41    0.09
  -6 -12  -5    1.17    0.07
  -6 -12  -5    1.19    0.10
   6  12   5    1.03    0.08
  -7 -12  -5    0.59    0.07
  -7 -12  -5    0.59    0.08
   7  12   5    0.52    0.06
  -8 -12  -5    0.11    0.05
   8  12   5    0.11    0.04
  -9 -12  -5    1.54    0.12
   9  12   5    1.62    0.10
   0  13   5    0.25    0.07
  -1 -13  -5    0.21    0.05
  -1 -13  -5    0.17    0.04
   1  13   5    0.07    0.05
   1  13   5    0.17    0.04
  -2 -13  -5    0.14    0.04
  -2 -13  -5    0.17    0.05
   2  13   5    0.12    0.04
   2  13   5    0.15    0.05
  -3 -13  -5    1.52    0.11
  -3 -13  -5    1.49    0.09
   3  13   5    1.32    0.11
   3  13   5    1.42    0.09
  -4 -13  -5    0.07    0.04
  -4 -13  -5    0.07    0.03
   4  13   5    0.06    0.04
   4  13   5    0.02    0.04
  -5 -13  -5    0.24    0.04
  -5 -13  -5    0.21    0.05
   5  13   5    0.11    0.04
  -6 -13  -5    0.16    0.04
  -6 -13  -5    0.06    0.04
   6  13   5    0.09    0.04
  -7 -13  -5    1.31    0.10
   7  13   5    1.41    0.10
  -8 -13  -5    0.51    0.08
   8  13   5    0.30    0.05
   2  12  -6    0.47    0.06
  -2 -12   6    0.55    0.08
   1  12  -6    0.09    0.04
  -1 -12   6    0.12    0.05
   0  12  -6    0.42    0.06
   0 -12   6    0.61    0.09
   5  11  -6   -0.04    0.03
   5  11  -6   -0.03    0.03
  -5 -11   6    0.04    0.04
  -5 -11   6    0.00    0.03
   4  11  -6    0.04    0.03
   4  11  -6    0.04    0.04
  -4 -11   6    0.07    0.03
  -4 -11   6    0.07    0.05
   3  11  -6    1.43    0.08
   3  11  -6    1.35    0.09
  -3 -11   6    1.22    0.10
  -3 -11   6    1.35    0.08
   2  11  -6    0.09    0.03
   2  11  -6    0.08    0.04
  -2 -11   6    0.07    0.05
  -2 -11   6    0.14    0.04
   1  11  -6    0.84    0.08
  -1 -11   6    0.77    0.07
  -1 -11   6    0.76    0.09
   0  11  -6    3.83    0.14
   0 -11   6    3.75    0.18
  -1  11  -6    2.18    0.11
   1 -11   6    2.38    0.15
  -2  11  -6   -0.04    0.04
   2 -11   6   -0.04    0.04
  -3  11  -6    2.25    0.12
   3 -11   6    2.16    0.15
   6  10  -6    0.26    0.05
   6  10  -6    0.33    0.05
  -6 -10   6    0.33    0.05
  -6 -10   6    0.34    0.06
   5  10  -6    0.01    0.03
   5  10  -6    0.00    0.03
  -5 -10   6    0.01    0.03
  -5 -10   6    0.02    0.04
   4  10  -6    2.70    0.11
   4  10  -6    2.58    0.10
  -4 -10   6    2.61    0.11
  -4 -10   6    2.51    0.13
   3  10  -6    0.59    0.06
   3  10  -6    0.47    0.05
  -3 -10   6    0.70    0.08
  -3 -10   6    0.53    0.06
   2  10  -6    2.07    0.10
   2  10  -6    2.20    0.08
  -2 -10   6    2.26    0.12
  -2 -10   6    2.10    0.10
   1  10  -6    0.00    0.03
   1  10  -6    0.00    0.03
  -1 -10   6    0.01    0.02
  -1 -10   6   -0.02    0.03
   0  10  -6    1.50    0.09
   0 -10   6    1.33    0.11
   0 -10   6    1.46    0.08
  -1  10  -6    0.02    0.04
   1 -10   6   -0.03    0.04
   1 -10   6    0.00    0.03
  -2  10  -6    0.12    0.04
   2 -10   6    0.18    0.06
  -3  10  -6    0.98    0.09
  -3  10  -6    0.84    0.07
   3 -10   6    0.91    0.11
  -4  10  -6    2.32    0.11
  -4  10  -6    2.33    0.12
   4 -10   6    2.42    0.16
   7   9  -6    1.82    0.10
  -7  -9   6    1.87    0.12
  -7  -9   6    1.66    0.09
   6   9  -6    0.32    0.05
   6   9  -6    0.39    0.05
  -6  -9   6    0.31    0.05
  -6  -9   6    0.41    0.06
   5   9  -6    0.44    0.05
   5   9  -6    0.36    0.05
  -5  -9   6    0.46    0.06
  -5  -9   6    0.43    0.06
   4   9  -6   -0.03    0.03
   4   9  -6    0.02    0.03
  -4  -9   6   -0.02    0.02
  -4  -9   6    0.00    0.03
   3   9  -6    0.37    0.05
   3   9  -6    0.43    0.04
  -3  -9   6    0.40    0.05
  -3  -9   6    0.50    0.07
   2   9  -6    1.10    0.07
   2   9  -6    0.98    0.06
  -2  -9   6    0.96    0.08
  -2  -9   6    0.94    0.07
   1   9  -6    0.45    0.04
   1   9  -6    0.40    0.05
  -1  -9   6    0.34    0.06
  -1  -9   6    0.38    0.05
   0   9  -6   -0.02    0.03
   0  -9   6    0.00    0.03
   0  -9   6    0.01    0.02
  -1   9  -6    0.15    0.04
   1  -9   6    0.12    0.05
   1  -9   6    0.10    0.03
  -2   9  -6    0.46    0.04
  -2   9  -6    0.37    0.05
   2  -9   6    0.40    0.07
   2  -9   6    0.48    0.06
  -3   9  -6    0.64    0.06
  -3   9  -6    0.57    0.07
   3  -9   6    0.69    0.07
   3  -9   6    0.63    0.09
  -4   9  -6    1.62    0.10
  -4   9  -6    1.70    0.09
   4  -9   6    1.62    0.13
  -5   9  -6    0.07    0.04
  -5   9  -6   -0.01    0.03
   5  -9   6    0.00    0.05
  -6   9  -6    0.44    0.06
  -6   9  -6    0.60    0.06
   6  -9   6    0.43    0.09
   8   8  -6    0.43    0.06
  -8  -8   6    0.52    0.07
  -8  -8   6    0.49    0.06
   7   8  -6    0.02    0.03
   7   8  -6    0.07    0.04
  -7  -8   6    0.02    0.03
  -7  -8   6    0.14    0.05
   6   8  -6    0.17    0.04
   6   8  -6    0.22    0.04
  -6  -8   6    0.16    0.04
  -6  -8   6    0.17    0.05
   5   8  -6    0.30    0.04
   5   8  -6    0.32    0.04
  -5  -8   6    0.28    0.05
  -5  -8   6    0.22    0.04
   4   8  -6    0.04    0.03
   4   8  -6    0.02    0.03
  -4  -8   6    0.08    0.03
  -4  -8   6    0.05    0.03
   3   8  -6    1.36    0.07
   3   8  -6    1.33    0.07
  -3  -8   6    1.43    0.09
  -3  -8   6    1.31    0.08
   2   8  -6    0.00    0.03
   2   8  -6    0.01    0.02
  -2  -8   6    0.01    0.02
  -2  -8   6    0.02    0.03
   1   8  -6    0.01    0.03
   1   8  -6   -0.01    0.02
  -1  -8   6    0.00    0.03
  -1  -8   6    0.03    0.03
   0   8  -6    6.02    0.13
   0   8  -6    6.14    0.16
   0  -8   6    5.87    0.17
   0  -8   6    5.82    0.19
  -1   8  -6    5.98    0.14
  -1   8  -6    5.97    0.16
   1  -8   6    5.89    0.20
   1  -8   6    6.32    0.18
  -2   8  -6    0.04    0.03
  -2   8  -6   -0.01    0.02
   2  -8   6    0.05    0.03
   2  -8   6    0.00    0.04
  -3   8  -6    0.05    0.03
  -3   8  -6   -0.01    0.02
   3  -8   6   -0.04    0.03
   3  -8   6    0.00    0.03
  -4   8  -6    3.10    0.11
  -4   8  -6    2.99    0.11
   4  -8   6    3.03    0.16
   4  -8   6    3.17    0.13
  -5   8  -6    1.22    0.08
  -5   8  -6    1.33    0.08
   5  -8   6    1.09    0.08
   5  -8   6    1.07    0.11
  -6   8  -6    8.87    0.22
  -6   8  -6    8.60    0.23
   6  -8   6    8.60    0.30
  -7   8  -6   -0.02    0.04
  -7   8  -6   -0.06    0.03
   7  -8   6   -0.02    0.05
   8   7  -6    0.02    0.04
  -8  -7   6    0.06    0.04
  -8  -7   6    0.08    0.04
   7   7  -6    0.53    0.05
   7   7  -6    0.54    0.06
  -7  -7   6    0.60    0.07
  -7  -7   6    0.50    0.06
   6   7  -6    0.07    0.03
   6   7  -6    0.09    0.03
  -6  -7   6    0.09    0.04
  -6  -7   6    0.10    0.04
   5   7  -6    0.18    0.04
   5   7  -6    0.11    0.03
  -5  -7   6    0.13    0.04
  -5  -7   6    0.24    0.04
   4   7  -6    0.33    0.04
   4   7  -6    0.32    0.04
  -4  -7   6    0.36    0.05
  -4  -7   6    0.30    0.05
   3   7  -6    0.12    0.03
   3   7  -6    0.17    0.03
  -3  -7   6    0.22    0.04
  -3  -7   6    0.17    0.04
   2   7  -6    1.38    0.06
   2   7  -6    1.43    0.07
  -2  -7   6    1.43    0.08
  -2  -7   6    1.57    0.08
   1   7  -6    0.02    0.03
   1   7  -6    0.00    0.02
  -1  -7   6    0.00    0.03
  -1  -7   6    0.05    0.03
   0   7  -6    9.68    0.20
   0   7  -6    9.76    0.22
   0   7  -6    9.77    0.19
   0  -7   6    9.93    0.26
   0  -7   6    9.70    0.24
  -1   7  -6    6.26    0.16
  -1   7  -6    6.08    0.13
  -1   7  -6    5.98    0.14
   1  -7   6    6.21    0.20
   1  -7   6    6.03    0.17
  -2   7  -6    2.36    0.09
  -2   7  -6    2.44    0.08
   2  -7   6    2.44    0.12
   2  -7   6    2.61    0.11
  -3   7  -6    0.59    0.05
  -3   7  -6    0.59    0.06
   3  -7   6    0.59    0.06
   3  -7   6    0.61    0.08
  -4   7  -6    0.08    0.03
  -4   7  -6    0.10    0.03
   4  -7   6    0.14    0.05
   4  -7   6    0.10    0.04
  -5   7  -6    0.03    0.03
  -5   7  -6    0.06    0.03
   5  -7   6    0.08    0.05
   5  -7   6    0.06    0.03
  -6   7  -6    0.07    0.03
  -6   7  -6    0.03    0.03
   6  -7   6   -0.02    0.03
   6  -7   6   -0.02    0.04
  -7   7  -6    1.13    0.08
  -7   7  -6    1.13    0.08
   7  -7   6    1.26    0.13
   7  -7   6    1.10    0.13
  -8   7  -6    0.49    0.06
  -8   7  -6    0.52    0.06
   8  -7   6    0.43    0.09
   9   6  -6    2.81    0.11
   8   6  -6    0.13    0.04
  -8  -6   6    0.18    0.05
  -8  -6   6    0.11    0.04
   7   6  -6    0.19    0.04
   7   6  -6    0.14    0.04
  -7  -6   6    0.18    0.04
  -7  -6   6    0.14    0.04
   6   6  -6    0.04    0.03
   6   6  -6    0.04    0.03
  -6  -6   6    0.09    0.04
  -6  -6   6    0.01    0.03
   5   6  -6    0.00    0.02
   5   6  -6   -0.01    0.03
  -5  -6   6    0.02    0.03
  -5  -6   6    0.00    0.03
   4   6  -6    2.97    0.10
   4   6  -6    3.27    0.11
  -4  -6   6    3.02    0.11
  -4  -6   6    2.88    0.11
   3   6  -6    0.65    0.05
   3   6  -6    0.59    0.06
  -3  -6   6    0.81    0.06
  -3  -6   6    0.63    0.06
   2   6  -6    5.19    0.14
   2   6  -6    4.99    0.12
  -2  -6   6    5.01    0.15
  -2  -6   6    4.97    0.15
   1   6  -6   27.92    0.51
   1   6  -6   28.24    0.53
  -1  -6   6   28.22    0.55
  -1  -6   6   27.47    0.55
   0   6  -6    7.06    0.15
   0   6  -6    7.05    0.17
   0   6  -6    6.86    0.14
   0  -6   6    7.15    0.19
   0  -6   6    6.68    0.19
  -1   6  -6    0.62    0.04
  -1   6  -6    0.57    0.03
  -1   6  -6    0.52    0.05
   1  -6   6    0.61    0.06
   1  -6   6    0.61    0.06
  -2   6  -6   17.81    0.35
  -2   6  -6   17.52    0.32
  -2   6  -6   17.50    0.33
   2  -6   6   17.07    0.38
   2  -6   6   17.82    0.40
  -3   6  -6    9.74    0.22
  -3   6  -6    9.71    0.21
   3  -6   6   10.28    0.27
   3  -6   6   10.24    0.25
  -4   6  -6   11.72    0.25
  -4   6  -6   11.71    0.25
   4  -6   6   11.86    0.32
   4  -6   6   11.59    0.28
  -5   6  -6    1.22    0.07
  -5   6  -6    1.09    0.06
   5  -6   6    1.00    0.08
   5  -6   6    0.97    0.10
  -6   6  -6    3.33    0.11
  -6   6  -6    3.08    0.11
   6  -6   6    3.28    0.17
   6  -6   6    3.50    0.14
  -7   6  -6    0.10    0.03
  -7   6  -6    0.04    0.03
   7  -6   6    0.10    0.04
   7  -6   6    0.07    0.05
  -8   6  -6    0.16    0.04
  -8   6  -6    0.20    0.05
   8  -6   6    0.16    0.05
   8  -6   6    0.14    0.07
  -9   6  -6    4.36    0.15
   9  -6   6    4.00    0.22
   9   5  -6    0.25    0.05
  -9  -5   6    0.35    0.05
   8   5  -6    0.01    0.03
  -8  -5   6   -0.01    0.03
  -8  -5   6    0.03    0.03
   7   5  -6    0.27    0.04
   7   5  -6    0.25    0.04
  -7  -5   6    0.26    0.04
  -7  -5   6    0.26    0.05
   6   5  -6    0.07    0.03
   6   5  -6    0.00    0.03
  -6  -5   6   -0.01    0.03
  -6  -5   6   -0.03    0.03
   5   5  -6    0.37    0.05
   5   5  -6    0.29    0.04
  -5  -5   6    0.40    0.05
  -5  -5   6    0.37    0.05
   4   5  -6    4.07    0.13
   4   5  -6    3.94    0.11
  -4  -5   6    4.16    0.13
  -4  -5   6    4.16    0.13
   3   5  -6    0.93    0.05
   3   5  -6    1.03    0.07
  -3  -5   6    1.18    0.07
  -3  -5   6    1.06    0.07
   2   5  -6   29.87    0.56
   2   5  -6   29.92    0.54
  -2  -5   6   29.89    0.57
  -2  -5   6   29.72    0.58
   1   5  -6    0.02    0.02
   1   5  -6    0.00    0.01
   1   5  -6    0.05    0.03
  -1  -5   6    0.00    0.03
  -1  -5   6    0.02    0.02
   0   5  -6   18.17    0.33
   0   5  -6   18.43    0.36
   0   5  -6   18.32    0.34
   0  -5   6   18.85    0.38
   0  -5   6   18.48    0.38
  -1   5  -6    0.54    0.05
  -1   5  -6    0.55    0.03
  -1   5  -6    0.56    0.03
   1  -5   6    0.56    0.05
   1  -5   6    0.45    0.05
  -2   5  -6    0.43    0.03
  -2   5  -6    0.47    0.05
  -2   5  -6    0.41    0.02
   2  -5   6    0.40    0.05
   2  -5   6    0.46    0.06
  -3   5  -6    0.21    0.03
  -3   5  -6    0.23    0.03
   3  -5   6    0.16    0.04
   3  -5   6    0.15    0.04
  -4   5  -6    0.04    0.02
  -4   5  -6    0.06    0.02
   4  -5   6    0.02    0.03
   4  -5   6    0.04    0.03
  -5   5  -6    0.45    0.05
  -5   5  -6    0.40    0.04
   5  -5   6    0.44    0.06
   5  -5   6    0.36    0.06
  -6   5  -6    5.63    0.15
  -6   5  -6    5.72    0.15
   6  -5   6    5.58    0.21
   6  -5   6    5.78    0.18
  -7   5  -6    0.33    0.04
  -7   5  -6    0.36    0.04
   7  -5   6    0.43    0.06
   7  -5   6    0.41    0.08
  -8   5  -6    2.34    0.10
  -8   5  -6    2.29    0.10
   8  -5   6    2.17    0.15
   8  -5   6    2.20    0.12
  -9   5  -6    0.14    0.05
   9  -5   6    0.09    0.06
   9  -5   6    0.14    0.05
   9   4  -6    0.26    0.04
  -9  -4   6    0.34    0.05
   8   4  -6    0.68    0.06
   8   4  -6    0.89    0.10
  -8  -4   6    0.67    0.07
  -8  -4   6    0.77    0.07
   7   4  -6    1.31    0.08
   7   4  -6    1.14    0.07
  -7  -4   6    1.14    0.07
  -7  -4   6    1.19    0.08
   6   4  -6    1.30    0.08
   6   4  -6    1.48    0.07
  -6  -4   6    1.33    0.08
  -6  -4   6    1.37    0.08
   5   4  -6    1.08    0.07
   5   4  -6    0.93    0.06
  -5  -4   6    0.88    0.07
  -5  -4   6    0.95    0.07
   4   4  -6    0.07    0.03
   4   4  -6    0.17    0.03
  -4  -4   6    0.19    0.03
  -4  -4   6    0.17    0.03
   3   4  -6   10.47    0.24
   3   4  -6   10.67    0.22
  -3  -4   6   11.00    0.23
  -3  -4   6   10.80    0.24
   2   4  -6    0.01    0.02
   2   4  -6   -0.03    0.02
  -2  -4   6    0.04    0.02
  -2  -4   6    0.02    0.02
   1   4  -6   23.01    0.40
   1   4  -6   23.62    0.43
   1   4  -6   23.05    0.44
  -1  -4   6   23.11    0.44
  -1  -4   6   22.95    0.46
   0   4  -6    0.15    0.02
   0   4  -6    0.15    0.02
   0   4  -6    0.16    0.03
   0  -4   6    0.11    0.03
   0  -4   6    0.17    0.03
  -1   4  -6    0.98    0.04
  -1   4  -6    0.97    0.05
  -1   4  -6    0.96    0.04
   1  -4   6    0.99    0.06
   1  -4   6    1.06    0.06
  -2   4  -6    5.02    0.11
  -2   4  -6    5.06    0.10
  -2   4  -6    4.97    0.12
   2  -4   6    4.91    0.15
   2  -4   6    4.88    0.15
  -3   4  -6    0.72    0.05
  -3   4  -6    0.72    0.04
   3  -4   6    0.70    0.06
   3  -4   6    0.73    0.06
  -4   4  -6    1.02    0.05
  -4   4  -6    0.99    0.05
   4  -4   6    1.08    0.08
   4  -4   6    0.97    0.07
  -5   4  -6    1.19    0.06
  -5   4  -6    1.26    0.06
   5  -4   6    1.09    0.07
   5  -4   6    1.22    0.09
  -6   4  -6    3.00    0.10
  -6   4  -6    2.83    0.09
   6  -4   6    2.78    0.12
   6  -4   6    2.75    0.14
  -7   4  -6    0.79    0.06
  -7   4  -6    0.74    0.05
   7  -4   6    0.65    0.08
   7  -4   6    0.65    0.07
  -8   4  -6    0.13    0.03
  -8   4  -6    0.18    0.04
   8  -4   6    0.14    0.06
   8  -4   6    0.07    0.04
  -9   4  -6    1.80    0.10
   9  -4   6    1.84    0.15
   9  -4   6    1.74    0.12
 -10   4  -6    1.34    0.09
  10  -4   6    1.32    0.14
  10  -4   6    1.22    0.11
   9   3  -6    0.03    0.03
  -9  -3   6    0.03    0.03
   8   3  -6    0.66    0.07
   8   3  -6    0.60    0.06
  -8  -3   6    0.59    0.06
  -8  -3   6    0.59    0.06
   7   3  -6    0.12    0.04
   7   3  -6    0.13    0.03
  -7  -3   6    0.12    0.03
  -7  -3   6    0.10    0.04
   6   3  -6   16.11    0.33
   6   3  -6   16.69    0.36
  -6  -3   6   16.34    0.34
  -6  -3   6   15.73    0.34
   5   3  -6    5.76    0.15
   5   3  -6    5.93    0.17
  -5  -3   6    5.58    0.16
  -5  -3   6    5.85    0.15
   4   3  -6   29.60    0.57
  -4  -3   6   28.45    0.56
  -4  -3   6   29.64    0.55
  -4  -3   6   29.42    0.56
   3   3  -6    5.52    0.15
  -3  -3   6    5.64    0.15
  -3  -3   6    5.39    0.15
  -3  -3   6    5.65    0.14
   2   3  -6    4.00    0.12
  -2  -3   6    4.25    0.12
  -2  -3   6    4.19    0.12
  -2  -3   6    4.35    0.11
   1   3  -6    1.69    0.04
   1   3  -6    1.60    0.07
  -1  -3   6    1.65    0.07
  -1  -3   6    1.63    0.06
  -1  -3   6    1.69    0.06
   0   3  -6   24.20    0.46
   0   3  -6   24.51    0.43
   0  -3   6   24.86    0.45
   0  -3   6   23.92    0.48
   0  -3   6   24.94    0.46
  -1   3  -6    0.03    0.01
  -1   3  -6    0.13    0.02
   1  -3   6    0.04    0.02
   1  -3   6    0.02    0.01
   1  -3   6    0.07    0.02
  -2   3  -6    0.03    0.02
  -2   3  -6    0.02    0.01
   2  -3   6    0.03    0.01
   2  -3   6    0.01    0.02
   2  -3   6    0.05    0.02
  -3   3  -6    8.46    0.18
  -3   3  -6    7.96    0.17
   3  -3   6    8.42    0.21
   3  -3   6    8.36    0.21
  -4   3  -6    1.36    0.05
  -4   3  -6    1.32    0.05
   4  -3   6    1.30    0.07
   4  -3   6    1.37    0.08
  -5   3  -6    6.44    0.15
  -5   3  -6    6.44    0.14
   5  -3   6    6.41    0.19
   5  -3   6    5.91    0.17
  -6   3  -6    0.91    0.06
  -6   3  -6    0.90    0.05
   6  -3   6    1.01    0.07
   6  -3   6    0.86    0.09
  -7   3  -6    0.59    0.05
  -7   3  -6    0.63    0.05
   7  -3   6    0.74    0.07
   7  -3   6    0.44    0.07
  -8   3  -6    0.04    0.03
  -8   3  -6   -0.02    0.02
   8  -3   6    0.01    0.03
   8  -3   6    0.08    0.05
  -9   3  -6    0.05    0.03
   9  -3   6    0.03    0.05
   9  -3   6    0.01    0.04
 -10   3  -6    0.01    0.03
  10  -3   6    0.02    0.06
  10  -3   6   -0.04    0.04
   9   2  -6    0.06    0.03
  -9  -2   6    0.07    0.03
   8   2  -6    0.45    0.06
   8   2  -6    0.35    0.04
  -8  -2   6    0.32    0.04
  -8  -2   6    0.33    0.05
   7   2  -6    0.04    0.03
   7   2  -6    0.09    0.04
  -7  -2   6    0.02    0.03
  -7  -2   6    0.04    0.03
   6   2  -6    4.13    0.15
   6   2  -6    3.96    0.12
  -6  -2   6    3.96    0.12
  -6  -2   6    3.92    0.12
   5   2  -6   -0.03    0.03
  -5  -2   6    0.01    0.02
  -5  -2   6    0.00    0.02
  -5  -2   6    0.05    0.03
   4   2  -6   26.53    0.47
   4   2  -6   26.36    0.52
  -4  -2   6   25.61    0.50
  -4  -2   6   25.73    0.51
  -4  -2   6   26.79    0.49
   3   2  -6    0.24    0.02
   3   2  -6    0.24    0.04
  -3  -2   6    0.20    0.03
  -3  -2   6    0.20    0.03
  -3  -2   6    0.19    0.02
   2   2  -6    0.02    0.01
   2   2  -6   -0.01    0.02
  -2  -2   6    0.02    0.01
  -2  -2   6    0.00    0.02
  -2  -2   6    0.01    0.02
   1   2  -6    0.15    0.02
   1   2  -6    0.11    0.03
  -1  -2   6    0.24    0.03
  -1  -2   6    0.18    0.02
  -1  -2   6    0.18    0.03
   0   2  -6    2.92    0.07
   0   2  -6    2.77    0.09
   0  -2   6    2.88    0.09
   0  -2   6    2.95    0.08
   0  -2   6    2.90    0.10
  -1   2  -6   11.43    0.23
  -1   2  -6   11.21    0.22
   1  -2   6   11.21    0.22
   1  -2   6   11.32    0.23
   1  -2   6   11.14    0.25
  -2   2  -6    0.13    0.02
  -2   2  -6    0.16    0.02
   2  -2   6    0.13    0.03
   2  -2   6    0.15    0.03
   2  -2   6    0.19    0.02
  -3   2  -6   22.97    0.43
  -3   2  -6   23.18    0.43
   3  -2   6   23.31    0.42
   3  -2   6   23.73    0.46
   3  -2   6   23.64    0.46
  -4   2  -6   27.64    0.50
  -4   2  -6   26.72    0.50
   4  -2   6   27.25    0.54
   4  -2   6   27.68    0.53
  -5   2  -6    0.01    0.01
  -5   2  -6    0.02    0.02
   5  -2   6    0.03    0.02
   5  -2   6    0.03    0.03
  -6   2  -6   14.66    0.28
  -6   2  -6   14.09    0.29
   6  -2   6   14.57    0.32
   6  -2   6   14.47    0.34
  -7   2  -6    9.34    0.20
  -7   2  -6    9.37    0.21
   7  -2   6    9.61    0.25
   7  -2   6    9.48    0.27
  -8   2  -6    0.01    0.03
  -8   2  -6   -0.02    0.02
   8  -2   6   -0.04    0.04
   8  -2   6   -0.02    0.03
  -9   2  -6    2.02    0.09
   9  -2   6    2.04    0.11
 -10   2  -6    0.03    0.03
  10  -2   6    0.02    0.05
  10  -2   6   -0.02    0.04
 -11   2  -6    1.53    0.10
  11  -2   6    1.57    0.12
  11  -2   6    1.32    0.14
   9   1  -6    0.03    0.03
  -9  -1   6   -0.02    0.03
   8   1  -6    2.02    0.11
   8   1  -6    1.95    0.09
  -8  -1   6    2.04    0.09
   7   1  -6    1.30    0.07
   7   1  -6    1.40    0.10
  -7  -1   6    1.14    0.07
  -7  -1   6    1.35    0.07
   6   1  -6    1.71    0.10
  -6  -1   6    1.78    0.08
  -6  -1   6    1.92    0.09
  -6  -1   6    1.83    0.08
   5   1  -6    0.05    0.02
   5   1  -6    0.02    0.03
  -5  -1   6    0.06    0.03
  -5  -1   6   -0.01    0.02
  -5  -1   6    0.02    0.02
   4   1  -6   17.74    0.38
   4   1  -6   18.11    0.34
  -4  -1   6   18.04    0.37
  -4  -1   6   18.44    0.35
  -4  -1   6   18.19    0.36
   3   1  -6    4.53    0.10
   3   1  -6    4.25    0.13
  -3  -1   6    4.53    0.12
  -3  -1   6    4.37    0.11
  -3  -1   6    4.41    0.13
   2   1  -6    0.59    0.03
   2   1  -6    0.53    0.05
  -2  -1   6    0.53    0.05
  -2  -1   6    0.57    0.03
  -2  -1   6    0.60    0.04
   1   1  -6   19.49    0.35
   1   1  -6   18.47    0.38
  -1  -1   6   19.50    0.34
  -1  -1   6   18.64    0.37
  -1  -1   6   18.82    0.37
   0   1  -6    0.25    0.03
   0   1  -6    0.24    0.03
   0  -1   6    0.26    0.03
   0  -1   6    0.26    0.02
   0  -1   6    0.23    0.03
  -1   1  -6   15.48    0.31
  -1   1  -6   15.55    0.29
   1  -1   6   15.34    0.30
   1  -1   6   15.53    0.32
   1  -1   6   15.42    0.29
  -2   1  -6   33.17    0.59
  -2   1  -6   32.63    0.60
   2  -1   6   32.90    0.59
   2  -1   6   33.61    0.60
   2  -1   6   32.84    0.62
  -3   1  -6    3.78    0.10
  -3   1  -6    3.82    0.09
   3  -1   6    3.78    0.09
   3  -1   6    3.84    0.12
   3  -1   6    3.76    0.11
  -4   1  -6    4.23    0.10
  -4   1  -6    4.18    0.10
   4  -1   6    4.25    0.09
   4  -1   6    4.32    0.13
   4  -1   6    4.15    0.12
  -5   1  -6    3.93    0.11
  -5   1  -6    4.08    0.09
  -5   1  -6    4.01    0.10
   5  -1   6    4.12    0.13
  -6   1  -6    1.03    0.05
  -6   1  -6    1.02    0.06
  -6   1  -6    1.06    0.04
   6  -1   6    0.96    0.07
  -7   1  -6    0.02    0.02
  -7   1  -6    0.01    0.02
  -7   1  -6    0.04    0.03
   7  -1   6    0.01    0.03
  -8   1  -6    6.87    0.17
  -8   1  -6    7.13    0.19
   8  -1   6    6.91    0.20
  -9   1  -6    0.27    0.04
  -9   1  -6    0.46    0.06
   9  -1   6    0.24    0.05
 -10   1  -6    0.26    0.05
 -10   1  -6    0.31    0.05
  10  -1   6    0.21    0.05
 -11   1  -6    0.01    0.03
  11  -1   6    0.05    0.05
  11  -1   6    0.01    0.04
   9   0  -6    0.60    0.06
  -9   0   6    0.68    0.06
   8   0  -6    2.33    0.10
   8   0  -6    2.30    0.12
  -8   0   6    2.26    0.09
   7   0  -6    3.46    0.14
  -7   0   6    3.15    0.11
  -7   0   6    3.29    0.13
  -7   0   6    3.18    0.11
   6   0  -6    2.28    0.08
   6   0  -6    2.15    0.11
  -6   0   6    2.26    0.09
  -6   0   6    2.31    0.09
  -6   0   6    2.24    0.10
   5   0  -6   13.92    0.28
   5   0  -6   14.09    0.32
  -5   0   6   13.68    0.28
  -5   0   6   13.85    0.29
  -5   0   6   13.59    0.30
   4   0  -6    7.14    0.16
   4   0  -6    7.11    0.20
  -4   0   6    7.18    0.17
  -4   0   6    6.64    0.18
  -4   0   6    7.17    0.16
   3   0  -6    9.86    0.24
   3   0  -6   10.09    0.20
  -3   0   6   10.28    0.23
  -3   0   6   10.43    0.20
  -3   0   6   10.64    0.22
   2   0  -6    0.12    0.03
   2   0  -6    0.21    0.02
  -2   0   6    0.19    0.02
  -2   0   6    0.15    0.02
  -2   0   6    0.17    0.03
   1   0  -6   11.71    0.26
   1   0  -6   12.11    0.23
  -1   0   6   12.26    0.25
  -1   0   6   12.09    0.25
   0   0  -6   43.51    0.81
   0   0  -6   44.96    0.78
   0   0   6   44.89    0.81
   0   0   6   44.43    0.80
  -1   0  -6   38.04    0.67
  -1   0  -6   37.60    0.69
   1   0   6   38.12    0.69
   1   0   6   37.34    0.65
   1   0   6   37.03    0.68
  -2   0  -6    9.49    0.20
  -2   0  -6    9.40    0.19
   2   0   6    9.49    0.19
   2   0   6    9.77    0.21
   2   0   6    9.35    0.19
  -3   0  -6    0.70    0.04
  -3   0  -6    0.65    0.04
   3   0   6    0.72    0.05
   3   0   6    0.64    0.03
  -4   0  -6    2.77    0.08
  -4   0  -6    2.86    0.07
  -4   0  -6    2.94    0.08
   4   0   6    2.99    0.10
   4   0   6    2.85    0.07
  -5   0  -6    0.35    0.04
  -5   0  -6    0.34    0.02
  -5   0  -6    0.38    0.04
   5   0   6    0.38    0.02
   5   0   6    0.40    0.04
  -6   0  -6    0.02    0.01
  -6   0  -6    0.05    0.02
  -6   0  -6    0.05    0.02
   6   0   6    0.04    0.02
   6   0   6    0.03    0.01
  -7   0  -6    3.95    0.09
  -7   0  -6    3.97    0.12
  -7   0  -6    3.79    0.11
   7   0   6    4.16    0.10
   7   0   6    3.75    0.13
  -8   0  -6    0.36    0.04
  -8   0  -6    0.44    0.05
   8   0   6    0.39    0.05
  -9   0  -6    2.39    0.11
  -9   0  -6    2.23    0.09
   9   0   6    2.22    0.11
 -10   0  -6    1.93    0.11
 -10   0  -6    2.00    0.09
  10   0   6    1.86    0.11
 -11   0  -6    1.05    0.09
 -11   0  -6    1.04    0.08
  11   0   6    1.03    0.10
   9  -1  -6    0.02    0.03
   8  -1  -6    1.23    0.10
  -8   1   6    1.11    0.07
   7  -1  -6    3.29    0.14
   7  -1  -6    3.07    0.11
  -7   1   6    3.06    0.13
  -7   1   6    3.10    0.12
  -7   1   6    3.27    0.10
   6  -1  -6    0.48    0.06
   6  -1  -6    0.51    0.04
  -6   1   6    0.45    0.05
  -6   1   6    0.49    0.05
  -6   1   6    0.45    0.05
   5  -1  -6    1.78    0.10
   5  -1  -6    1.67    0.07
  -5   1   6    1.64    0.09
  -5   1   6    1.55    0.07
  -5   1   6    1.79    0.07
   4  -1  -6   -0.02    0.02
   4  -1  -6   -0.02    0.03
  -4   1   6   -0.06    0.03
  -4   1   6   -0.01    0.02
  -4   1   6   -0.02    0.02
   3  -1  -6    0.02    0.02
   3  -1  -6    0.01    0.02
  -3   1   6   -0.02    0.02
  -3   1   6    0.02    0.01
  -3   1   6   -0.02    0.02
   2  -1  -6    2.52    0.07
   2  -1  -6    2.35    0.09
  -2   1   6    2.36    0.09
  -2   1   6    2.37    0.08
   1  -1  -6    2.44    0.07
  -1   1   6    2.51    0.08
  -1   1   6    2.32    0.08
   0  -1  -6    4.61    0.11
   0  -1  -6    4.53    0.13
   0   1   6    4.87    0.12
   0   1   6    4.63    0.12
  -1  -1  -6    9.14    0.20
  -1  -1  -6    9.04    0.19
   1   1   6    9.26    0.20
   1   1   6    9.09    0.19
  -2  -1  -6    6.17    0.15
  -2  -1  -6    6.28    0.14
   2   1   6    6.28    0.14
   2   1   6    6.64    0.16
  -3  -1  -6    2.32    0.07
  -3  -1  -6    2.43    0.07
  -3  -1  -6    2.22    0.06
   3   1   6    2.34    0.07
   3   1   6    2.34    0.08
  -4  -1  -6    0.34    0.03
  -4  -1  -6    0.38    0.03
  -4  -1  -6    0.35    0.03
   4   1   6    0.32    0.03
   4   1   6    0.39    0.04
  -5  -1  -6    4.86    0.12
  -5  -1  -6    4.34    0.12
  -5  -1  -6    4.60    0.10
   5   1   6    4.73    0.10
  -6  -1  -6    1.36    0.06
  -6  -1  -6    1.43    0.07
  -6  -1  -6    1.52    0.04
   6   1   6    1.48    0.05
   6   1   6    1.49    0.07
  -7  -1  -6    7.36    0.18
  -7  -1  -6    7.24    0.17
   7   1   6    7.11    0.19
   7   1   6    7.44    0.15
  -8  -1  -6    4.03    0.13
  -8  -1  -6    3.85    0.11
   8   1   6    3.93    0.10
   8   1   6    3.63    0.13
  -9  -1  -6    2.06    0.10
  -9  -1  -6    2.14    0.09
   9   1   6    2.14    0.11
 -10  -1  -6    5.14    0.17
 -10  -1  -6    5.26    0.15
  10   1   6    4.96    0.18
 -11  -1  -6    0.12    0.05
 -11  -1  -6    0.18    0.04
  11   1   6    0.17    0.05
 -12  -1  -6   -0.01    0.03
 -12  -1  -6    0.05    0.04
  12   1   6   -0.04    0.04
   8  -2  -6    0.74    0.09
  -8   2   6    0.69    0.07
  -8   2   6    0.73    0.06
   7  -2  -6    3.53    0.15
   7  -2  -6    3.33    0.12
  -7   2   6    3.38    0.13
  -7   2   6    3.24    0.10
   6  -2  -6    0.35    0.06
   6  -2  -6    0.35    0.05
   6  -2  -6    0.39    0.04
  -6   2   6    0.43    0.04
  -6   2   6    0.29    0.05
   5  -2  -6    1.09    0.06
   5  -2  -6    1.06    0.07
  -5   2   6    1.15    0.08
  -5   2   6    1.07    0.05
   4  -2  -6    2.47    0.09
   4  -2  -6    2.50    0.08
  -4   2   6    2.47    0.10
  -4   2   6    2.38    0.13
  -4   2   6    2.57    0.08
   3  -2  -6    8.19    0.18
   3  -2  -6    8.12    0.18
  -3   2   6    7.56    0.23
  -3   2   6    8.36    0.18
  -3   2   6    8.44    0.20
   2  -2  -6    0.19    0.02
   2  -2  -6    0.24    0.02
  -2   2   6    0.21    0.05
  -2   2   6    0.15    0.02
  -2   2   6    0.24    0.04
   1  -2  -6    0.13    0.02
  -1   2   6    0.13    0.04
  -1   2   6    0.22    0.03
  -1   2   6    0.17    0.02
   0  -2  -6   11.08    0.24
   0  -2  -6   10.85    0.22
   0   2   6   10.81    0.22
   0   2   6   10.68    0.23
  -1  -2  -6    5.91    0.13
  -1  -2  -6    5.83    0.14
   1   2   6    5.47    0.14
   1   2   6    5.75    0.14
  -2  -2  -6    4.31    0.11
  -2  -2  -6    4.23    0.09
  -2  -2  -6    4.24    0.11
   2   2   6    4.25    0.11
   2   2   6    4.18    0.11
  -3  -2  -6    9.32    0.20
  -3  -2  -6    9.51    0.18
  -3  -2  -6    9.20    0.20
   3   2   6    9.53    0.21
   3   2   6    9.45    0.19
  -4  -2  -6    0.45    0.03
  -4  -2  -6    0.43    0.03
  -4  -2  -6    0.45    0.04
   4   2   6    0.44    0.03
   4   2   6    0.46    0.04
  -5  -2  -6    4.68    0.10
  -5  -2  -6    4.72    0.12
  -5  -2  -6    4.73    0.12
   5   2   6    4.81    0.11
   5   2   6    4.69    0.13
  -6  -2  -6    1.89    0.07
  -6  -2  -6    1.78    0.07
   6   2   6    1.79    0.06
   6   2   6    1.67    0.08
  -7  -2  -6    0.02    0.03
  -7  -2  -6    0.04    0.02
   7   2   6    0.05    0.02
   7   2   6    0.07    0.03
  -8  -2  -6    0.06    0.02
  -8  -2  -6    0.05    0.03
   8   2   6    0.04    0.03
   8   2   6    0.04    0.02
  -9  -2  -6    0.11    0.03
  -9  -2  -6    0.08    0.04
   9   2   6    0.11    0.04
   9   2   6    0.18    0.03
 -10  -2  -6    0.43    0.04
 -10  -2  -6    0.33    0.06
  10   2   6    0.30    0.05
 -11  -2  -6    1.98    0.09
 -11  -2  -6    2.07    0.12
  11   2   6    1.76    0.11
 -12  -2  -6    0.03    0.03
 -12  -2  -6    0.00    0.04
  12   2   6   -0.05    0.04
   8  -3  -6    0.07    0.04
   8  -3  -6    0.01    0.03
  -8   3   6   -0.05    0.03
   7  -3  -6    1.28    0.08
  -7   3   6    1.27    0.09
  -7   3   6    1.31    0.09
   6  -3  -6   -0.02    0.03
   6  -3  -6    0.00    0.02
  -6   3   6    0.01    0.03
  -6   3   6   -0.04    0.05
  -6   3   6    0.00    0.02
   5  -3  -6    3.13    0.12
   5  -3  -6    3.04    0.11
  -5   3   6    3.05    0.12
  -5   3   6    3.25    0.16
  -5   3   6    3.21    0.09
   4  -3  -6    0.47    0.04
   4  -3  -6    0.45    0.05
  -4   3   6    0.45    0.07
  -4   3   6    0.48    0.05
  -4   3   6    0.49    0.04
   3  -3  -6   27.87    0.53
   3  -3  -6   27.64    0.53
  -3   3   6   28.44    0.55
  -3   3   6   27.18    0.59
  -3   3   6   28.67    0.51
   2  -3  -6    5.12    0.13
   2  -3  -6    5.04    0.12
  -2   3   6    5.23    0.12
  -2   3   6    4.95    0.17
  -2   3   6    5.43    0.15
   1  -3  -6    1.91    0.05
   1  -3  -6    1.78    0.06
  -1   3   6    1.79    0.07
  -1   3   6    1.96    0.06
  -1   3   6    1.93    0.10
   0  -3  -6    0.27    0.03
   0   3   6    0.23    0.03
   0   3   6    0.22    0.04
   0   3   6    0.28    0.03
  -1  -3  -6    1.42    0.06
   1   3   6    1.46    0.08
   1   3   6    1.54    0.06
   1   3   6    1.47    0.06
  -2  -3  -6   -0.01    0.01
  -2  -3  -6    0.01    0.01
   2   3   6    0.00    0.01
   2   3   6    0.05    0.02
  -3  -3  -6    5.22    0.11
  -3  -3  -6    4.99    0.12
  -3  -3  -6    4.96    0.12
   3   3   6    5.27    0.12
   3   3   6    5.20    0.13
  -4  -3  -6    1.04    0.04
  -4  -3  -6    1.12    0.05
  -4  -3  -6    1.03    0.05
   4   3   6    1.14    0.05
   4   3   6    1.14    0.05
  -5  -3  -6   14.12    0.29
  -5  -3  -6   14.13    0.26
  -5  -3  -6   14.10    0.29
   5   3   6   14.42    0.28
   5   3   6   14.10    0.29
  -6  -3  -6    3.75    0.11
  -6  -3  -6    3.51    0.11
   6   3   6    3.52    0.09
   6   3   6    3.54    0.11
  -7  -3  -6    4.19    0.13
  -7  -3  -6    4.16    0.12
   7   3   6    4.23    0.11
   7   3   6    4.07    0.13
  -8  -3  -6    4.31    0.12
  -8  -3  -6    4.36    0.14
   8   3   6    4.53    0.11
   8   3   6    4.37    0.14
  -9  -3  -6    0.21    0.05
  -9  -3  -6    0.17    0.03
   9   3   6    0.19    0.03
   9   3   6    0.25    0.05
 -10  -3  -6    0.47    0.05
 -10  -3  -6    0.39    0.06
  10   3   6    0.44    0.06
 -11  -3  -6    0.03    0.04
 -11  -3  -6    0.00    0.03
  11   3   6   -0.01    0.04
 -12  -3  -6    0.07    0.03
 -12  -3  -6    0.05    0.05
  12   3   6    0.16    0.05
   7  -4  -6    2.12    0.10
  -7   4   6    1.98    0.16
  -7   4   6    2.02    0.11
   6  -4  -6    1.06    0.08
  -6   4   6    1.08    0.08
  -6   4   6    1.20    0.12
   5  -4  -6    2.38    0.10
   5  -4  -6    2.13    0.10
  -5   4   6    2.25    0.10
  -5   4   6    2.42    0.08
  -5   4   6    2.23    0.14
   4  -4  -6    0.11    0.03
   4  -4  -6    0.08    0.03
  -4   4   6    0.05    0.05
  -4   4   6    0.05    0.03
  -4   4   6    0.11    0.02
   3  -4  -6    5.33    0.15
   3  -4  -6    5.26    0.14
  -3   4   6    5.44    0.16
  -3   4   6    5.47    0.12
  -3   4   6    5.08    0.19
   2  -4  -6    4.65    0.12
   2  -4  -6    4.41    0.12
  -2   4   6    4.71    0.10
  -2   4   6    4.43    0.17
  -2   4   6    4.70    0.14
   1  -4  -6    0.73    0.04
   1  -4  -6    0.71    0.05
  -1   4   6    0.75    0.07
  -1   4   6    0.74    0.03
  -1   4   6    0.68    0.05
   0  -4  -6    6.10    0.15
   0  -4  -6    6.10    0.13
   0   4   6    5.94    0.15
   0   4   6    5.83    0.18
   0   4   6    6.34    0.13
  -1  -4  -6   60.84    1.06
  -1  -4  -6   59.15    1.08
   1   4   6   61.86    1.07
   1   4   6   61.12    1.08
   1   4   6   61.57    1.11
  -2  -4  -6   15.82    0.29
  -2  -4  -6   15.37    0.31
   2   4   6   15.44    0.33
   2   4   6   15.89    0.30
   2   4   6   15.17    0.31
  -3  -4  -6   59.84    1.09
  -3  -4  -6   62.88    1.08
   3   4   6   59.82    1.10
   3   4   6   62.40    1.09
   3   4   6   61.73    1.08
  -4  -4  -6    4.90    0.12
  -4  -4  -6    4.87    0.13
  -4  -4  -6    4.98    0.12
   4   4   6    4.97    0.12
   4   4   6    4.86    0.13
  -5  -4  -6    0.83    0.05
  -5  -4  -6    0.87    0.04
  -5  -4  -6    0.84    0.05
   5   4   6    1.00    0.05
   5   4   6    1.02    0.05
  -6  -4  -6    9.83    0.22
  -6  -4  -6    9.67    0.22
   6   4   6   10.14    0.21
   6   4   6   10.05    0.23
  -7  -4  -6   14.48    0.32
  -7  -4  -6   14.70    0.30
   7   4   6   15.38    0.30
   7   4   6   15.03    0.32
  -8  -4  -6    0.11    0.04
  -8  -4  -6    0.10    0.03
   8   4   6    0.07    0.03
   8   4   6    0.09    0.02
  -9  -4  -6    6.77    0.19
  -9  -4  -6    6.74    0.17
   9   4   6    6.79    0.16
   9   4   6    6.73    0.19
 -10  -4  -6    0.09    0.04
 -10  -4  -6    0.14    0.03
  10   4   6    0.10    0.04
  10   4   6    0.13    0.03
 -11  -4  -6    0.18    0.04
 -11  -4  -6    0.22    0.05
  11   4   6    0.13    0.05
 -12  -4  -6    0.86    0.09
 -12  -4  -6    0.85    0.07
  12   4   6    0.61    0.08
   7  -5  -6   -0.01    0.03
  -7   5   6    0.10    0.04
  -7   5   6    0.08    0.07
   6  -5  -6    0.25    0.05
  -6   5   6    0.25    0.05
  -6   5   6    0.15    0.07
   5  -5  -6    0.28    0.04
   5  -5  -6    0.29    0.05
  -5   5   6    0.28    0.07
  -5   5   6    0.37    0.05
   4  -5  -6    0.09    0.03
   4  -5  -6    0.12    0.04
  -4   5   6    0.10    0.05
  -4   5   6    0.08    0.04
   3  -5  -6    0.44    0.05
   3  -5  -6    0.54    0.05
  -3   5   6    0.60    0.06
  -3   5   6    0.38    0.06
   2  -5  -6    1.75    0.08
   2  -5  -6    1.79    0.08
  -2   5   6    1.86    0.09
  -2   5   6    1.84    0.05
  -2   5   6    1.60    0.11
   1  -5  -6   17.87    0.36
   1  -5  -6   18.13    0.37
  -1   5   6   18.07    0.41
  -1   5   6   18.84    0.33
  -1   5   6   18.06    0.37
   0  -5  -6    0.29    0.03
   0  -5  -6    0.26    0.03
   0   5   6    0.31    0.02
   0   5   6    0.21    0.04
   0   5   6    0.27    0.03
  -1  -5  -6    5.19    0.13
  -1  -5  -6    5.35    0.12
   1   5   6    5.40    0.16
   1   5   6    5.34    0.12
  -2  -5  -6    0.41    0.04
  -2  -5  -6    0.37    0.03
   2   5   6    0.36    0.03
   2   5   6    0.39    0.05
   2   5   6    0.35    0.04
  -3  -5  -6   23.15    0.44
  -3  -5  -6   22.93    0.44
   3   5   6   23.57    0.44
   3   5   6   23.68    0.44
   3   5   6   23.75    0.46
  -4  -5  -6    0.15    0.03
  -4  -5  -6    0.13    0.02
   4   5   6    0.13    0.02
   4   5   6    0.17    0.03
   4   5   6    0.22    0.03
  -5  -5  -6    9.54    0.21
  -5  -5  -6    9.41    0.19
  -5  -5  -6    9.60    0.21
   5   5   6    9.22    0.21
   5   5   6    9.37    0.20
  -6  -5  -6   21.47    0.42
  -6  -5  -6   21.39    0.43
   6   5   6   22.11    0.43
   6   5   6   21.95    0.41
  -7  -5  -6    1.76    0.08
  -7  -5  -6    1.50    0.08
   7   5   6    1.87    0.07
   7   5   6    1.82    0.08
  -8  -5  -6    1.33    0.07
  -8  -5  -6    1.25    0.08
   8   5   6    1.49    0.06
   8   5   6    1.27    0.08
  -9  -5  -6    1.96    0.10
  -9  -5  -6    1.98    0.08
   9   5   6    2.13    0.08
   9   5   6    2.01    0.10
 -10  -5  -6    0.99    0.08
 -10  -5  -6    0.96    0.06
  10   5   6    0.91    0.06
  10   5   6    1.01    0.08
 -11  -5  -6    0.26    0.04
 -11  -5  -6    0.31    0.06
  11   5   6    0.33    0.04
  11   5   6    0.31    0.06
 -12  -5  -6    1.72    0.12
 -12  -5  -6    1.53    0.08
  12   5   6    1.67    0.12
   6  -6  -6    0.15    0.05
  -6   6   6    0.06    0.06
  -6   6   6    0.15    0.05
   5  -6  -6    4.65    0.15
  -5   6   6    4.21    0.20
  -5   6   6    4.64    0.15
   4  -6  -6    0.11    0.04
   4  -6  -6    0.07    0.03
  -4   6   6    0.09    0.05
  -4   6   6    0.11    0.04
   3  -6  -6    0.45    0.05
   3  -6  -6    0.30    0.05
  -3   6   6    0.34    0.06
  -3   6   6    0.37    0.05
   2  -6  -6    6.25    0.17
   2  -6  -6    6.34    0.17
  -2   6   6    6.04    0.21
  -2   6   6    6.39    0.17
   1  -6  -6    9.39    0.22
   1  -6  -6    9.29    0.22
  -1   6   6    9.61    0.23
  -1   6   6    9.20    0.26
   0  -6  -6    1.43    0.06
   0  -6  -6    1.56    0.07
   0   6   6    1.52    0.09
   0   6   6    1.42    0.07
  -1  -6  -6    0.91    0.05
  -1  -6  -6    0.93    0.05
   1   6   6    0.81    0.05
   1   6   6    0.83    0.07
  -2  -6  -6    1.13    0.06
  -2  -6  -6    1.07    0.05
   2   6   6    1.22    0.07
   2   6   6    1.14    0.04
   2   6   6    1.05    0.06
  -3  -6  -6    0.98    0.05
  -3  -6  -6    0.92    0.05
   3   6   6    0.90    0.06
   3   6   6    0.98    0.05
   3   6   6    0.90    0.04
  -4  -6  -6    0.33    0.04
  -4  -6  -6    0.35    0.04
   4   6   6    0.39    0.03
   4   6   6    0.28    0.04
   4   6   6    0.37    0.04
  -5  -6  -6   34.21    0.63
  -5  -6  -6   33.62    0.64
   5   6   6   33.24    0.63
   5   6   6   34.03    0.63
   5   6   6   34.60    0.63
  -6  -6  -6   11.02    0.25
  -6  -6  -6   10.97    0.24
   6   6   6   11.13    0.24
   6   6   6   11.20    0.24
  -7  -6  -6   21.53    0.44
  -7  -6  -6   21.35    0.42
   7   6   6   21.46    0.42
   7   6   6   21.34    0.43
  -8  -6  -6    0.01    0.02
  -8  -6  -6   -0.03    0.03
   8   6   6    0.05    0.02
   8   6   6    0.01    0.03
  -9  -6  -6    0.07    0.04
  -9  -6  -6    0.09    0.03
   9   6   6    0.07    0.03
   9   6   6    0.06    0.03
 -10  -6  -6    1.10    0.07
 -10  -6  -6    1.07    0.09
  10   6   6    1.14    0.07
  10   6   6    1.09    0.08
 -11  -6  -6    0.37    0.06
 -11  -6  -6    0.38    0.04
  11   6   6    0.32    0.04
  11   6   6    0.33    0.06
 -12  -6  -6    1.79    0.09
 -12  -6  -6    1.93    0.12
  12   6   6    1.91    0.12
  12   6   6    1.88    0.09
   6  -7  -6    0.57    0.07
  -6   7   6    0.60    0.10
   5  -7  -6    1.10    0.08
  -5   7   6    1.13    0.13
  -5   7   6    1.11    0.09
   4  -7  -6    0.97    0.08
   4  -7  -6    1.04    0.08
  -4   7   6    0.76    0.10
  -4   7   6    0.95    0.08
   3  -7  -6    0.07    0.03
   3  -7  -6    0.03    0.03
  -3   7   6    0.04    0.03
  -3   7   6    0.05    0.05
   2  -7  -6    2.71    0.10
   2  -7  -6    2.72    0.11
  -2   7   6    2.79    0.11
  -2   7   6    2.73    0.14
   1  -7  -6    5.05    0.15
   1  -7  -6    5.09    0.15
  -1   7   6    5.07    0.15
  -1   7   6    4.90    0.18
   0  -7  -6    1.48    0.07
   0  -7  -6    1.42    0.07
   0   7   6    1.53    0.10
   0   7   6    1.49    0.08
  -1  -7  -6   27.66    0.53
  -1  -7  -6   28.13    0.53
   1   7   6   27.24    0.56
   1   7   6   27.55    0.53
  -2  -7  -6    4.59    0.13
  -2  -7  -6    4.88    0.13
   2   7   6    4.86    0.15
   2   7   6    4.50    0.13
  -3  -7  -6    3.08    0.10
  -3  -7  -6    2.91    0.10
   3   7   6    2.83    0.08
   3   7   6    3.01    0.10
   3   7   6    2.93    0.11
  -4  -7  -6    4.70    0.13
  -4  -7  -6    4.69    0.13
   4   7   6    4.65    0.12
   4   7   6    4.70    0.13
   4   7   6    4.60    0.14
  -5  -7  -6    0.26    0.04
  -5  -7  -6    0.26    0.04
   5   7   6    0.21    0.03
   5   7   6    0.19    0.03
   5   7   6    0.20    0.03
  -6  -7  -6    0.33    0.04
  -6  -7  -6    0.49    0.05
   6   7   6    0.40    0.04
   6   7   6    0.37    0.04
  -7  -7  -6    1.40    0.08
  -7  -7  -6    1.42    0.07
   7   7   6    1.38    0.07
   7   7   6    1.45    0.07
  -8  -7  -6    0.12    0.04
  -8  -7  -6    0.06    0.03
   8   7   6    0.08    0.03
   8   7   6    0.03    0.02
  -9  -7  -6    0.72    0.06
  -9  -7  -6    0.65    0.07
   9   7   6    0.73    0.06
   9   7   6    0.69    0.07
 -10  -7  -6    0.81    0.08
 -10  -7  -6    0.88    0.06
  10   7   6    0.77    0.08
  10   7   6    0.83    0.06
 -11  -7  -6    0.70    0.08
 -11  -7  -6    0.81    0.06
  11   7   6    0.82    0.07
  11   7   6    0.61    0.07
 -12  -7  -6    2.78    0.15
  12   7   6    2.95    0.15
  12   7   6    3.05    0.12
   5  -8  -6    0.13    0.04
  -5   8   6    0.00    0.06
   4  -8  -6    0.02    0.03
  -4   8   6    0.03    0.05
  -4   8   6    0.01    0.03
   3  -8  -6    1.21    0.09
   3  -8  -6    1.25    0.08
  -3   8   6    1.27    0.09
  -3   8   6    1.29    0.12
   2  -8  -6    0.10    0.03
   2  -8  -6    0.08    0.03
  -2   8   6    0.12    0.05
  -2   8   6    0.07    0.03
   1  -8  -6    0.07    0.03
   1  -8  -6    0.07    0.03
  -1   8   6    0.06    0.03
  -1   8   6    0.06    0.04
   0  -8  -6   -0.01    0.02
   0  -8  -6    0.02    0.02
   0   8   6   -0.01    0.03
   0   8   6    0.01    0.02
  -1  -8  -6    3.03    0.11
  -1  -8  -6    3.21    0.11
   1   8   6    3.05    0.11
   1   8   6    3.10    0.13
  -2  -8  -6    0.28    0.04
  -2  -8  -6    0.39    0.04
   2   8   6    0.33    0.04
   2   8   6    0.31    0.05
  -3  -8  -6    7.18    0.18
  -3  -8  -6    7.11    0.18
   3   8   6    7.37    0.20
   3   8   6    7.21    0.18
  -4  -8  -6    0.00    0.02
  -4  -8  -6    0.01    0.02
   4   8   6   -0.01    0.02
   4   8   6    0.00    0.03
   4   8   6   -0.02    0.01
  -5  -8  -6    4.14    0.13
  -5  -8  -6    3.74    0.12
   5   8   6    4.02    0.13
   5   8   6    3.89    0.11
   5   8   6    4.02    0.12
  -6  -8  -6    1.71    0.08
  -6  -8  -6    1.65    0.09
   6   8   6    1.62    0.08
   6   8   6    1.74    0.07
  -7  -8  -6    0.01    0.03
  -7  -8  -6    0.03    0.03
   7   8   6    0.04    0.02
   7   8   6    0.02    0.02
  -8  -8  -6    4.16    0.15
  -8  -8  -6    4.37    0.13
   8   8   6    4.25    0.14
   8   8   6    4.00    0.13
  -9  -8  -6    5.97    0.19
  -9  -8  -6    5.87    0.16
   9   8   6    5.71    0.17
   9   8   6    5.78    0.16
 -10  -8  -6    0.60    0.07
 -10  -8  -6    0.54    0.06
  10   8   6    0.51    0.06
  10   8   6    0.47    0.05
 -11  -8  -6    0.06    0.05
 -11  -8  -6    0.06    0.03
  11   8   6    0.06    0.05
  11   8   6    0.06    0.03
   4  -9  -6    0.24    0.05
  -4   9   6    0.36    0.08
   3  -9  -6    0.02    0.03
   3  -9  -6    0.02    0.03
  -3   9   6   -0.03    0.04
  -3   9   6    0.00    0.03
   2  -9  -6    0.50    0.06
   2  -9  -6    0.53    0.06
  -2   9   6    0.43    0.08
  -2   9   6    0.55    0.06
   1  -9  -6    0.60    0.06
   1  -9  -6    0.69    0.06
  -1   9   6    0.50    0.07
  -1   9   6    0.70    0.07
   0  -9  -6    3.35    0.13
   0  -9  -6    3.55    0.12
   0   9   6    3.36    0.15
   0   9   6    3.69    0.13
  -1  -9  -6    8.16    0.21
  -1  -9  -6    8.06    0.21
   1   9   6    7.75    0.23
   1   9   6    7.97    0.21
  -2  -9  -6   11.35    0.26
  -2  -9  -6   11.61    0.27
   2   9   6   11.38    0.29
   2   9   6   11.49    0.26
  -3  -9  -6    4.34    0.14
  -3  -9  -6    4.14    0.13
   3   9   6    4.31    0.15
   3   9   6    4.25    0.13
  -4  -9  -6    0.66    0.05
  -4  -9  -6    0.73    0.06
   4   9   6    0.73    0.06
   4   9   6    0.61    0.07
  -5  -9  -6    1.67    0.08
  -5  -9  -6    1.65    0.09
   5   9   6    1.53    0.08
   5   9   6    1.52    0.08
   5   9   6    1.66    0.07
  -6  -9  -6    0.97    0.06
  -6  -9  -6    0.93    0.07
   6   9   6    0.99    0.06
   6   9   6    1.02    0.06
  -7  -9  -6    3.38    0.13
  -7  -9  -6    3.57    0.12
   7   9   6    3.51    0.11
   7   9   6    3.60    0.12
  -8  -9  -6    5.29    0.17
  -8  -9  -6    4.79    0.14
   8   9   6    4.66    0.15
   8   9   6    4.70    0.14
  -9  -9  -6    0.01    0.04
  -9  -9  -6   -0.01    0.03
   9   9   6    0.02    0.03
   9   9   6   -0.01    0.03
 -10  -9  -6    0.93    0.06
 -10  -9  -6    0.94    0.09
  10   9   6    0.78    0.07
  10   9   6    0.91    0.08
 -11  -9  -6    0.03    0.04
  11   9   6    0.02    0.03
  11   9   6    0.03    0.04
   3 -10  -6    0.69    0.08
  -3  10   6    0.62    0.09
  -3  10   6    0.57    0.09
   2 -10  -6    0.23    0.05
   2 -10  -6    0.14    0.04
  -2  10   6    0.14    0.04
  -2  10   6    0.16    0.06
   1 -10  -6    0.59    0.06
   1 -10  -6    0.63    0.07
  -1  10   6    0.56    0.06
  -1  10   6    0.51    0.08
   0 -10  -6    0.14    0.04
   0 -10  -6    0.05    0.03
   0  10   6    0.08    0.05
   0  10   6    0.09    0.04
  -1 -10  -6    0.02    0.03
  -1 -10  -6   -0.01    0.02
   1  10   6   -0.01    0.03
   1  10   6    0.00    0.04
  -2 -10  -6    1.30    0.08
  -2 -10  -6    1.17    0.08
   2  10   6    1.00    0.09
   2  10   6    1.41    0.08
  -3 -10  -6    8.48    0.21
  -3 -10  -6    8.35    0.22
   3  10   6    8.41    0.23
   3  10   6    8.37    0.21
  -4 -10  -6    3.07    0.11
  -4 -10  -6    3.02    0.12
   4  10   6    2.99    0.11
   4  10   6    3.00    0.13
  -5 -10  -6    4.87    0.14
  -5 -10  -6    4.76    0.16
   5  10   6    4.95    0.16
   5  10   6    5.03    0.15
  -6 -10  -6    2.28    0.10
  -6 -10  -6    2.46    0.11
   6  10   6    2.32    0.10
  -7 -10  -6    1.06    0.09
  -7 -10  -6    1.07    0.07
   7  10   6    1.24    0.07
   7  10   6    1.05    0.06
  -8 -10  -6    0.30    0.06
  -8 -10  -6    0.35    0.04
   8  10   6    0.27    0.04
   8  10   6    0.27    0.04
  -9 -10  -6    0.07    0.03
  -9 -10  -6    0.05    0.04
   9  10   6    0.07    0.03
   9  10   6    0.02    0.03
 -10 -10  -6    0.01    0.04
  10  10   6   -0.01    0.03
  10  10   6    0.02    0.03
 -11 -10  -6    0.02    0.04
  11  10   6    0.02    0.03
  11  10   6    0.02    0.04
   2 -11  -6    1.74    0.14
   2 -11  -6    1.72    0.11
  -2  11   6    1.70    0.10
  -2  11   6    1.47    0.14
   1 -11  -6    0.74    0.08
   1 -11  -6    0.69    0.07
  -1  11   6    0.65    0.07
  -1  11   6    0.51    0.08
   0 -11  -6    0.16    0.04
   0 -11  -6    0.14    0.04
   0  11   6    0.13    0.05
   0  11   6    0.08    0.04
  -1 -11  -6    0.51    0.07
  -1 -11  -6    0.40    0.05
   1  11   6    0.44    0.06
   1  11   6    0.33    0.06
  -2 -11  -6    2.49    0.11
  -2 -11  -6    2.62    0.12
   2  11   6    2.46    0.11
   2  11   6    2.28    0.13
  -3 -11  -6    3.98    0.14
  -3 -11  -6    3.93    0.15
   3  11   6    3.87    0.14
   3  11   6    3.90    0.16
  -4 -11  -6    1.71    0.09
  -4 -11  -6    1.95    0.10
   4  11   6    1.70    0.10
   4  11   6    1.68    0.09
  -5 -11  -6    0.52    0.06
  -5 -11  -6    0.68    0.06
   5  11   6    0.51    0.06
   5  11   6    0.61    0.06
  -6 -11  -6    2.07    0.11
  -6 -11  -6    2.03    0.09
   6  11   6    2.19    0.10
  -7 -11  -6    1.94    0.11
  -7 -11  -6    1.94    0.09
   7  11   6    1.92    0.10
  -8 -11  -6    1.21    0.07
  -8 -11  -6    1.26    0.10
   8  11   6    1.30    0.08
  -9 -11  -6    0.33    0.06
   9  11   6    0.28    0.05
   9  11   6    0.25    0.05
 -10 -11  -6    0.14    0.05
  10  11   6    0.06    0.04
  10  11   6    0.12    0.04
   1 -12  -6    2.12    0.11
   1 -12  -6    2.32    0.13
  -1  12   6    2.27    0.12
  -1  12   6    2.01    0.15
   0 -12  -6    2.74    0.12
   0 -12  -6    2.36    0.13
   0  12   6    2.43    0.12
   0  12   6    2.52    0.16
  -1 -12  -6    0.22    0.05
  -1 -12  -6    0.33    0.05
   1  12   6    0.16    0.05
   1  12   6    0.20    0.06
  -2 -12  -6    6.12    0.18
  -2 -12  -6    5.76    0.19
   2  12   6    5.62    0.21
   2  12   6    5.90    0.18
  -3 -12  -6    0.70    0.07
  -3 -12  -6    0.40    0.05
   3  12   6    0.45    0.07
   3  12   6    0.47    0.06
  -4 -12  -6    0.52    0.07
  -4 -12  -6    0.72    0.06
   4  12   6    0.57    0.06
   4  12   6    0.52    0.07
  -5 -12  -6    0.07    0.03
  -5 -12  -6    0.05    0.03
   5  12   6    0.04    0.04
   5  12   6    0.05    0.04
  -6 -12  -6    0.82    0.07
  -6 -12  -6    0.80    0.08
   6  12   6    0.78    0.07
  -7 -12  -6    0.09    0.04
  -7 -12  -6    0.07    0.03
   7  12   6   -0.04    0.03
  -8 -12  -6   -0.02    0.04
   8  12   6    0.00    0.03
  -9 -12  -6    1.41    0.11
   9  12   6    1.67    0.10
  -1 -13  -6    0.10    0.04
  -1 -13  -6    0.14    0.04
   1  13   6    0.17    0.05
   1  13   6    0.15    0.06
  -2 -13  -6    1.49    0.09
  -2 -13  -6    1.38    0.10
   2  13   6    1.45    0.10
   2  13   6    1.21    0.11
  -3 -13  -6    1.06    0.09
  -3 -13  -6    1.12    0.08
   3  13   6    0.95    0.09
  -4 -13  -6    0.17    0.04
  -4 -13  -6    0.22    0.05
   4  13   6    0.19    0.05
   4  13   6    0.17    0.05
  -5 -13  -6    0.03    0.04
  -5 -13  -6    0.08    0.03
   5  13   6   -0.05    0.03
  -6 -13  -6    0.11    0.04
  -6 -13  -6    0.13    0.04
   6  13   6    0.01    0.04
  -7 -13  -6    0.83    0.09
   7  13   6    0.81    0.08
   4  11  -7    3.24    0.12
   4  11  -7    3.23    0.13
  -4 -11   7    3.32    0.13
   3  11  -7    0.69    0.07
   3  11  -7    0.50    0.06
  -3 -11   7    0.68    0.07
  -3 -11   7    0.55    0.08
   2  11  -7    0.66    0.08
  -2 -11   7    0.72    0.07
  -2 -11   7    0.70    0.08
   1  11  -7    0.02    0.04
  -1 -11   7    0.10    0.03
  -1 -11   7    0.04    0.04
   0  11  -7    5.59    0.18
   0 -11   7    5.60    0.22
  -1  11  -7    2.00    0.11
   1 -11   7    2.03    0.14
  -2  11  -7    3.92    0.15
   2 -11   7    3.89    0.19
   5  10  -7    3.17    0.12
   5  10  -7    2.98    0.12
  -5 -10   7    2.81    0.12
  -5 -10   7    2.77    0.14
   4  10  -7    3.06    0.12
   4  10  -7    2.90    0.11
  -4 -10   7    2.70    0.12
  -4 -10   7    2.79    0.14
   3  10  -7    0.62    0.07
   3  10  -7    0.71    0.06
  -3 -10   7    0.69    0.07
  -3 -10   7    0.74    0.08
   2  10  -7    0.31    0.04
   2  10  -7    0.17    0.04
  -2 -10   7    0.33    0.06
  -2 -10   7    0.31    0.05
   1  10  -7    1.99    0.10
  -1 -10   7    1.93    0.12
  -1 -10   7    2.02    0.10
   0  10  -7    0.52    0.06
   0 -10   7    0.51    0.06
   0 -10   7    0.47    0.07
  -1  10  -7    2.44    0.11
   1 -10   7    2.46    0.11
   1 -10   7    2.51    0.15
  -2  10  -7    0.22    0.05
   2 -10   7    0.26    0.07
  -3  10  -7    0.07    0.04
   3 -10   7    0.10    0.06
  -4  10  -7   -0.02    0.03
  -4  10  -7   -0.05    0.04
   4 -10   7   -0.03    0.05
   6   9  -7    0.13    0.04
   6   9  -7    0.01    0.04
  -6  -9   7    0.11    0.04
  -6  -9   7    0.08    0.04
   5   9  -7    0.03    0.03
   5   9  -7    0.00    0.03
  -5  -9   7    0.02    0.03
  -5  -9   7   -0.02    0.03
   4   9  -7    0.22    0.04
   4   9  -7    0.17    0.04
  -4  -9   7    0.25    0.05
  -4  -9   7    0.25    0.05
   3   9  -7    0.22    0.04
   3   9  -7    0.29    0.04
  -3  -9   7    0.25    0.05
  -3  -9   7    0.21    0.04
   2   9  -7    1.00    0.08
   2   9  -7    1.06    0.06
  -2  -9   7    1.18    0.08
  -2  -9   7    1.04    0.09
   1   9  -7    0.23    0.03
   1   9  -7    0.28    0.04
  -1  -9   7    0.27    0.05
  -1  -9   7    0.16    0.05
   0   9  -7    0.41    0.05
   0  -9   7    0.45    0.07
   0  -9   7    0.43    0.06
  -1   9  -7    1.87    0.10
   1  -9   7    1.88    0.12
   1  -9   7    1.79    0.10
  -2   9  -7    0.10    0.04
   2  -9   7    0.12    0.05
   2  -9   7    0.10    0.04
  -3   9  -7    0.03    0.04
  -3   9  -7    0.12    0.03
   3  -9   7    0.09    0.04
   3  -9   7    0.13    0.05
  -4   9  -7    0.37    0.06
  -4   9  -7    0.40    0.05
   4  -9   7    0.55    0.09
  -5   9  -7    0.35    0.05
  -5   9  -7    0.45    0.06
   5  -9   7    0.46    0.09
   7   8  -7    3.09    0.12
   7   8  -7    3.12    0.12
  -7  -8   7    2.63    0.13
  -7  -8   7    3.02    0.13
   6   8  -7    6.27    0.17
   6   8  -7    6.35    0.17
  -6  -8   7    6.18    0.20
  -6  -8   7    5.87    0.18
   5   8  -7    4.99    0.14
   5   8  -7    5.00    0.15
  -5  -8   7    4.69    0.16
  -5  -8   7    4.66    0.16
   4   8  -7    1.93    0.08
   4   8  -7    2.10    0.09
  -4  -8   7    2.03    0.11
  -4  -8   7    2.13    0.10
   3   8  -7    1.44    0.07
   3   8  -7    1.52    0.08
  -3  -8   7    1.36    0.09
  -3  -8   7    1.45    0.09
   2   8  -7    1.53    0.08
   2   8  -7    1.60    0.07
  -2  -8   7    1.53    0.09
  -2  -8   7    1.62    0.09
   1   8  -7    1.84    0.09
   1   8  -7    1.69    0.07
  -1  -8   7    1.63    0.10
  -1  -8   7    1.60    0.09
   0   8  -7    0.00    0.03
   0   8  -7    0.03    0.02
   0  -8   7    0.02    0.03
   0  -8   7    0.04    0.03
  -1   8  -7    0.80    0.07
   1  -8   7    0.69    0.07
   1  -8   7    0.75    0.08
  -2   8  -7    2.83    0.09
  -2   8  -7    3.17    0.11
   2  -8   7    3.16    0.15
   2  -8   7    3.15    0.13
  -3   8  -7    0.10    0.03
  -3   8  -7    0.04    0.03
   3  -8   7    0.08    0.03
   3  -8   7    0.03    0.04
  -4   8  -7    0.26    0.05
  -4   8  -7    0.31    0.04
   4  -8   7    0.29    0.05
   4  -8   7    0.38    0.08
  -5   8  -7    0.80    0.07
  -5   8  -7    0.77    0.07
   5  -8   7    0.65    0.09
   5  -8   7    0.55    0.07
  -6   8  -7    0.14    0.04
  -6   8  -7    0.23    0.05
   6  -8   7    0.15    0.07
  -7   8  -7    2.78    0.12
   7   7  -7   -0.02    0.03
   7   7  -7   -0.01    0.03
  -7  -7   7   -0.01    0.03
  -7  -7   7   -0.04    0.03
   6   7  -7    0.04    0.04
   6   7  -7    0.00    0.03
  -6  -7   7    0.05    0.04
  -6  -7   7    0.01    0.03
   5   7  -7    0.83    0.06
   5   7  -7    0.69    0.07
  -5  -7   7    0.69    0.07
  -5  -7   7    0.69    0.07
   4   7  -7    0.24    0.04
   4   7  -7    0.23    0.03
  -4  -7   7    0.24    0.04
  -4  -7   7    0.19    0.04
   3   7  -7    2.26    0.08
   3   7  -7    2.29    0.10
  -3  -7   7    2.39    0.10
  -3  -7   7    2.27    0.10
   2   7  -7    1.90    0.07
   2   7  -7    1.77    0.08
  -2  -7   7    1.83    0.09
  -2  -7   7    1.88    0.09
   1   7  -7    1.75    0.08
   1   7  -7    1.79    0.06
  -1  -7   7    1.77    0.09
  -1  -7   7    1.71    0.09
   0   7  -7    1.20    0.05
   0   7  -7    1.19    0.07
   0  -7   7    1.36    0.08
   0  -7   7    1.25    0.08
  -1   7  -7    0.09    0.02
  -1   7  -7    0.07    0.02
  -1   7  -7    0.04    0.03
   1  -7   7    0.06    0.03
   1  -7   7    0.22    0.05
  -2   7  -7    1.41    0.06
  -2   7  -7    1.63    0.08
   2  -7   7    1.51    0.10
   2  -7   7    1.44    0.09
  -3   7  -7    0.02    0.03
  -3   7  -7    0.02    0.02
   3  -7   7    0.00    0.03
   3  -7   7   -0.02    0.03
  -4   7  -7    0.75    0.06
  -4   7  -7    0.74    0.05
   4  -7   7    0.84    0.08
   4  -7   7    0.61    0.08
  -5   7  -7    0.32    0.04
  -5   7  -7    0.36    0.05
   5  -7   7    0.32    0.07
   5  -7   7    0.34    0.06
  -6   7  -7    0.65    0.06
  -6   7  -7    0.60    0.06
   6  -7   7    0.58    0.09
   6  -7   7    0.49    0.07
  -7   7  -7    0.04    0.03
  -7   7  -7   -0.02    0.03
   7  -7   7   -0.03    0.03
   7  -7   7   -0.04    0.05
   8   6  -7    0.76    0.07
  -8  -6   7    0.75    0.07
   7   6  -7   -0.04    0.03
   7   6  -7   -0.02    0.03
  -7  -6   7    0.00    0.03
  -7  -6   7    0.01    0.03
   6   6  -7    0.08    0.04
   6   6  -7    0.08    0.03
  -6  -6   7    0.06    0.04
  -6  -6   7    0.07    0.03
   5   6  -7    0.92    0.06
   5   6  -7    0.91    0.07
  -5  -6   7    1.02    0.07
  -5  -6   7    1.11    0.08
   4   6  -7    0.00    0.03
   4   6  -7    0.00    0.02
  -4  -6   7    0.01    0.03
  -4  -6   7    0.05    0.03
   3   6  -7   -0.02    0.02
   3   6  -7   -0.03    0.03
  -3  -6   7    0.01    0.02
  -3  -6   7    0.03    0.03
   2   6  -7    4.86    0.14
   2   6  -7    4.80    0.12
  -2  -6   7    4.59    0.15
  -2  -6   7    4.72    0.14
   1   6  -7    1.93    0.07
   1   6  -7    1.99    0.09
  -1  -6   7    1.86    0.09
  -1  -6   7    1.98    0.10
   0   6  -7    3.25    0.08
   0   6  -7    3.24    0.11
   0   6  -7    3.12    0.08
   0  -6   7    3.27    0.12
   0  -6   7    3.15    0.12
  -1   6  -7    3.00    0.08
  -1   6  -7    3.07    0.08
  -1   6  -7    3.15    0.10
   1  -6   7    2.85    0.12
   1  -6   7    3.06    0.12
  -2   6  -7    2.27    0.09
  -2   6  -7    2.22    0.07
   2  -6   7    2.32    0.11
   2  -6   7    2.21    0.11
  -3   6  -7    0.07    0.02
  -3   6  -7    0.05    0.03
   3  -6   7    0.00    0.03
   3  -6   7    0.08    0.04
  -4   6  -7    0.81    0.05
  -4   6  -7    0.69    0.06
   4  -6   7    0.79    0.07
   4  -6   7    0.79    0.09
  -5   6  -7    3.07    0.11
  -5   6  -7    3.02    0.10
   5  -6   7    2.82    0.15
   5  -6   7    3.25    0.13
  -6   6  -7    1.02    0.07
  -6   6  -7    0.93    0.07
   6  -6   7    0.93    0.08
   6  -6   7    0.98    0.10
  -7   6  -7   -0.01    0.03
  -7   6  -7   -0.02    0.03
   7  -6   7   -0.04    0.04
   7  -6   7    0.00    0.03
  -8   6  -7    0.22    0.04
  -8   6  -7    0.29    0.05
   8  -6   7    0.17    0.05
   8  -6   7    0.18    0.07
   8   5  -7    0.60    0.06
  -8  -5   7    0.49    0.06
   7   5  -7    0.43    0.05
   7   5  -7    0.35    0.05
  -7  -5   7    0.34    0.07
  -7  -5   7    0.42    0.06
   6   5  -7    0.03    0.03
   6   5  -7   -0.01    0.03
  -6  -5   7    0.00    0.03
  -6  -5   7   -0.03    0.03
   5   5  -7    0.27    0.05
   5   5  -7    0.38    0.04
  -5  -5   7    0.35    0.05
  -5  -5   7    0.33    0.05
   4   5  -7    2.41    0.10
   4   5  -7    2.14    0.08
  -4  -5   7    2.14    0.10
  -4  -5   7    2.09    0.09
   3   5  -7   16.31    0.34
   3   5  -7   16.45    0.32
  -3  -5   7   16.50    0.34
  -3  -5   7   16.14    0.35
   2   5  -7    0.68    0.05
   2   5  -7    0.67    0.06
  -2  -5   7    0.71    0.06
  -2  -5   7    0.69    0.05
   1   5  -7   31.58    0.60
   1   5  -7   31.60    0.57
  -1  -5   7   31.94    0.62
  -1  -5   7   31.55    0.60
   0   5  -7    5.42    0.14
   0   5  -7    5.49    0.12
   0   5  -7    5.40    0.11
   0  -5   7    5.13    0.16
   0  -5   7    5.51    0.15
  -1   5  -7    4.09    0.10
  -1   5  -7    4.15    0.12
  -1   5  -7    4.14    0.09
   1  -5   7    3.86    0.13
   1  -5   7    3.98    0.14
  -2   5  -7    4.82    0.11
  -2   5  -7    4.86    0.10
  -2   5  -7    4.74    0.13
   2  -5   7    4.72    0.15
   2  -5   7    4.94    0.16
  -3   5  -7    0.14    0.02
  -3   5  -7    0.12    0.03
   3  -5   7    0.09    0.03
   3  -5   7    0.12    0.04
  -4   5  -7    0.57    0.05
  -4   5  -7    0.68    0.05
   4  -5   7    0.52    0.07
   4  -5   7    0.66    0.07
  -5   5  -7    0.02    0.02
  -5   5  -7    0.02    0.02
   5  -5   7    0.03    0.03
   5  -5   7    0.02    0.04
  -6   5  -7    1.28    0.07
  -6   5  -7    1.25    0.07
   6  -5   7    1.12    0.10
   6  -5   7    1.26    0.09
  -7   5  -7    2.04    0.09
  -7   5  -7    2.19    0.09
   7  -5   7    2.11    0.14
   7  -5   7    1.98    0.11
  -8   5  -7    0.14    0.04
  -8   5  -7    0.06    0.03
   8  -5   7    0.06    0.04
   8  -5   7    0.02    0.05
  -9   5  -7    0.62    0.07
   9  -5   7    0.55    0.08
   9  -5   7    0.58    0.11
   8   4  -7    0.26    0.06
   8   4  -7    0.16    0.04
  -8  -4   7    0.17    0.04
   7   4  -7    1.79    0.09
   7   4  -7    1.98    0.10
  -7  -4   7    1.81    0.09
   6   4  -7    0.17    0.03
   6   4  -7    0.30    0.05
  -6  -4   7    0.23    0.04
  -6  -4   7    0.23    0.04
   5   4  -7    1.02    0.06
   5   4  -7    1.17    0.08
  -5  -4   7    1.04    0.07
  -5  -4   7    0.96    0.07
   4   4  -7    2.08    0.10
   4   4  -7    2.18    0.08
  -4  -4   7    2.02    0.09
  -4  -4   7    2.25    0.09
   3   4  -7    0.49    0.05
   3   4  -7    0.51    0.05
  -3  -4   7    0.52    0.05
  -3  -4   7    0.52    0.05
   2   4  -7    0.01    0.03
  -2  -4   7    0.05    0.02
  -2  -4   7   -0.01    0.02
   1   4  -7    0.85    0.03
   1   4  -7    0.81    0.06
  -1  -4   7    0.98    0.06
  -1  -4   7    0.95    0.07
  -1  -4   7    0.87    0.05
   0   4  -7   14.93    0.27
   0   4  -7   14.69    0.30
   0  -4   7   14.65    0.32
   0  -4   7   14.58    0.31
   0  -4   7   15.20    0.29
  -1   4  -7    7.27    0.15
  -1   4  -7    7.16    0.15
  -1   4  -7    7.17    0.17
   1  -4   7    7.23    0.18
   1  -4   7    6.97    0.19
  -2   4  -7    0.18    0.02
  -2   4  -7    0.22    0.02
  -2   4  -7    0.17    0.03
   2  -4   7    0.19    0.04
   2  -4   7    0.17    0.03
  -3   4  -7   16.73    0.30
  -3   4  -7   17.00    0.33
  -3   4  -7   16.41    0.32
   3  -4   7   16.82    0.37
   3  -4   7   16.29    0.36
  -4   4  -7    0.15    0.03
  -4   4  -7    0.17    0.03
   4  -4   7    0.17    0.04
   4  -4   7    0.18    0.04
  -5   4  -7    0.32    0.04
  -5   4  -7    0.37    0.04
   5  -4   7    0.31    0.05
   5  -4   7    0.39    0.06
  -6   4  -7    1.01    0.06
  -6   4  -7    1.10    0.06
   6  -4   7    0.97    0.09
   6  -4   7    1.00    0.08
  -7   4  -7    5.89    0.15
  -7   4  -7    6.03    0.16
   7  -4   7    6.07    0.20
   7  -4   7    6.04    0.22
  -8   4  -7    5.33    0.15
  -8   4  -7    5.29    0.15
   8  -4   7    5.45    0.19
   8  -4   7    5.33    0.22
  -9   4  -7    7.25    0.20
   9  -4   7    7.53    0.24
   9  -4   7    7.26    0.28
 -10   4  -7    1.85    0.10
  10  -4   7    1.74    0.13
  10  -4   7    1.68    0.15
   8   3  -7    1.69    0.09
   8   3  -7    1.74    0.10
  -8  -3   7    1.68    0.09
   7   3  -7    0.00    0.03
   7   3  -7   -0.02    0.03
  -7  -3   7    0.00    0.03
   6   3  -7    0.31    0.05
   6   3  -7    0.27    0.04
  -6  -3   7    0.29    0.04
  -6  -3   7    0.22    0.04
   5   3  -7    0.67    0.07
   5   3  -7    0.53    0.05
  -5  -3   7    0.59    0.05
  -5  -3   7    0.55    0.06
   4   3  -7    2.34    0.11
  -4  -3   7    2.43    0.10
  -4  -3   7    2.50    0.10
  -4  -3   7    2.48    0.09
   3   3  -7   -0.03    0.03
  -3  -3   7    0.00    0.02
  -3  -3   7    0.01    0.02
  -3  -3   7   -0.03    0.02
   2   3  -7    0.22    0.04
  -2  -3   7    0.20    0.03
  -2  -3   7    0.26    0.04
  -2  -3   7    0.24    0.03
   1   3  -7    0.22    0.02
   1   3  -7    0.14    0.03
  -1  -3   7    0.16    0.03
  -1  -3   7    0.21    0.03
  -1  -3   7    0.21    0.04
   0   3  -7    0.01    0.01
   0   3  -7    0.04    0.02
   0  -3   7    0.00    0.02
   0  -3   7    0.02    0.02
   0  -3   7    0.02    0.02
  -1   3  -7    1.94    0.06
  -1   3  -7    1.93    0.07
   1  -3   7    1.99    0.09
   1  -3   7    1.99    0.07
   1  -3   7    2.03    0.08
  -2   3  -7    9.65    0.21
  -2   3  -7    9.56    0.19
   2  -3   7    9.70    0.23
   2  -3   7    9.79    0.19
   2  -3   7    9.69    0.24
  -3   3  -7    1.40    0.06
  -3   3  -7    1.43    0.05
   3  -3   7    1.45    0.08
   3  -3   7    1.41    0.05
   3  -3   7    1.41    0.08
  -4   3  -7    0.06    0.02
  -4   3  -7    0.05    0.02
   4  -3   7    0.08    0.03
   4  -3   7    0.06    0.03
  -5   3  -7    0.16    0.03
  -5   3  -7    0.20    0.03
   5  -3   7    0.24    0.05
   5  -3   7    0.23    0.04
  -6   3  -7    7.42    0.18
  -6   3  -7    7.35    0.17
   6  -3   7    7.56    0.23
   6  -3   7    7.55    0.21
  -7   3  -7    0.04    0.03
  -7   3  -7    0.07    0.02
   7  -3   7    0.11    0.04
   7  -3   7    0.06    0.04
  -8   3  -7    0.39    0.04
  -8   3  -7    0.32    0.04
   8  -3   7    0.29    0.07
   8  -3   7    0.31    0.06
  -9   3  -7    0.01    0.03
   9  -3   7    0.05    0.06
   9  -3   7    0.16    0.05
 -10   3  -7    2.50    0.11
  10  -3   7    2.44    0.17
  10  -3   7    2.28    0.14
   8   2  -7    0.87    0.09
   8   2  -7    0.68    0.07
  -8  -2   7    0.76    0.07
   7   2  -7    0.02    0.03
   7   2  -7    0.05    0.04
  -7  -2   7    0.01    0.03
   6   2  -7    0.11    0.04
  -6  -2   7    0.08    0.03
   5   2  -7    0.07    0.03
  -5  -2   7    0.01    0.03
  -5  -2   7    0.06    0.02
  -5  -2   7    0.01    0.03
   4   2  -7   11.29    0.27
  -4  -2   7   11.62    0.26
  -4  -2   7   10.83    0.25
  -4  -2   7   11.35    0.24
   3   2  -7    3.45    0.08
   3   2  -7    3.29    0.12
  -3  -2   7    3.24    0.11
  -3  -2   7    3.33    0.09
  -3  -2   7    3.36    0.11
   2   2  -7    0.04    0.03
   2   2  -7    0.08    0.02
  -2  -2   7    0.06    0.03
  -2  -2   7    0.07    0.02
  -2  -2   7    0.06    0.02
   1   2  -7    3.30    0.08
   1   2  -7    3.21    0.11
  -1  -2   7    3.17    0.08
  -1  -2   7    3.19    0.10
  -1  -2   7    3.05    0.11
   0   2  -7    5.29    0.14
   0   2  -7    5.26    0.12
   0  -2   7    5.20    0.15
   0  -2   7    5.47    0.14
   0  -2   7    5.36    0.12
  -1   2  -7    1.86    0.07
  -1   2  -7    1.83    0.06
   1  -2   7    1.91    0.08
   1  -2   7    1.83    0.06
   1  -2   7    1.90    0.07
  -2   2  -7    0.59    0.04
  -2   2  -7    0.58    0.04
   2  -2   7    0.59    0.05
   2  -2   7    0.57    0.04
   2  -2   7    0.55    0.04
  -3   2  -7   11.65    0.23
  -3   2  -7   11.99    0.24
   3  -2   7   11.91    0.26
   3  -2   7   11.86    0.23
   3  -2   7   11.83    0.27
  -4   2  -7    0.18    0.03
  -4   2  -7    0.17    0.02
   4  -2   7    0.14    0.02
   4  -2   7    0.14    0.03
   4  -2   7    0.14    0.03
  -5   2  -7    2.08    0.07
  -5   2  -7    2.02    0.07
   5  -2   7    2.06    0.10
   5  -2   7    2.07    0.10
  -6   2  -7    0.22    0.03
  -6   2  -7    0.32    0.04
   6  -2   7    0.37    0.05
   6  -2   7    0.34    0.06
  -7   2  -7    3.37    0.11
  -7   2  -7    3.24    0.09
   7  -2   7    3.35    0.15
   7  -2   7    3.39    0.14
  -8   2  -7    2.66    0.09
  -8   2  -7    2.53    0.10
   8  -2   7    2.72    0.15
   8  -2   7    2.69    0.13
  -9   2  -7    0.51    0.05
   9  -2   7    0.45    0.07
   9  -2   7    0.35    0.07
 -10   2  -7    0.11    0.04
  10  -2   7    0.02    0.05
  10  -2   7    0.13    0.05
 -11   2  -7    0.21    0.05
  11  -2   7    0.13    0.05
  11  -2   7    0.28    0.08
   8   1  -7    4.40    0.14
   8   1  -7    4.54    0.17
  -8  -1   7    4.44    0.14
   7   1  -7    2.04    0.12
  -7  -1   7    1.85    0.09
   6   1  -7    5.29    0.18
  -6  -1   7    5.04    0.16
  -6  -1   7    5.07    0.15
   5   1  -7    5.45    0.18
  -5  -1   7    5.36    0.15
  -5  -1   7    5.65    0.16
  -5  -1   7    5.60    0.14
   4   1  -7    0.47    0.03
   4   1  -7    0.33    0.05
  -4  -1   7    0.28    0.04
  -4  -1   7    0.38    0.04
  -4  -1   7    0.42    0.04
   3   1  -7    1.03    0.07
   3   1  -7    1.03    0.04
  -3  -1   7    0.82    0.06
  -3  -1   7    0.90    0.04
   2   1  -7    0.02    0.01
   2   1  -7    0.01    0.02
  -2  -1   7    0.01    0.01
  -2  -1   7    0.03    0.03
  -2  -1   7   -0.01    0.02
   1   1  -7    7.99    0.20
   1   1  -7    8.43    0.17
  -1  -1   7    8.31    0.19
  -1  -1   7    8.41    0.20
  -1  -1   7    8.56    0.16
   0   1  -7    1.48    0.05
   0   1  -7    1.33    0.07
   0  -1   7    1.41    0.07
   0  -1   7    1.40    0.04
   0  -1   7    1.42    0.06
  -1   1  -7    0.22    0.03
  -1   1  -7    0.20    0.02
   1  -1   7    0.20    0.02
   1  -1   7    0.19    0.03
  -2   1  -7    0.45    0.04
  -2   1  -7    0.44    0.04
   2  -1   7    0.50    0.05
   2  -1   7    0.35    0.03
   2  -1   7    0.43    0.03
  -3   1  -7    2.02    0.07
  -3   1  -7    2.11    0.07
   3  -1   7    2.20    0.07
   3  -1   7    2.17    0.09
   3  -1   7    2.17    0.08
  -4   1  -7    6.25    0.15
  -4   1  -7    6.59    0.14
   4  -1   7    6.44    0.14
   4  -1   7    6.19    0.16
   4  -1   7    6.28    0.17
  -5   1  -7    4.12    0.11
  -5   1  -7    4.16    0.10
   5  -1   7    4.33    0.10
   5  -1   7    4.22    0.14
   5  -1   7    4.27    0.14
  -6   1  -7   15.86    0.30
  -6   1  -7   15.76    0.32
   6  -1   7   15.51    0.35
   6  -1   7   16.37    0.36
  -7   1  -7    0.93    0.05
  -7   1  -7    0.95    0.06
   7  -1   7    1.07    0.08
  -8   1  -7    3.00    0.10
  -8   1  -7    2.85    0.11
   8  -1   7    2.78    0.13
  -9   1  -7    0.57    0.06
   9  -1   7    0.39    0.06
 -10   1  -7   -0.03    0.03
  10  -1   7    0.00    0.04
  10  -1   7   -0.02    0.05
 -11   1  -7    0.00    0.03
  11  -1   7    0.03    0.04
  11  -1   7    0.01    0.05
   8   0  -7    0.10    0.05
   8   0  -7    0.06    0.03
  -8   0   7    0.07    0.03
   7   0  -7    2.26    0.12
  -7   0   7    1.95    0.11
  -7   0   7    2.10    0.09
   6   0  -7    0.02    0.04
  -6   0   7    0.03    0.04
  -6   0   7    0.00    0.03
   5   0  -7    0.06    0.04
   5   0  -7    0.10    0.02
  -5   0   7    0.04    0.03
  -5   0   7    0.07    0.04
   4   0  -7    0.34    0.05
   4   0  -7    0.40    0.03
  -4   0   7    0.26    0.04
  -4   0   7    0.30    0.05
  -4   0   7    0.42    0.03
   3   0  -7    1.17    0.05
   3   0  -7    1.06    0.08
  -3   0   7    1.13    0.06
  -3   0   7    1.05    0.04
  -3   0   7    1.10    0.07
   2   0  -7    2.46    0.07
   2   0  -7    2.44    0.10
  -2   0   7    2.51    0.09
  -2   0   7    2.37    0.06
  -2   0   7    2.34    0.09
   1   0  -7    0.39    0.03
   1   0  -7    0.32    0.04
  -1   0   7    0.42    0.04
  -1   0   7    0.47    0.04
   0   0  -7    0.16    0.03
   0   0  -7    0.12    0.02
   0   0   7    0.16    0.03
   0   0   7    0.25    0.03
  -1   0  -7    7.88    0.17
  -1   0  -7    7.96    0.19
   1   0   7    8.05    0.19
   1   0   7    7.78    0.18
  -2   0  -7    8.35    0.19
  -2   0  -7    8.49    0.18
   2   0   7    8.55    0.17
   2   0   7    8.70    0.19
   2   0   7    8.63    0.20
  -3   0  -7    8.71    0.18
  -3   0  -7    8.60    0.18
   3   0   7    8.34    0.18
   3   0   7    8.48    0.21
   3   0   7    8.64    0.19
  -4   0  -7    8.99    0.20
  -4   0  -7    9.22    0.19
   4   0   7    9.42    0.22
   4   0   7    9.51    0.19
  -5   0  -7    0.32    0.03
  -5   0  -7    0.32    0.03
  -5   0  -7    0.35    0.03
   5   0   7    0.29    0.04
   5   0   7    0.28    0.03
  -6   0  -7    0.02    0.02
  -6   0  -7    0.03    0.02
  -6   0  -7   -0.01    0.01
   6   0   7   -0.01    0.02
   6   0   7    0.02    0.01
  -7   0  -7    0.36    0.04
  -7   0  -7    0.37    0.03
  -7   0  -7    0.25    0.03
   7   0   7    0.22    0.04
  -8   0  -7    0.16    0.03
  -8   0  -7    0.18    0.04
   8   0   7    0.15    0.04
  -9   0  -7    0.27    0.04
  -9   0  -7    0.31    0.05
   9   0   7    0.27    0.05
 -10   0  -7    1.11    0.09
 -10   0  -7    1.28    0.08
  10   0   7    1.22    0.10
 -11   0  -7    0.03    0.04
 -11   0  -7    0.03    0.03
  11   0   7    0.00    0.04
   8  -1  -7    0.93    0.10
  -8   1   7    0.82    0.07
   7  -1  -7    3.33    0.15
  -7   1   7    3.03    0.11
  -7   1   7    3.15    0.13
   6  -1  -7   -0.01    0.03
   6  -1  -7   -0.03    0.02
  -6   1   7   -0.01    0.02
  -6   1   7   -0.01    0.03
   5  -1  -7    0.09    0.04
   5  -1  -7    0.16    0.03
  -5   1   7    0.10    0.04
  -5   1   7    0.09    0.03
   4  -1  -7    1.37    0.06
   4  -1  -7    1.30    0.09
  -4   1   7    1.44    0.07
  -4   1   7    1.32    0.08
  -4   1   7    1.41    0.06
   3  -1  -7   14.30    0.29
   3  -1  -7   13.96    0.33
  -3   1   7   14.36    0.31
  -3   1   7   14.96    0.30
   2  -1  -7   19.16    0.36
   2  -1  -7   18.94    0.40
  -2   1   7   18.46    0.39
  -2   1   7   19.52    0.38
   1  -1  -7    0.30    0.04
   1  -1  -7    0.32    0.03
  -1   1   7    0.37    0.04
  -1   1   7    0.38    0.04
   0  -1  -7    1.44    0.05
   0  -1  -7    1.36    0.07
   0   1   7    1.55    0.07
   0   1   7    1.62    0.07
  -1  -1  -7    2.11    0.08
  -1  -1  -7    2.29    0.07
   1   1   7    2.06    0.08
   1   1   7    2.07    0.08
  -2  -1  -7   11.01    0.23
  -2  -1  -7   11.06    0.24
   2   1   7   11.09    0.21
   2   1   7   10.92    0.23
   2   1   7   11.53    0.25
  -3  -1  -7    3.13    0.09
  -3  -1  -7    3.27    0.09
  -3  -1  -7    3.20    0.08
   3   1   7    3.31    0.09
   3   1   7    3.37    0.11
  -4  -1  -7    2.74    0.09
  -4  -1  -7    2.99    0.08
  -4  -1  -7    2.94    0.08
   4   1   7    2.92    0.10
   4   1   7    2.85    0.08
  -5  -1  -7    0.00    0.02
  -5  -1  -7    0.03    0.02
  -5  -1  -7    0.02    0.01
   5   1   7    0.01    0.01
   5   1   7   -0.01    0.02
  -6  -1  -7    0.01    0.02
  -6  -1  -7    0.01    0.02
   6   1   7    0.02    0.02
   6   1   7    0.01    0.01
  -7  -1  -7    4.41    0.13
  -7  -1  -7    4.60    0.10
  -7  -1  -7    4.61    0.14
   7   1   7    4.79    0.11
  -8  -1  -7    0.05    0.03
  -8  -1  -7    0.08    0.03
  -9  -1  -7    2.15    0.10
  -9  -1  -7    1.96    0.08
   9   1   7    1.80    0.10
 -10  -1  -7   -0.02    0.03
 -10  -1  -7    0.00    0.03
  10   1   7    0.01    0.04
 -11  -1  -7    0.18    0.05
 -11  -1  -7    0.19    0.04
  11   1   7    0.24    0.06
 -12  -1  -7    3.07    0.15
 -12  -1  -7    3.39    0.13
  12   1   7    3.32    0.16
   8  -2  -7    3.24    0.16
  -8   2   7    2.84    0.13
   7  -2  -7    3.21    0.15
  -7   2   7    3.19    0.11
  -7   2   7    3.17    0.13
   6  -2  -7    2.42    0.13
   6  -2  -7    2.48    0.10
  -6   2   7    2.24    0.11
  -6   2   7    2.39    0.09
   5  -2  -7    2.98    0.13
   5  -2  -7    3.07    0.10
  -5   2   7    3.06    0.12
  -5   2   7    3.03    0.09
   4  -2  -7    0.00    0.03
   4  -2  -7    0.04    0.02
  -4   2   7   -0.03    0.03
  -4   2   7    0.04    0.02
   3  -2  -7    2.95    0.12
   3  -2  -7    2.93    0.09
   3  -2  -7    3.21    0.10
  -3   2   7    3.05    0.09
  -3   2   7    2.88    0.11
   2  -2  -7   17.32    0.37
   2  -2  -7   17.13    0.33
  -2   2   7   16.14    0.35
  -2   2   7   17.56    0.34
   1  -2  -7    2.17    0.09
   1  -2  -7    2.12    0.07
  -1   2   7    2.11    0.08
  -1   2   7    2.24    0.08
   0  -2  -7   10.00    0.21
   0  -2  -7    9.97    0.23
   0   2   7   10.25    0.22
   0   2   7   10.30    0.23
  -1  -2  -7    0.26    0.03
  -1  -2  -7    0.23    0.03
   1   2   7    0.29    0.03
   1   2   7    0.27    0.03
  -2  -2  -7    5.10    0.12
  -2  -2  -7    5.23    0.13
   2   2   7    4.78    0.13
   2   2   7    4.95    0.13
  -3  -2  -7    1.79    0.07
  -3  -2  -7    1.96    0.05
  -3  -2  -7    1.82    0.07
   3   2   7    1.99    0.08
   3   2   7    1.92    0.07
  -4  -2  -7    8.41    0.19
  -4  -2  -7    8.74    0.18
  -4  -2  -7    8.44    0.18
   4   2   7    8.51    0.18
   4   2   7    8.62    0.20
  -5  -2  -7    5.00    0.11
  -5  -2  -7    4.96    0.13
  -5  -2  -7    4.97    0.12
   5   2   7    5.30    0.15
   5   2   7    4.97    0.12
  -6  -2  -7    0.92    0.06
  -6  -2  -7    1.17    0.04
  -6  -2  -7    0.95    0.06
   6   2   7    0.98    0.05
   6   2   7    0.93    0.06
  -7  -2  -7    8.41    0.20
  -7  -2  -7    7.95    0.19
   7   2   7    8.45    0.18
   7   2   7    8.28    0.21
  -8  -2  -7    1.46    0.07
  -8  -2  -7    1.65    0.08
   8   2   7    1.56    0.06
   8   2   7    1.42    0.08
  -9  -2  -7   -0.01    0.03
  -9  -2  -7    0.02    0.03
   9   2   7   -0.04    0.03
 -10  -2  -7   -0.04    0.03
 -10  -2  -7   -0.02    0.02
  10   2   7    0.05    0.04
 -11  -2  -7    0.06    0.03
 -11  -2  -7    0.05    0.04
  11   2   7    0.01    0.04
 -12  -2  -7    2.43    0.13
 -12  -2  -7    2.30    0.10
  12   2   7    2.36    0.14
   7  -3  -7    0.04    0.04
   7  -3  -7    0.05    0.03
  -7   3   7   -0.04    0.04
   6  -3  -7    0.03    0.03
   6  -3  -7   -0.01    0.04
  -6   3   7   -0.01    0.04
  -6   3   7    0.02    0.02
   5  -3  -7    0.94    0.06
  -5   3   7    1.04    0.05
  -5   3   7    0.95    0.12
  -5   3   7    0.95    0.08
   4  -3  -7    1.19    0.07
  -4   3   7    1.09    0.11
  -4   3   7    1.23    0.08
  -4   3   7    1.31    0.06
   3  -3  -7    2.22    0.08
  -3   3   7    2.05    0.13
  -3   3   7    2.32    0.07
  -3   3   7    2.16    0.10
   2  -3  -7   11.04    0.23
   2  -3  -7   10.07    0.21
  -2   3   7   10.53    0.25
  -2   3   7   11.05    0.22
  -2   3   7   10.57    0.29
   1  -3  -7    4.83    0.12
  -1   3   7    4.53    0.13
  -1   3   7    4.46    0.16
  -1   3   7    4.74    0.12
   0  -3  -7    0.91    0.05
   0   3   7    0.82    0.08
   0   3   7    0.90    0.05
   0   3   7    0.89    0.06
  -1  -3  -7    0.95    0.06
  -1  -3  -7    0.90    0.05
   1   3   7    0.98    0.05
   1   3   7    0.96    0.05
  -2  -3  -7    3.32    0.10
  -2  -3  -7    3.23    0.09
  -2  -3  -7    3.33    0.07
   2   3   7    3.23    0.10
   2   3   7    3.24    0.10
  -3  -3  -7    0.03    0.02
  -3  -3  -7    0.00    0.01
  -3  -3  -7    0.01    0.01
   3   3   7    0.04    0.02
   3   3   7    0.00    0.02
  -4  -3  -7    5.84    0.15
  -4  -3  -7    6.02    0.14
  -4  -3  -7    6.16    0.14
   4   3   7    6.11    0.16
   4   3   7    5.89    0.14
  -5  -3  -7    1.95    0.06
  -5  -3  -7    1.90    0.07
  -5  -3  -7    1.88    0.07
   5   3   7    1.87    0.08
   5   3   7    2.00    0.07
  -6  -3  -7    0.19    0.02
  -6  -3  -7    0.15    0.03
  -6  -3  -7    0.18    0.03
   6   3   7    0.14    0.03
   6   3   7    0.15    0.02
  -7  -3  -7   15.11    0.31
  -7  -3  -7   15.34    0.32
   7   3   7   15.67    0.30
   7   3   7   15.22    0.34
  -8  -3  -7    1.54    0.07
  -8  -3  -7    1.47    0.08
   8   3   7    1.64    0.06
   8   3   7    1.56    0.09
  -9  -3  -7    4.13    0.14
  -9  -3  -7    4.16    0.13
   9   3   7    4.31    0.11
   9   3   7    4.15    0.15
 -10  -3  -7    2.68    0.12
 -10  -3  -7    2.60    0.10
  10   3   7    2.58    0.13
 -11  -3  -7    2.98    0.11
 -11  -3  -7    3.14    0.14
  11   3   7    2.84    0.14
 -12  -3  -7    1.50    0.11
 -12  -3  -7    1.46    0.09
  12   3   7    1.24    0.11
   7  -4  -7    0.11    0.04
   7  -4  -7    0.11    0.05
  -7   4   7    0.07    0.04
   6  -4  -7    0.37    0.05
  -6   4   7    0.15    0.07
  -6   4   7    0.26    0.05
   5  -4  -7    0.41    0.05
  -5   4   7    0.36    0.05
  -5   4   7    0.30    0.07
   4  -4  -7    0.05    0.03
  -4   4   7    0.06    0.02
  -4   4   7    0.07    0.04
  -4   4   7    0.08    0.05
   3  -4  -7    0.82    0.06
  -3   4   7    0.69    0.08
  -3   4   7    0.86    0.07
  -3   4   7    0.98    0.04
   2  -4  -7    3.04    0.09
   2  -4  -7    3.14    0.10
  -2   4   7    3.26    0.12
  -2   4   7    3.27    0.09
  -2   4   7    2.93    0.15
   1  -4  -7    0.71    0.05
   1  -4  -7    0.72    0.03
  -1   4   7    0.71    0.04
  -1   4   7    0.62    0.06
  -1   4   7    0.53    0.07
   0  -4  -7    1.30    0.06
   0   4   7    1.25    0.07
   0   4   7    1.30    0.05
   0   4   7    1.38    0.09
  -1  -4  -7    2.23    0.06
  -1  -4  -7    2.33    0.08
   1   4   7    2.22    0.08
   1   4   7    2.32    0.11
   1   4   7    2.35    0.07
  -2  -4  -7    2.98    0.09
  -2  -4  -7    3.18    0.07
   2   4   7    2.90    0.11
   2   4   7    3.02    0.09
   2   4   7    3.13    0.10
  -3  -4  -7    2.03    0.08
  -3  -4  -7    2.15    0.06
  -3  -4  -7    2.14    0.08
   3   4   7    2.27    0.08
   3   4   7    2.19    0.08
  -4  -4  -7    0.91    0.04
  -4  -4  -7    0.81    0.05
  -4  -4  -7    0.77    0.04
   4   4   7    0.77    0.05
   4   4   7    0.83    0.05
  -5  -4  -7    1.87    0.07
  -5  -4  -7    1.94    0.08
  -5  -4  -7    1.89    0.06
   5   4   7    1.91    0.07
   5   4   7    1.97    0.08
  -6  -4  -7    9.64    0.22
  -6  -4  -7    9.46    0.22
   6   4   7    9.67    0.23
   6   4   7   10.06    0.21
  -7  -4  -7    0.93    0.06
  -7  -4  -7    1.04    0.06
   7   4   7    1.01    0.07
   7   4   7    0.98    0.05
  -8  -4  -7    3.13    0.10
  -8  -4  -7    2.98    0.11
   8   4   7    3.01    0.09
   8   4   7    3.00    0.12
  -9  -4  -7    0.52    0.05
  -9  -4  -7    0.58    0.06
   9   4   7    0.59    0.05
   9   4   7    0.49    0.06
 -10  -4  -7    1.42    0.09
 -10  -4  -7    1.36    0.07
  10   4   7    1.24    0.06
  10   4   7    1.40    0.10
 -11  -4  -7    0.54    0.05
 -11  -4  -7    0.54    0.07
  11   4   7    0.42    0.06
 -12  -4  -7    0.30    0.05
 -12  -4  -7    0.25    0.06
  12   4   7    0.22    0.06
   6  -5  -7    1.42    0.09
  -6   5   7    1.22    0.15
  -6   5   7    1.43    0.10
   5  -5  -7    4.44    0.15
  -5   5   7    4.29    0.21
  -5   5   7    4.69    0.16
   4  -5  -7    1.01    0.07
  -4   5   7    1.01    0.12
  -4   5   7    0.94    0.08
   3  -5  -7    5.93    0.16
  -3   5   7    5.84    0.17
  -3   5   7    5.60    0.21
   2  -5  -7    0.49    0.04
   2  -5  -7    0.55    0.05
  -2   5   7    0.54    0.04
  -2   5   7    0.56    0.06
  -2   5   7    0.47    0.07
   1  -5  -7    0.11    0.02
   1  -5  -7    0.10    0.03
  -1   5   7    0.10    0.02
  -1   5   7    0.08    0.03
  -1   5   7    0.08    0.04
   0  -5  -7    0.28    0.03
   0  -5  -7    0.22    0.03
   0   5   7    0.22    0.04
   0   5   7    0.32    0.03
   0   5   7    0.26    0.05
  -1  -5  -7    0.74    0.05
  -1  -5  -7    0.80    0.04
   1   5   7    0.80    0.08
   1   5   7    0.78    0.05
   1   5   7    0.85    0.04
  -2  -5  -7    0.05    0.01
  -2  -5  -7    0.06    0.02
   2   5   7    0.06    0.02
   2   5   7    0.05    0.02
   2   5   7    0.03    0.03
  -3  -5  -7    0.38    0.04
  -3  -5  -7    0.47    0.03
   3   5   7    0.44    0.04
   3   5   7    0.41    0.04
   3   5   7    0.51    0.06
  -4  -5  -7    1.83    0.07
  -4  -5  -7    2.04    0.08
   4   5   7    2.04    0.08
   4   5   7    1.92    0.07
  -5  -5  -7    4.01    0.12
  -5  -5  -7    4.13    0.11
  -5  -5  -7    4.10    0.12
   5   5   7    4.03    0.12
   5   5   7    4.26    0.12
  -6  -5  -7    1.17    0.07
  -6  -5  -7    1.22    0.04
  -6  -5  -7    1.19    0.07
   6   5   7    1.20    0.07
   6   5   7    1.19    0.06
  -7  -5  -7    2.62    0.10
  -7  -5  -7    2.64    0.10
   7   5   7    2.67    0.10
   7   5   7    2.74    0.09
  -8  -5  -7    0.83    0.07
  -8  -5  -7    0.89    0.06
   8   5   7    0.83    0.05
   8   5   7    0.81    0.07
  -9  -5  -7    0.00    0.03
  -9  -5  -7    0.01    0.03
   9   5   7    0.03    0.03
   9   5   7    0.00    0.02
 -10  -5  -7   -0.03    0.03
 -10  -5  -7   -0.01    0.03
  10   5   7    0.05    0.04
  10   5   7   -0.02    0.02
 -11  -5  -7    0.19    0.05
 -11  -5  -7    0.23    0.04
  11   5   7    0.11    0.05
  11   5   7    0.23    0.04
 -12  -5  -7    1.87    0.12
 -12  -5  -7    1.70    0.09
  12   5   7    1.77    0.12
   6  -6  -7    0.04    0.04
  -6   6   7    0.01    0.07
  -6   6   7    0.10    0.05
   5  -6  -7    0.22    0.04
  -5   6   7    0.13    0.04
  -5   6   7    0.20    0.07
   4  -6  -7   -0.01    0.03
  -4   6   7   -0.07    0.04
  -4   6   7    0.00    0.03
   3  -6  -7    0.15    0.04
[truncated: 201,148 more chars]
