# Supplementary material for: Crystal structure and Hirshfeld surface analysis of ethyl (4R,4aS)-2-methyl-5,8-dioxo-6-phenyl-4a,5,6,7,7a,8-hexa­hydro-4H-furo[2,3-f]iso­indole-4-carboxyl­ate
Source: Acta Crystallogr E Crystallogr Commun. 2021 Jan 8;77(Pt 2):86–90. doi: 10.1107/S2056989020016801 (PMC7869551; doi:10.1107/S2056989020016801)
Supplement: Supplementary file 2 [file e-77-00086-Isup2.hkl]

data_I                                                                          
_shelx_title ' ZVP-1 in P-1'                                                    
_shelx_refln_list_code          4                                               
_shelx_F_calc_maximum      159.21                                               
_exptl_crystal_F_000       372.00                                               
_reflns_d_resolution_high  0.6984                                               
                                                                                
loop_                                                                           
 _space_group_symop_operation_xyz                                               
 'x, y, z'                                                                      
 '-x, -y, -z'                                                                   
                                                                                
_cell_length_a     8.8100                                                       
_cell_length_b     9.9182                                                       
_cell_length_c    11.1654                                                       
_cell_angle_alpha  81.205                                                       
_cell_angle_beta   70.657                                                       
_cell_angle_gamma  72.642                                                       
                                                                                
_shelx_F_squared_multiplier     1.000                                           
                                                                                
loop_                                                                           
 _refln_index_h                                                                 
 _refln_index_k                                                                 
 _refln_index_l                                                                 
 _refln_F_squared_calc                                                          
 _refln_F_squared_meas                                                          
 _refln_F_squared_sigma                                                         
 _refln_observed_status                                                         
   1   0   0       2099.99       2259.70        23.70 o                         
   2   0   0      12174.88      12667.08       182.06 o                         
   3   0   0         61.01         61.22         0.71 o                         
   4   0   0        180.06        193.35         1.77 o                         
   5   0   0         55.20         60.42         0.77 o                         
   6   0   0        134.66        126.91         1.39 o                         
   7   0   0         18.38         15.82         0.50 o                         
   8   0   0          8.56          6.67         0.43 o                         
   9   0   0         10.19          9.27         0.60 o                         
  10   0   0         43.40         47.13         1.39 o                         
  11   0   0         13.46         14.26         1.00 o                         
 -11   1   0          6.05          6.17         0.80 o                         
 -10   1   0          0.38          1.02         0.54 o                         
  -9   1   0          0.64          0.85         0.88 o                         
  -8   1   0         62.90         52.87         1.16 o                         
  -7   1   0          1.61          1.22         0.20 o                         
  -6   1   0        204.08        212.60         2.07 o                         
  -5   1   0         41.69         48.75         0.71 o                         
  -4   1   0       1064.89       1079.50         8.53 o                         
  -3   1   0         31.95         36.87         0.52 o                         
  -2   1   0          0.62          0.73         0.20 o                         
  -1   1   0        527.79        567.51         4.85 o                         
   0   1   0        327.66        377.26         6.83 o                         
   1   1   0         23.30         30.74         0.58 o                         
   2   1   0       1361.73       1388.39        10.80 o                         
   3   1   0          1.22          3.51         0.33 o                         
   4   1   0         49.71         40.15         0.72 o                         
   5   1   0        389.17        403.35         3.64 o                         
   6   1   0        352.99        342.89         3.35 o                         
   7   1   0        324.68        325.02         3.28 o                         
   8   1   0          0.17          0.02         0.28 o                         
   9   1   0         51.90         55.25         1.12 o                         
  10   1   0         54.71         62.32         1.26 o                         
  11   1   0         23.26         24.85         1.23 o                         
 -10   2   0          0.01         -0.29         0.54 o                         
  -9   2   0          2.28          1.73         0.54 o                         
  -8   2   0         37.51         35.56         1.03 o                         
  -7   2   0        125.82        116.33         1.44 o                         
  -6   2   0         60.87         66.68         0.90 o                         
  -5   2   0         25.74         27.42         0.59 o                         
  -4   2   0        600.48        629.02         5.74 o                         
  -3   2   0         58.28         58.91         1.46 o                         
  -2   2   0       4759.19       5246.41        40.71 o                         
  -1   2   0       1581.62       1836.62        18.85 o                         
   0   2   0       1359.99       1410.93        10.92 o                         
   1   2   0       1884.93       2019.74        15.69 o                         
   2   2   0       1116.24       1132.52         8.75 o                         
   3   2   0        109.24        106.33         0.99 o                         
   4   2   0        516.25        505.15         4.11 o                         
   5   2   0         96.95         88.06         0.97 o                         
   6   2   0        101.09        109.88         1.22 o                         
   7   2   0        155.52        150.67         1.67 o                         
   8   2   0        155.79        141.48         2.46 o                         
   9   2   0          2.44          1.91         0.32 o                         
  10   2   0         78.56         81.99         1.48 o                         
  11   2   0          1.24          1.31         0.60 o                         
 -10   3   0          0.22          0.16         0.57 o                         
  -9   3   0         10.06          9.79         0.77 o                         
  -8   3   0         58.58         55.52         1.40 o                         
  -7   3   0          9.03         10.08         0.60 o                         
  -6   3   0        132.99        127.09         1.83 o                         
  -5   3   0          5.55          5.28         0.33 o                         
  -4   3   0        572.19        630.94         5.25 o                         
  -3   3   0       1115.39       1302.55        11.55 o                         
  -2   3   0       2006.58       2245.88        17.42 o                         
  -1   3   0       1804.66       1978.51        15.43 o                         
   0   3   0        262.72        261.55         2.52 o                         
   1   3   0         97.98         83.57         0.84 o                         
   2   3   0        284.47        288.12         2.38 o                         
   3   3   0       1545.63       1658.17        12.82 o                         
   4   3   0        490.04        541.19         4.39 o                         
   5   3   0        211.98        217.64         2.10 o                         
   6   3   0        220.10        235.75         2.13 o                         
   7   3   0         17.15         16.09         0.51 o                         
   8   3   0          2.59          2.10         0.29 o                         
   9   3   0        276.28        278.97         3.14 o                         
  10   3   0          9.44          9.60         1.00 o                         
  11   3   0         11.07         11.46         0.88 o                         
 -10   4   0         43.16         54.81         2.37 o                         
  -9   4   0         33.53         41.41         1.65 o                         
  -8   4   0          2.98          3.41         0.55 o                         
  -7   4   0         50.55         41.32         1.18 o                         
  -6   4   0          3.56          4.35         0.88 o                         
  -5   4   0        165.61        154.81         2.19 o                         
  -4   4   0        118.86         98.99         1.24 o                         
  -3   4   0         50.66         32.48         0.91 o                         
  -2   4   0        284.94        313.74         2.75 o                         
  -1   4   0        300.98        377.63         4.71 o                         
   0   4   0          0.20          0.32         0.13 o                         
   1   4   0        305.14        304.16         2.56 o                         
   2   4   0         25.62         26.47         0.38 o                         
   3   4   0        200.30        193.18         1.74 o                         
   4   4   0        157.55        159.05         1.76 o                         
   5   4   0        468.47        511.26         4.25 o                         
   6   4   0          4.61          3.86         0.45 o                         
   7   4   0         44.39         53.47         1.55 o                         
   8   4   0         40.18         32.90         0.78 o                         
   9   4   0         10.23          9.42         1.85 o                         
  10   4   0          8.03          7.70         0.72 o                         
  11   4   0          7.17          5.04         0.72 o                         
  -9   5   0          9.24          9.83         1.33 o                         
  -8   5   0          6.25          6.76         0.88 o                         
  -7   5   0          1.25         -0.12         0.42 o                         
  -6   5   0          5.94          3.14         0.44 o                         
  -5   5   0         71.40         73.50         1.12 o                         
  -4   5   0         76.74         64.57         1.20 o                         
  -3   5   0        611.80        616.78         5.22 o                         
  -2   5   0          5.52         12.26         0.42 o                         
  -1   5   0         33.29         33.50         0.58 o                         
   0   5   0         27.35         29.48         0.46 o                         
   1   5   0        360.80        396.24         3.31 o                         
   2   5   0         40.90         42.19         0.57 o                         
   3   5   0        136.72        167.39         1.56 o                         
   4   5   0         33.09         33.33         0.54 o                         
   5   5   0         16.45         23.15         0.43 o                         
   6   5   0          5.89          4.42         0.25 o                         
   7   5   0          3.28          3.54         0.29 o                         
   8   5   0         30.81         26.03         0.98 o                         
   9   5   0          2.97          4.81         0.51 o                         
  10   5   0          1.32          1.08         1.18 o                         
  11   5   0         12.60          9.82         1.32 o                         
  -8   6   0          0.25         -0.56         0.57 o                         
  -7   6   0         25.68         23.64         1.34 o                         
  -6   6   0         37.47         38.79         1.40 o                         
  -5   6   0         27.92         16.06         1.04 o                         
  -4   6   0        205.21        196.43         2.92 o                         
  -3   6   0        946.19        924.42         7.65 o                         
  -2   6   0        344.82        360.40         3.25 o                         
  -1   6   0        106.57        108.60         2.30 o                         
   0   6   0         41.67         43.15         0.63 o                         
   1   6   0        674.91        701.94         5.75 o                         
   2   6   0        424.63        480.85         4.04 o                         
   3   6   0        320.88        324.96         2.84 o                         
   4   6   0         26.14         34.73         0.62 o                         
   5   6   0         39.33         33.19         0.55 o                         
   6   6   0        106.91         95.26         1.26 o                         
   7   6   0        108.31         89.31         1.62 o                         
   8   6   0         71.96         69.92         2.25 o                         
   9   6   0         50.24         50.22         2.04 o                         
  10   6   0        136.50        149.00         2.66 o                         
  11   6   0          5.65          3.69         0.67 o                         
  -8   7   0          4.95          5.72         0.95 o                         
  -7   7   0         21.37         21.75         1.39 o                         
  -6   7   0         28.32         27.79         1.37 o                         
  -5   7   0          7.25          5.04         0.67 o                         
  -4   7   0         53.12         47.18         1.40 o                         
  -3   7   0         54.05         47.19         1.03 o                         
  -2   7   0        411.88        392.71         4.06 o                         
  -1   7   0         80.47         75.18         1.20 o                         
   0   7   0         51.03         55.56         1.02 o                         
   1   7   0        184.69        197.76         1.94 o                         
   2   7   0        339.68        377.43         3.31 o                         
   3   7   0        144.24        151.85         1.55 o                         
   4   7   0        137.90        125.31         1.59 o                         
   5   7   0         12.25          5.30         0.27 o                         
   6   7   0        281.50        257.42         2.75 o                         
   7   7   0        257.38        237.30         3.19 o                         
   8   7   0         51.89         47.27         2.27 o                         
   9   7   0          4.81          2.80         0.51 o                         
  10   7   0         69.53         63.96         2.92 o                         
  11   7   0         13.92         13.13         1.31 o                         
  -7   8   0         25.07         25.76         2.25 o                         
  -6   8   0         22.69         26.09         1.45 o                         
  -5   8   0         25.65         22.60         1.29 o                         
  -4   8   0         17.34         16.07         1.04 o                         
  -3   8   0         50.67         47.51         1.37 o                         
  -2   8   0         90.87         89.39         1.46 o                         
  -1   8   0        295.94        296.22         3.89 o                         
   0   8   0          2.88          2.63         0.34 o                         
   1   8   0        272.27        273.17         2.59 o                         
   2   8   0          0.18          0.00         0.16 o                         
   3   8   0          7.60          9.23         0.40 o                         
   4   8   0        103.78         99.41         1.19 o                         
   5   8   0          2.37          2.05         0.29 o                         
   6   8   0          3.80          4.60         0.36 o                         
   7   8   0         26.43         25.84         1.00 o                         
   8   8   0         18.53         19.19         1.02 o                         
   9   8   0         19.01         19.04         1.04 o                         
  10   8   0         15.42         12.92         0.88 o                         
  11   8   0         35.04         37.86         2.17 o                         
  -6   9   0          0.91          0.78         0.69 o                         
  -5   9   0         18.31         17.98         1.22 o                         
  -4   9   0         39.00         40.60         1.53 o                         
  -3   9   0          1.21          1.63         0.51 o                         
  -2   9   0          1.23          1.12         0.49 o                         
  -1   9   0        167.29        168.67         2.83 o                         
   0   9   0         41.90         38.55         0.92 o                         
   1   9   0         51.61         44.71         1.00 o                         
   2   9   0        190.41        185.34         1.94 o                         
   3   9   0        301.04        289.53         2.76 o                         
   4   9   0        126.58        110.34         1.34 o                         
   5   9   0        299.86        278.11         3.04 o                         
   6   9   0          1.89          2.59         0.38 o                         
   7   9   0         12.42         12.83         0.76 o                         
   8   9   0          1.04          1.13         0.41 o                         
   9   9   0         99.66        102.64         2.05 o                         
  10   9   0          3.84          4.06         0.67 o                         
  -5  10   0          8.67          7.23         1.50 o                         
  -4  10   0        256.21        287.84         5.78 o                         
  -3  10   0         80.06         82.41         2.14 o                         
  -2  10   0         67.23         71.09         1.83 o                         
  -1  10   0         32.44         31.93         1.21 o                         
   0  10   0          8.86          7.83         0.50 o                         
   1  10   0         99.67         87.80         1.46 o                         
   2  10   0         23.03         21.49         0.74 o                         
   3  10   0         52.77         49.15         1.02 o                         
   4  10   0         51.54         44.16         0.96 o                         
   5  10   0        283.90        290.47         3.26 o                         
   6  10   0         42.88         40.98         0.96 o                         
   7  10   0         85.05         83.31         1.71 o                         
   8  10   0          4.86          4.35         0.57 o                         
   9  10   0         50.07         54.46         2.54 o                         
  10  10   0         28.60         33.75         1.40 o                         
  -4  11   0          5.59          5.99         1.23 o                         
  -3  11   0          7.38          7.70         0.88 o                         
  -2  11   0          3.14          3.50         0.64 o                         
  -1  11   0          0.00          0.00         0.74 o                         
   0  11   0         62.81         63.85         1.38 o                         
   1  11   0          0.00         -0.17         0.28 o                         
   2  11   0          0.52          1.12         0.36 o                         
   3  11   0          2.34          1.11         0.36 o                         
   4  11   0          1.71          1.43         0.49 o                         
   5  11   0          0.11          0.26         0.34 o                         
   6  11   0         73.12         77.07         1.47 o                         
   7  11   0         91.98         96.46         2.52 o                         
   8  11   0         12.28         10.57         1.07 o                         
   9  11   0          1.36          0.68         0.54 o                         
  -3  12   0         29.54         30.43         1.56 o                         
  -2  12   0         27.56         30.74         1.53 o                         
  -1  12   0         31.95         33.78         1.42 o                         
   0  12   0         16.87         19.86         1.73 o                         
   1  12   0         92.89         90.22         2.34 o                         
   2  12   0         23.00         22.56         0.88 o                         
   3  12   0         35.15         34.42         1.44 o                         
   4  12   0          4.69          3.44         0.57 o                         
   5  12   0         12.62         11.80         0.88 o                         
   6  12   0         60.81         60.31         3.14 o                         
   7  12   0         80.17         90.18         2.64 o                         
   8  12   0          2.21          2.33         0.60 o                         
  -1  13   0         28.37         31.44         1.45 o                         
   0  13   0         23.83         27.75         1.34 o                         
   1  13   0          0.06          0.67         0.49 o                         
   2  13   0         26.78         25.49         1.22 o                         
   3  13   0         22.86         22.85         1.22 o                         
   4  13   0          4.85          3.62         0.91 o                         
   5  13   0         10.48          9.28         0.83 o                         
   6  13   0         36.21         38.50         2.75 o                         
   7  13   0          4.87          7.24         1.06 o                         
  -6 -13   1          0.03          0.39         0.92 o                         
  -5 -13   1          0.39          0.59         0.49 o                         
  -4 -13   1         12.57         11.63         1.20 o                         
  -3 -13   1          2.81          3.27         0.64 o                         
  -2 -13   1         36.67         37.49         1.40 o                         
  -1 -13   1         19.40         26.00         1.69 o                         
   0 -13   1          0.99          0.94         0.54 o                         
   1 -13   1          2.04          1.47         0.57 o                         
  -8 -12   1          0.21         -0.17         0.44 o                         
  -7 -12   1        155.02        173.12         2.90 o                         
  -6 -12   1         15.92         13.35         1.31 o                         
  -5 -12   1          1.47          1.84         0.57 o                         
  -4 -12   1         38.03         35.79         1.32 o                         
  -3 -12   1          1.56          0.67         0.49 o                         
  -2 -12   1         14.31         13.12         1.47 o                         
  -1 -12   1         12.43          9.77         0.65 o                         
   0 -12   1          0.04          0.06         0.40 o                         
   1 -12   1          2.76          3.24         0.70 o                         
   2 -12   1          6.12          5.50         0.86 o                         
   3 -12   1          0.00          0.29         0.57 o                         
  -9 -11   1         85.19         97.10         2.38 o                         
  -8 -11   1          8.29          8.24         0.89 o                         
  -7 -11   1         37.19         38.61         1.50 o                         
  -6 -11   1          4.13          5.17         0.53 o                         
  -5 -11   1         16.97         18.59         0.78 o                         
  -4 -11   1         15.58         17.11         1.01 o                         
  -3 -11   1         10.15         10.65         1.06 o                         
  -2 -11   1         12.30          8.72         0.56 o                         
  -1 -11   1        126.43        121.74         1.88 o                         
   0 -11   1          2.01          1.69         0.40 o                         
   1 -11   1          0.11          0.24         0.40 o                         
   2 -11   1          1.65          1.99         0.57 o                         
   3 -11   1          0.20         -0.12         0.51 o                         
   4 -11   1         62.60         73.73         2.17 o                         
  -9 -10   1          0.14          0.20         0.43 o                         
  -8 -10   1          6.50          5.54         0.58 o                         
  -7 -10   1          0.19         -0.26         0.40 o                         
  -6 -10   1        116.05        123.20         1.83 o                         
  -5 -10   1          3.30          2.34         0.49 o                         
  -4 -10   1         65.54         58.25         1.13 o                         
  -3 -10   1         29.09         26.02         0.78 o                         
  -2 -10   1        142.17        137.52         1.88 o                         
  -1 -10   1         75.54         67.67         1.25 o                         
   0 -10   1         46.28         41.87         0.96 o                         
   1 -10   1         36.96         35.10         1.22 o                         
   2 -10   1         43.74         43.92         2.35 o                         
   3 -10   1         20.17         19.67         1.19 o                         
   4 -10   1          1.68          2.20         0.64 o                         
   5 -10   1         26.02         26.55         2.44 o                         
 -10  -9   1          0.04          0.55         0.57 o                         
  -9  -9   1         23.91         25.35         1.16 o                         
  -8  -9   1          0.53          0.40         0.40 o                         
  -7  -9   1          0.48          1.13         0.41 o                         
  -6  -9   1          7.24          5.91         0.46 o                         
  -5  -9   1          4.09          3.33         0.42 o                         
  -4  -9   1        477.36        476.49         4.79 o                         
  -3  -9   1          4.65          1.47         0.25 o                         
  -2  -9   1          9.77          6.75         0.44 o                         
  -1  -9   1         72.48         68.00         1.12 o                         
   0  -9   1         19.48         17.50         0.83 o                         
   1  -9   1         44.75         47.80         1.03 o                         
   2  -9   1          0.12         -0.05         0.35 o                         
   3  -9   1         10.57          9.21         0.83 o                         
   4  -9   1         45.32         50.77         1.56 o                         
   5  -9   1         46.29         53.43         2.20 o                         
   6  -9   1         19.72         21.19         1.39 o                         
 -10  -8   1         61.93         67.66         1.71 o                         
  -9  -8   1          6.45          5.24         0.67 o                         
  -8  -8   1          7.40          8.44         0.67 o                         
  -7  -8   1          1.14          1.23         0.45 o                         
  -6  -8   1         14.18         10.10         0.83 o                         
  -5  -8   1         26.44         20.17         0.72 o                         
  -4  -8   1         18.03         21.29         0.50 o                         
  -3  -8   1          1.12          2.24         0.25 o                         
  -2  -8   1         10.99          8.34         0.37 o                         
  -1  -8   1         59.19         56.56         1.26 o                         
   0  -8   1        356.62        365.67         3.36 o                         
   1  -8   1         67.45         74.13         1.07 o                         
   2  -8   1        556.72        551.08         5.49 o                         
   3  -8   1          1.31          0.86         0.51 o                         
   4  -8   1          2.40          1.05         0.68 o                         
   5  -8   1         57.68         60.85         1.71 o                         
   6  -8   1         33.42         33.77         2.21 o                         
   7  -8   1          1.79          1.85         0.75 o                         
 -11  -7   1         19.03         21.63         1.81 o                         
 -10  -7   1         35.05         36.72         1.32 o                         
  -9  -7   1         14.01         13.77         0.88 o                         
  -8  -7   1         45.79         39.26         1.16 o                         
  -7  -7   1         64.36         51.39         1.32 o                         
  -6  -7   1        169.25        150.80         1.87 o                         
  -5  -7   1        311.36        294.37         3.05 o                         
  -4  -7   1        236.36        222.42         2.10 o                         
  -3  -7   1         34.33         36.40         0.58 o                         
  -2  -7   1          1.29          0.84         0.20 o                         
  -1  -7   1        170.37        190.66         1.99 o                         
   0  -7   1         34.73         35.84         0.65 o                         
   1  -7   1         36.85         32.58         0.82 o                         
   2  -7   1         26.42         20.77         1.01 o                         
   3  -7   1        294.11        280.87         3.15 o                         
   4  -7   1          0.23          0.86         0.49 o                         
   5  -7   1          5.56          3.76         0.72 o                         
   6  -7   1          5.15          5.41         0.72 o                         
   7  -7   1          0.01          0.24         0.57 o                         
   8  -7   1          0.00         -0.60         0.60 o                         
 -11  -6   1         40.56         44.42         1.88 o                         
 -10  -6   1         15.64         16.47         1.05 o                         
  -9  -6   1         11.12         15.07         1.26 o                         
  -8  -6   1          5.19          5.37         0.51 o                         
  -7  -6   1         35.04         33.24         0.85 o                         
  -6  -6   1          1.12          1.79         0.28 o                         
  -5  -6   1        304.23        300.39         3.09 o                         
  -4  -6   1         24.80         25.62         0.56 o                         
  -3  -6   1         16.96         18.74         0.42 o                         
  -2  -6   1          2.82          2.17         0.18 o                         
  -1  -6   1         46.36         46.20         0.65 o                         
   0  -6   1         33.74         36.69         0.89 o                         
   1  -6   1         37.18         33.53         0.58 o                         
   2  -6   1          1.63          1.57         0.19 o                         
   3  -6   1        275.70        247.89         3.42 o                         
   4  -6   1         83.22         77.06         1.35 o                         
   5  -6   1         13.24         11.87         0.70 o                         
   6  -6   1         60.76         62.62         1.71 o                         
   7  -6   1          7.70          6.91         0.84 o                         
   8  -6   1         38.00         41.44         1.76 o                         
   9  -6   1          0.05         -0.06         0.72 o                         
 -11  -5   1          0.01         -0.44         0.44 o                         
 -10  -5   1         50.82         49.85         1.52 o                         
  -9  -5   1         78.80         75.25         2.02 o                         
  -8  -5   1        163.39        154.17         2.39 o                         
  -7  -5   1        242.62        218.02         2.45 o                         
  -6  -5   1        256.08        254.27         2.34 o                         
  -5  -5   1        104.17        131.26         1.58 o                         
  -4  -5   1         22.53         24.15         0.56 o                         
  -3  -5   1        514.56        538.50         4.39 o                         
  -2  -5   1        464.21        521.27         4.27 o                         
  -1  -5   1       1045.45       1202.46         9.49 o                         
   0  -5   1        954.18       1108.89         8.79 o                         
   1  -5   1          2.20          3.39         0.34 o                         
   2  -5   1         12.02         15.55         0.42 o                         
   3  -5   1         12.59         12.55         0.55 o                         
   4  -5   1          0.81         -0.28         0.28 o                         
   5  -5   1         35.92         23.83         0.80 o                         
   6  -5   1         16.76         16.44         0.83 o                         
   7  -5   1         10.57          9.81         0.70 o                         
   8  -5   1         29.98         34.31         2.91 o                         
   9  -5   1          7.21          6.32         0.88 o                         
 -11  -4   1          5.38          5.64         0.84 o                         
 -10  -4   1         14.75         16.51         0.98 o                         
  -9  -4   1        174.82        176.46         2.83 o                         
  -8  -4   1        308.19        306.54         3.89 o                         
  -7  -4   1          0.34         -0.18         0.26 o                         
  -6  -4   1         13.36         10.79         0.34 o                         
  -5  -4   1        202.47        217.23         2.01 o                         
  -4  -4   1        316.27        344.08         3.36 o                         
  -3  -4   1       1565.72       1694.09        14.77 o                         
  -2  -4   1         63.13         60.97         0.69 o                         
  -1  -4   1        267.20        241.26         2.37 o                         
   0  -4   1       2582.84       2892.42        22.33 o                         
   1  -4   1         87.10         89.76         0.95 o                         
   2  -4   1        175.23        175.93         1.66 o                         
   3  -4   1         82.98         81.97         1.69 o                         
   4  -4   1         68.16         79.91         1.36 o                         
   5  -4   1         58.55         62.38         1.28 o                         
   6  -4   1        135.02        150.30         2.64 o                         
   7  -4   1         25.97         23.80         0.93 o                         
   8  -4   1          5.88          4.83         0.58 o                         
   9  -4   1          0.01         -0.44         0.44 o                         
  10  -4   1          0.27          0.00         0.82 o                         
 -11  -3   1          0.46          0.88         0.57 o                         
 -10  -3   1         71.81         72.81         1.73 o                         
  -9  -3   1          1.01          0.47         0.35 o                         
  -8  -3   1        403.85        386.70         3.92 o                         
  -7  -3   1        104.80        105.55         1.22 o                         
  -6  -3   1         16.19         16.26         0.45 o                         
  -5  -3   1        135.12        126.66         1.61 o                         
  -4  -3   1        311.57        339.35         3.03 o                         
  -3  -3   1          9.14         16.55         0.65 o                         
  -2  -3   1         44.34         48.02         0.68 o                         
  -1  -3   1        105.72        109.90         1.17 o                         
   0  -3   1        162.68        179.51         1.73 o                         
   1  -3   1        282.12        275.05         2.72 o                         
   2  -3   1        142.08        173.59         1.85 o                         
   3  -3   1         40.93         58.93         1.16 o                         
   4  -3   1         22.97         18.67         0.56 o                         
   5  -3   1         11.89         13.54         0.55 o                         
   6  -3   1        513.22        498.02         4.41 o                         
   7  -3   1         17.39         11.26         0.68 o                         
   8  -3   1          0.95          0.68         0.42 o                         
   9  -3   1          0.57         -0.10         0.49 o                         
  10  -3   1         46.05         46.97         2.44 o                         
 -11  -2   1         73.41         81.64         1.96 o                         
 -10  -2   1        158.10        167.92         2.73 o                         
  -9  -2   1         19.05         16.55         0.78 o                         
  -8  -2   1        134.17        131.73         1.77 o                         
  -7  -2   1         85.07         81.03         1.03 o                         
  -6  -2   1         93.69         89.20         1.06 o                         
  -5  -2   1        117.34        128.62         1.30 o                         
  -4  -2   1          9.47         11.30         0.37 o                         
  -3  -2   1          0.94          0.92         0.20 o                         
  -2  -2   1         28.79         17.51         0.34 o                         
  -1  -2   1         86.98         86.19         1.17 o                         
   0  -2   1       1525.22       1721.87        14.90 o                         
   1  -2   1        227.47        238.32         2.00 o                         
   2  -2   1          2.55          6.95         0.42 o                         
   3  -2   1       1581.57       1797.40        14.01 o                         
   4  -2   1         27.34         29.66         1.28 o                         
   5  -2   1         19.48         29.90         0.59 o                         
   6  -2   1         40.27         42.01         0.67 o                         
   7  -2   1         73.19         71.85         1.04 o                         
   8  -2   1          5.41          1.31         0.39 o                         
   9  -2   1          9.63          7.90         0.69 o                         
  10  -2   1          1.28          1.28         0.57 o                         
  11  -2   1          0.17         -0.56         0.57 o                         
 -11  -1   1         44.00         52.75         2.20 o                         
 -10  -1   1         17.56         16.04         0.75 o                         
  -9  -1   1          6.90          6.38         0.57 o                         
  -8  -1   1        164.21        160.99         1.81 o                         
  -7  -1   1         89.19         91.80         1.15 o                         
  -6  -1   1        209.71        220.20         2.12 o                         
  -5  -1   1        387.46        391.55         3.34 o                         
  -4  -1   1        128.60        118.93         1.18 o                         
  -3  -1   1         20.55         21.94         0.40 o                         
  -2  -1   1        990.55       1040.35         9.05 o                         
  -1  -1   1       1075.52       1144.20        15.90 o                         
   0  -1   1      12615.15      12327.72       112.37 o                         
   1  -1   1       1836.01       1988.44        17.39 o                         
   2  -1   1        669.16        728.86         7.96 o                         
   3  -1   1        295.04        322.15         3.09 o                         
   4  -1   1        241.16        274.07         2.38 o                         
   5  -1   1          1.29          2.26         0.26 o                         
   6  -1   1        254.59        259.00         2.40 o                         
   7  -1   1          2.07          2.17         0.21 o                         
   8  -1   1         17.50         17.24         0.54 o                         
   9  -1   1          0.85          1.83         0.49 o                         
  10  -1   1          0.40         -0.45         0.45 o                         
  11  -1   1          7.34          6.63         0.85 o                         
 -11   0   1         44.81         45.52         4.18 o                         
 -10   0   1          9.58          9.52         1.26 o                         
  -9   0   1          9.80          5.91         0.49 o                         
  -8   0   1        116.44        109.81         1.58 o                         
  -7   0   1        127.79        121.75         1.45 o                         
  -6   0   1         58.80         58.72         0.86 o                         
  -5   0   1         97.53         94.76         1.26 o                         
  -4   0   1          6.03         11.72         0.43 o                         
  -3   0   1        594.45        624.35         5.00 o                         
  -2   0   1        392.90        416.20         3.36 o                         
  -1   0   1        138.92        153.83         1.31 o                         
   1   0   1        540.24        610.11        10.39 o                         
   2   0   1        348.50        412.35         4.45 o                         
   3   0   1        162.05        173.19         2.74 o                         
   4   0   1        242.42        242.09         2.12 o                         
   5   0   1        403.96        441.52         3.69 o                         
   6   0   1         38.35         44.42         0.73 o                         
   7   0   1          1.54          0.81         0.19 o                         
   8   0   1         41.90         38.06         1.08 o                         
   9   0   1         22.90         21.14         0.79 o                         
  10   0   1        167.64        186.95         3.45 o                         
  11   0   1          0.87          1.28         0.54 o                         
 -10   1   1         43.82         51.51         1.49 o                         
  -9   1   1         11.99         12.59         0.68 o                         
  -8   1   1          0.02          0.70         0.31 o                         
  -7   1   1          9.52          4.45         0.34 o                         
  -6   1   1          1.67          0.67         0.21 o                         
  -5   1   1         12.42         11.15         0.77 o                         
  -4   1   1         36.23         42.15         0.67 o                         
  -3   1   1       1094.05       1155.52         9.07 o                         
  -2   1   1        160.36        173.81         1.56 o                         
  -1   1   1        608.73        667.05         5.19 o                         
   0   1   1        362.84        428.44         4.48 o                         
   1   1   1        444.68        529.85         7.99 o                         
   2   1   1        657.32        706.64         6.18 o                         
   3   1   1        157.63        151.12         1.49 o                         
   4   1   1        128.18        123.73         1.18 o                         
   5   1   1        298.13        318.55         2.73 o                         
   6   1   1         27.87         32.00         0.62 o                         
   7   1   1         18.79         16.51         0.81 o                         
   8   1   1         13.38         11.79         0.52 o                         
   9   1   1         47.74         42.02         1.30 o                         
  10   1   1         12.35         13.94         0.77 o                         
  11   1   1          0.51          0.47         0.54 o                         
 -10   2   1         32.55         34.74         1.90 o                         
  -9   2   1         20.95         20.92         1.10 o                         
  -8   2   1         25.78         28.21         0.87 o                         
  -7   2   1         23.03         21.79         0.80 o                         
  -6   2   1          1.24          0.65         0.25 o                         
  -5   2   1         33.34         36.70         0.73 o                         
  -4   2   1        111.30        103.66         1.14 o                         
  -3   2   1       3946.09       4497.72        39.25 o                         
  -2   2   1       4920.84       5469.29        42.49 o                         
  -1   2   1       6912.57       7652.15        66.41 o                         
   0   2   1       5731.57       6239.46        54.12 o                         
   1   2   1         67.02         60.79         0.67 o                         
   2   2   1        777.86        945.73         7.39 o                         
   3   2   1        126.46        123.13         1.30 o                         
   4   2   1        240.32        277.32         2.67 o                         
   5   2   1        621.01        625.80         5.71 o                         
   6   2   1          2.27          1.78         0.26 o                         
   7   2   1          5.33          4.71         0.31 o                         
   8   2   1         21.45         20.00         0.63 o                         
   9   2   1         11.85         11.49         0.72 o                         
  10   2   1          0.00         -0.18         0.32 o                         
  11   2   1         21.43         16.35         1.04 o                         
  12   2   1          0.48         -0.52         1.05 o                         
 -10   3   1         55.06         67.77         3.01 o                         
  -9   3   1          2.58          1.54         0.54 o                         
  -8   3   1          0.02          0.04         0.54 o                         
  -7   3   1          6.91          3.13         0.34 o                         
  -6   3   1          0.11         -0.21         0.31 o                         
  -5   3   1         69.31         68.42         0.99 o                         
  -4   3   1        161.60        174.13         1.80 o                         
  -3   3   1        144.29        150.18         1.53 o                         
  -2   3   1        214.26        251.19         2.26 o                         
  -1   3   1         87.85         82.03         1.00 o                         
   0   3   1         82.67         74.29         1.29 o                         
   1   3   1         46.10         40.25         1.43 o                         
   2   3   1       3841.57       4064.04        31.60 o                         
   3   3   1       2166.95       2365.66        18.45 o                         
   4   3   1         52.49         43.75         1.08 o                         
   5   3   1         38.52         34.83         0.60 o                         
   6   3   1          7.93          7.13         0.42 o                         
   7   3   1        261.99        272.02         2.85 o                         
   8   3   1        201.94        210.36         2.42 o                         
   9   3   1        116.86        118.96         1.73 o                         
  10   3   1        152.08        154.28         2.87 o                         
  11   3   1          0.17         -0.43         0.43 o                         
  12   3   1         46.36         45.60         2.75 o                         
  -9   4   1          0.06         -0.26         0.60 o                         
  -8   4   1          0.09         -0.02         0.38 o                         
  -7   4   1          9.82          9.80         0.67 o                         
  -6   4   1         60.01         40.43         0.88 o                         
  -5   4   1        356.37        362.24         3.57 o                         
  -4   4   1        194.34        222.69         2.48 o                         
  -3   4   1        633.49        654.45         5.46 o                         
  -2   4   1       1614.98       1802.34        14.12 o                         
  -1   4   1         14.16         14.83         0.42 o                         
   0   4   1          8.55          5.97         0.33 o                         
   1   4   1        637.36        660.23         5.28 o                         
   2   4   1         75.87         67.90         0.73 o                         
   3   4   1        349.71        376.35         3.13 o                         
   4   4   1        141.57        138.52         1.30 o                         
   5   4   1          7.63          6.09         0.30 o                         
   6   4   1         68.65         65.35         0.92 o                         
   7   4   1         25.34         20.26         0.57 o                         
   8   4   1        460.16        470.14         4.65 o                         
   9   4   1          1.28          0.63         0.34 o                         
  10   4   1         63.58         67.54         1.61 o                         
  11   4   1          2.46          1.94         0.57 o                         
  12   4   1          7.25          6.49         0.75 o                         
  -9   5   1          1.05          1.63         0.72 o                         
  -8   5   1         28.94         29.27         1.49 o                         
  -7   5   1         22.86         25.73         1.30 o                         
  -6   5   1         52.37         49.03         1.21 o                         
  -5   5   1         68.45         86.90         1.66 o                         
  -4   5   1       1381.29       1421.54        16.67 o                         
  -3   5   1        110.67        120.42         1.39 o                         
  -2   5   1        220.68        240.33         2.62 o                         
  -1   5   1          4.76          2.76         0.28 o                         
   0   5   1        117.56        114.92         1.36 o                         
   1   5   1         14.97         16.07         0.33 o                         
   2   5   1        195.83        216.09         1.91 o                         
   3   5   1          2.36          3.44         0.32 o                         
   4   5   1         27.17         31.54         0.50 o                         
   5   5   1         37.90         29.81         0.47 o                         
   6   5   1          8.33         13.44         1.06 o                         
   7   5   1         14.75         14.56         0.51 o                         
   8   5   1         10.55          6.81         0.43 o                         
   9   5   1         16.46         19.03         0.75 o                         
  10   5   1        180.58        180.53         2.92 o                         
  11   5   1          0.30          0.34         0.57 o                         
  12   5   1         16.60         17.38         1.06 o                         
  -8   6   1          0.66          0.44         0.69 o                         
  -7   6   1          0.71          0.35         0.60 o                         
  -6   6   1          1.10          0.99         0.51 o                         
  -5   6   1         11.14          8.86         0.72 o                         
  -4   6   1         80.46         92.34         1.55 o                         
  -3   6   1         72.86         61.06         1.17 o                         
  -2   6   1        124.55        120.53         2.94 o                         
  -1   6   1        182.89        177.91         2.07 o                         
   0   6   1          8.72          7.94         0.42 o                         
   1   6   1        310.74        329.87         2.86 o                         
   2   6   1        660.32        710.88         5.77 o                         
   3   6   1         77.06         79.86         0.94 o                         
   4   6   1         15.31         10.87         0.37 o                         
   5   6   1        201.71        219.03         2.04 o                         
   6   6   1          7.32          6.34         0.37 o                         
   7   6   1         28.94         27.26         0.65 o                         
   8   6   1         80.95         80.79         3.32 o                         
   9   6   1          4.49          4.93         0.51 o                         
  10   6   1         27.82         26.55         1.22 o                         
  11   6   1          0.00         -0.54         0.54 o                         
  -8   7   1         49.78         48.64         2.28 o                         
  -7   7   1         11.30          9.55         1.04 o                         
  -6   7   1        201.42        212.64         3.57 o                         
  -5   7   1        193.63        202.95         3.33 o                         
  -4   7   1         87.26         87.72         1.92 o                         
  -3   7   1        263.07        251.11         2.96 o                         
  -2   7   1         37.28         33.81         0.91 o                         
  -1   7   1          0.49          0.97         0.28 o                         
   0   7   1          0.39         -0.15         0.15 o                         
   1   7   1         33.70         35.61         1.15 o                         
   2   7   1        211.11        211.60         1.99 o                         
   3   7   1        110.28        117.46         1.30 o                         
   4   7   1         31.84         32.95         0.58 o                         
   5   7   1         42.09         44.64         0.93 o                         
   6   7   1         24.74         21.70         0.58 o                         
   7   7   1         60.63         71.00         1.13 o                         
   8   7   1         26.20         21.97         0.91 o                         
   9   7   1         11.05          8.38         0.68 o                         
  10   7   1         11.89         11.60         0.83 o                         
  11   7   1         10.55         12.79         0.99 o                         
  -7   8   1          9.27          6.85         1.00 o                         
  -6   8   1          4.33          5.31         0.88 o                         
  -5   8   1          0.58          0.10         0.49 o                         
  -4   8   1         20.20         20.15         1.29 o                         
  -3   8   1          1.95          1.40         0.52 o                         
  -2   8   1         16.51         16.05         0.70 o                         
  -1   8   1        524.06        522.59         5.27 o                         
   0   8   1         38.23         37.60         0.88 o                         
   1   8   1        189.29        201.74         2.40 o                         
   2   8   1         82.12         95.47         1.17 o                         
   3   8   1         27.18         34.06         0.63 o                         
   4   8   1          2.26          0.69         0.16 o                         
   5   8   1         14.96          9.53         0.40 o                         
   6   8   1        162.31        160.52         1.67 o                         
   7   8   1          6.55          5.89         0.51 o                         
   8   8   1         31.79         31.48         1.26 o                         
   9   8   1         47.53         46.40         1.32 o                         
  10   8   1         33.33         34.17         1.52 o                         
  11   8   1         27.75         31.35         1.47 o                         
  -6   9   1          0.98          0.26         1.11 o                         
  -5   9   1          5.70          4.80         1.15 o                         
  -4   9   1         37.28         37.15         1.53 o                         
  -3   9   1          8.30          8.01         0.80 o                         
  -2   9   1         61.43         60.20         1.28 o                         
  -1   9   1         95.05         82.07         1.45 o                         
   0   9   1          0.07         -0.12         0.28 o                         
   1   9   1         32.48         28.84         0.78 o                         
   2   9   1         10.72          8.77         0.52 o                         
   3   9   1         26.50         26.81         0.62 o                         
   4   9   1         52.69         45.62         0.75 o                         
   5   9   1        258.47        255.02         2.48 o                         
   6   9   1        318.68        312.98         3.51 o                         
   7   9   1        244.80        241.98         3.33 o                         
   8   9   1         45.69         44.00         1.80 o                         
   9   9   1          7.73          7.03         0.67 o                         
  10   9   1          2.82          2.67         0.64 o                         
  11   9   1         20.25         18.97         1.30 o                         
  -5  10   1          0.48         -0.54         0.54 o                         
  -4  10   1         21.31         21.74         1.72 o                         
  -3  10   1         72.78         82.03         2.14 o                         
  -2  10   1         12.30         10.24         0.93 o                         
  -1  10   1        151.15        154.58         2.27 o                         
   0  10   1         15.29         13.67         0.71 o                         
   1  10   1         26.31         23.42         1.13 o                         
   2  10   1         34.98         33.06         0.88 o                         
   3  10   1         43.76         39.84         1.17 o                         
   4  10   1         41.12         37.01         0.75 o                         
   5  10   1        175.67        188.85         2.34 o                         
   6  10   1        206.04        216.58         2.60 o                         
   7  10   1         16.67         19.10         0.95 o                         
   8  10   1          0.05          0.04         0.40 o                         
   9  10   1         13.89         14.98         1.07 o                         
  10  10   1          2.92          2.78         0.70 o                         
  -4  11   1         39.30         45.77         1.88 o                         
  -3  11   1          1.71          2.00         0.64 o                         
  -2  11   1         83.77         93.44         2.36 o                         
  -1  11   1          0.01          0.90         0.49 o                         
   0  11   1          3.86          3.05         0.66 o                         
   1  11   1          5.58          4.93         0.46 o                         
   2  11   1         47.11         48.07         1.15 o                         
   3  11   1          2.89          2.81         0.68 o                         
   4  11   1         56.08         56.13         1.25 o                         
   5  11   1         82.10         82.58         1.71 o                         
   6  11   1         81.37         86.05         2.96 o                         
   7  11   1          9.85          9.20         0.72 o                         
   8  11   1         12.84         13.58         0.88 o                         
   9  11   1         19.57         18.48         1.44 o                         
  -3  12   1         10.73         11.16         1.04 o                         
  -2  12   1         10.71         11.96         1.06 o                         
  -1  12   1          2.00          1.39         0.54 o                         
   0  12   1          0.02         -0.28         0.40 o                         
   1  12   1          2.37          2.26         0.60 o                         
   2  12   1         86.89         86.83         1.59 o                         
   3  12   1         77.11         79.71         1.52 o                         
   4  12   1         41.63         38.63         1.29 o                         
   5  12   1          5.60          4.57         0.83 o                         
   6  12   1          2.99          1.70         0.74 o                         
   7  12   1          2.19          2.35         0.82 o                         
   8  12   1          7.85          8.39         1.06 o                         
  -1  13   1          3.98          4.38         0.76 o                         
   0  13   1          1.85          0.76         0.57 o                         
   1  13   1          0.08         -0.18         0.40 o                         
   2  13   1          2.32          1.60         0.46 o                         
   3  13   1        101.97        103.18         2.17 o                         
   4  13   1          0.29          0.12         0.71 o                         
   5  13   1         12.93         11.74         0.83 o                         
   6  13   1          5.28          4.39         0.92 o                         
   7  13   1         20.90         24.56         1.69 o                         
   2  14   1         25.93         28.50         2.35 o                         
   3  14   1          2.91          3.51         0.64 o                         
   4  14   1          0.01         -0.05         0.49 o                         
  -5 -13   2          0.07          0.02         0.55 o                         
  -4 -13   2         19.15         19.80         1.16 o                         
  -3 -13   2          3.96          3.98         0.67 o                         
  -2 -13   2          0.13         -0.63         0.63 o                         
  -1 -13   2          6.40          4.16         0.92 o                         
   0 -13   2        108.28        118.91         3.27 o                         
  -7 -12   2         18.52         19.89         2.03 o                         
  -6 -12   2          2.14          2.62         0.57 o                         
  -5 -12   2          2.36          2.36         0.57 o                         
  -4 -12   2         55.15         57.94         1.62 o                         
  -3 -12   2         89.83         93.14         2.02 o                         
  -2 -12   2          8.54          9.28         1.08 o                         
  -1 -12   2         37.08         39.13         1.88 o                         
   0 -12   2          1.43          2.75         0.59 o                         
   1 -12   2          7.94          6.65         0.75 o                         
   2 -12   2        164.44        186.84         3.43 o                         
   3 -12   2         13.37         11.76         1.08 o                         
  -8 -11   2          6.90          6.57         0.72 o                         
  -7 -11   2         13.64         13.95         0.91 o                         
  -6 -11   2          2.68          2.50         0.44 o                         
  -5 -11   2         18.49         16.52         1.40 o                         
  -4 -11   2          2.51          0.74         0.36 o                         
  -3 -11   2         23.35         23.98         1.06 o                         
  -2 -11   2         77.32         76.41         1.71 o                         
  -1 -11   2         55.60         55.12         1.19 o                         
   0 -11   2         35.94         34.70         1.29 o                         
   1 -11   2         53.84         53.02         1.56 o                         
   2 -11   2         56.96         64.80         1.87 o                         
   3 -11   2         12.43         10.73         0.98 o                         
   4 -11   2          7.13          7.71         0.95 o                         
  -9 -10   2        117.64        132.65         2.63 o                         
  -8 -10   2         47.25         53.44         1.56 o                         
  -7 -10   2         32.57         32.25         1.22 o                         
  -6 -10   2          0.02          0.12         0.32 o                         
  -5 -10   2        150.24        160.41         2.19 o                         
  -4 -10   2        145.27        145.14         2.00 o                         
  -3 -10   2          1.06          1.79         0.36 o                         
  -2 -10   2         64.54         59.20         1.16 o                         
  -1 -10   2         12.04          8.69         0.53 o                         
   0 -10   2         47.32         42.12         0.97 o                         
   1 -10   2          0.24         -0.26         0.35 o                         
   2 -10   2         31.53         27.16         1.78 o                         
   3 -10   2          0.52          0.66         0.51 o                         
   4 -10   2         33.47         35.42         1.53 o                         
   5 -10   2          7.47          7.12         0.88 o                         
 -10  -9   2         48.74         66.41         3.14 o                         
  -9  -9   2         29.24         33.14         1.83 o                         
  -8  -9   2          1.02          1.09         0.51 o                         
  -7  -9   2          1.52          1.07         0.50 o                         
  -6  -9   2        175.96        188.23         2.42 o                         
  -5  -9   2         14.61         11.18         0.70 o                         
  -4  -9   2        490.16        508.09         5.08 o                         
  -3  -9   2         53.12         57.34         1.70 o                         
  -2  -9   2         52.11         47.23         0.85 o                         
  -1  -9   2         80.06         69.50         1.02 o                         
   0  -9   2          8.30          6.75         0.46 o                         
   1  -9   2          1.65          0.16         0.31 o                         
   2  -9   2         46.77         46.04         1.37 o                         
   3  -9   2         24.11         21.58         1.32 o                         
   4  -9   2         25.24         24.78         1.71 o                         
   5  -9   2        158.63        172.43         5.82 o                         
   6  -9   2        120.26        131.61         2.85 o                         
 -10  -8   2          3.95          4.10         0.64 o                         
  -9  -8   2         54.89         51.60         1.53 o                         
  -8  -8   2          0.16         -0.20         0.40 o                         
  -7  -8   2         62.51         60.95         1.47 o                         
  -6  -8   2          5.62          4.59         0.42 o                         
  -5  -8   2        275.13        266.43         2.95 o                         
  -4  -8   2         21.13         25.17         0.70 o                         
  -3  -8   2        164.69        173.32         1.79 o                         
  -2  -8   2          3.61          1.52         0.19 o                         
  -1  -8   2          9.36          8.46         0.40 o                         
   0  -8   2         17.75         16.87         0.61 o                         
   1  -8   2        392.40        346.17         3.23 o                         
   2  -8   2          0.98          0.52         0.29 o                         
   3  -8   2         14.39         13.78         1.25 o                         
   4  -8   2          9.05          7.94         1.02 o                         
   5  -8   2          1.27          0.68         0.51 o                         
   6  -8   2        142.73        164.47         3.64 o                         
   7  -8   2          2.95          2.06         0.67 o                         
 -10  -7   2          3.68          4.97         1.29 o                         
  -9  -7   2         37.89         37.91         1.32 o                         
  -8  -7   2         16.57         16.96         0.88 o                         
  -7  -7   2        152.27        140.87         4.96 o                         
  -6  -7   2         20.39         10.91         0.55 o                         
  -5  -7   2        113.64         98.34         1.41 o                         
  -4  -7   2        175.68        151.49         1.85 o                         
  -3  -7   2        176.03        176.60         1.77 o                         
  -2  -7   2         49.99         43.43         0.70 o                         
  -1  -7   2         95.20         80.29         1.15 o                         
   0  -7   2        140.03        142.19         1.53 o                         
   1  -7   2          1.34          1.42         0.27 o                         
   2  -7   2         26.09         31.35         0.76 o                         
   3  -7   2        247.72        238.92         2.83 o                         
   4  -7   2         11.78          7.21         0.51 o                         
   5  -7   2          7.75          6.77         0.99 o                         
   6  -7   2         16.27         18.68         1.16 o                         
   7  -7   2         39.28         44.32         1.82 o                         
   8  -7   2          7.35          5.67         0.85 o                         
 -11  -6   2          0.25          0.78         0.78 o                         
 -10  -6   2         11.79         11.26         0.92 o                         
  -9  -6   2         39.28         42.34         1.91 o                         
  -8  -6   2         49.58         47.88         1.86 o                         
  -7  -6   2        166.48        159.16         2.03 o                         
  -6  -6   2         19.77         16.58         0.94 o                         
  -5  -6   2          1.51          0.62         0.28 o                         
  -4  -6   2          5.00          3.49         0.45 o                         
  -3  -6   2        121.08        110.34         1.39 o                         
  -2  -6   2          0.33          2.15         0.19 o                         
  -1  -6   2        759.49        832.54         7.57 o                         
   0  -6   2        741.03        828.72         6.77 o                         
   1  -6   2          5.50          2.72         0.25 o                         
   2  -6   2        152.86        159.30         1.66 o                         
   3  -6   2        686.45        668.44         6.48 o                         
   4  -6   2          0.30          0.49         0.29 o                         
   5  -6   2        285.48        283.18         3.33 o                         
   6  -6   2          8.77          7.31         0.56 o                         
   7  -6   2          7.97          6.46         0.72 o                         
   8  -6   2         34.92         39.60         1.63 o                         
   9  -6   2         41.51         36.23         2.93 o                         
 -11  -5   2         16.05         15.32         0.98 o                         
 -10  -5   2          0.17         -0.40         0.40 o                         
  -9  -5   2         13.31         14.13         1.17 o                         
  -8  -5   2        185.76        186.44         2.79 o                         
  -7  -5   2          0.52          0.24         0.28 o                         
  -6  -5   2         33.60         37.39         0.83 o                         
  -5  -5   2         78.89         76.83         1.13 o                         
  -4  -5   2        208.57        202.53         2.57 o                         
  -3  -5   2         44.32         54.02         0.86 o                         
  -2  -5   2        391.18        397.28         3.33 o                         
  -1  -5   2        252.59        272.93         2.39 o                         
   0  -5   2        768.50        915.94         7.34 o                         
   1  -5   2        116.64        107.08         1.13 o                         
   2  -5   2          5.40          4.03         0.34 o                         
   3  -5   2          0.20          1.35         0.50 o                         
   4  -5   2        264.88        245.04         2.81 o                         
   5  -5   2          0.83          0.19         0.29 o                         
   6  -5   2          0.16          0.85         0.36 o                         
   7  -5   2          0.08         -0.02         0.38 o                         
   8  -5   2          7.21          6.85         0.68 o                         
   9  -5   2         57.89         62.89         1.94 o                         
 -11  -4   2          3.66          3.31         0.82 o                         
 -10  -4   2          0.43          0.19         0.51 o                         
  -9  -4   2         11.36         11.45         0.85 o                         
  -8  -4   2        555.91        551.28         8.53 o                         
  -7  -4   2         10.80          8.17         0.50 o                         
  -6  -4   2         55.06         43.51         0.65 o                         
  -5  -4   2          7.18          8.17         0.42 o                         
  -4  -4   2        147.46        163.82         1.92 o                         
  -3  -4   2        201.65        246.90         2.54 o                         
  -2  -4   2        124.48        144.24         1.59 o                         
  -1  -4   2         64.65         54.29         0.66 o                         
   0  -4   2         41.78         47.97         0.77 o                         
   1  -4   2        158.94        144.93         1.65 o                         
   2  -4   2        140.01        168.78         1.87 o                         
   3  -4   2         42.49         50.82         1.28 o                         
   4  -4   2        179.36        194.18         2.27 o                         
   5  -4   2        686.20        679.95         9.77 o                         
   6  -4   2        157.76        148.32         2.04 o                         
   7  -4   2         54.15         46.15         1.20 o                         
   8  -4   2          0.33          0.70         0.43 o                         
   9  -4   2          0.01         -0.44         0.44 o                         
  10  -4   2         37.10         39.50         2.13 o                         
 -11  -3   2         11.72         10.30         0.88 o                         
 -10  -3   2         95.04        100.32         1.99 o                         
  -9  -3   2        118.78        117.42         2.02 o                         
  -8  -3   2         79.45         72.22         1.47 o                         
  -7  -3   2         48.14         46.76         0.99 o                         
  -6  -3   2        169.26        160.09         1.95 o                         
  -5  -3   2         27.72         28.69         0.49 o                         
  -4  -3   2          2.06          3.38         0.26 o                         
  -3  -3   2         54.05         60.08         1.62 o                         
  -2  -3   2        967.73       1103.99         9.74 o                         
  -1  -3   2         40.72         33.92         0.45 o                         
   0  -3   2         17.64         25.23         0.46 o                         
   1  -3   2        387.48        462.58         6.30 o                         
   2  -3   2         40.59         36.86         0.63 o                         
   3  -3   2         22.42         38.01         1.21 o                         
   4  -3   2         32.06         30.88         1.21 o                         
   5  -3   2         99.69         89.16         1.30 o                         
   6  -3   2        184.89        195.94         2.42 o                         
   7  -3   2          7.80          7.65         0.56 o                         
   8  -3   2         10.54         10.47         0.65 o                         
   9  -3   2         11.71         11.24         1.05 o                         
  10  -3   2         36.71         35.84         1.56 o                         
 -11  -2   2         38.97         41.54         1.42 o                         
 -10  -2   2          6.13          5.67         0.60 o                         
  -9  -2   2          3.30          2.99         0.71 o                         
  -8  -2   2         61.55         59.61         1.10 o                         
  -7  -2   2        188.38        180.64         1.92 o                         
  -6  -2   2         45.78         49.78         0.85 o                         
  -5  -2   2        404.96        420.68         3.59 o                         
  -4  -2   2          0.53          0.69         0.13 o                         
  -3  -2   2        716.49        765.39         7.33 o                         
  -2  -2   2       1289.24       1494.25        13.04 o                         
  -1  -2   2        320.61        335.01         5.34 o                         
   0  -2   2       1521.13       1733.89        13.42 o                         
   1  -2   2        314.10        356.87         4.31 o                         
   2  -2   2        268.77        276.39         3.09 o                         
   3  -2   2        553.21        629.69         6.54 o                         
   4  -2   2        228.52        226.81         2.98 o                         
   5  -2   2         24.46         18.59         0.58 o                         
   6  -2   2         63.15         56.12         0.82 o                         
   7  -2   2        229.14        218.53         2.60 o                         
   8  -2   2          6.75          7.14         0.83 o                         
   9  -2   2         21.32         20.36         1.04 o                         
  10  -2   2          0.17          0.53         0.57 o                         
  11  -2   2         57.66         69.18         3.05 o                         
 -11  -1   2         24.36         19.61         1.56 o                         
 -10  -1   2         32.10         29.92         1.14 o                         
  -9  -1   2          0.25         -0.28         0.28 o                         
  -8  -1   2          1.91          1.11         0.33 o                         
  -7  -1   2        460.52        445.70         3.97 o                         
  -6  -1   2          3.48          3.05         0.25 o                         
  -5  -1   2         71.71         79.82         1.04 o                         
  -4  -1   2         54.76         60.51         0.79 o                         
  -3  -1   2         31.12         23.22         0.53 o                         
  -2  -1   2         72.80         78.24         1.20 o                         
  -1  -1   2         95.97        120.59         1.51 o                         
   0  -1   2         97.35        101.88         1.72 o                         
   1  -1   2        829.07        868.23         7.41 o                         
   2  -1   2        109.60        127.34         1.66 o                         
   3  -1   2         98.40        100.10         1.25 o                         
   4  -1   2        263.54        258.60         2.48 o                         
   5  -1   2        222.76        237.98         3.06 o                         
   6  -1   2         99.53         99.85         1.14 o                         
   7  -1   2         32.37         31.78         0.66 o                         
   8  -1   2        149.90        148.83         2.01 o                         
   9  -1   2          0.10         -0.07         0.38 o                         
  10  -1   2         24.29         24.25         1.83 o                         
  11  -1   2          1.25          1.59         0.69 o                         
 -10   0   2          2.92          1.94         0.44 o                         
  -9   0   2          3.96          2.20         0.53 o                         
  -8   0   2         15.61         14.60         0.59 o                         
  -7   0   2        107.76        117.13         1.55 o                         
  -6   0   2         43.90         31.69         0.74 o                         
  -5   0   2        240.43        253.55         2.39 o                         
  -4   0   2         49.24         62.19         0.79 o                         
  -3   0   2        268.60        269.23         2.35 o                         
  -2   0   2         52.39         70.45         1.24 o                         
  -1   0   2       2145.54       2382.80        20.75 o                         
   0   0   2        113.74        111.12         1.30 o                         
   1   0   2        258.28        261.85         5.21 o                         
   2   0   2        608.18        715.76         5.61 o                         
   3   0   2       1201.24       1264.30        10.62 o                         
   4   0   2        119.93        118.49         1.16 o                         
   5   0   2       1088.85       1168.42         9.23 o                         
   6   0   2          3.09          2.15         0.19 o                         
   7   0   2         98.24        106.47         3.00 o                         
   8   0   2         13.18         11.08         0.49 o                         
   9   0   2        133.67        132.70         2.34 o                         
  10   0   2         60.81         61.43         1.78 o                         
  11   0   2         34.48         38.45         1.42 o                         
 -10   1   2         74.09         81.36         1.95 o                         
  -9   1   2          4.87          4.20         0.44 o                         
  -8   1   2         91.28         91.09         2.32 o                         
  -7   1   2        153.02        153.64         1.75 o                         
  -6   1   2         14.39         12.95         0.51 o                         
  -5   1   2        766.53        744.92         6.16 o                         
  -4   1   2        134.21        146.01         1.51 o                         
  -3   1   2        690.27        776.14         6.24 o                         
  -2   1   2        194.80        204.49         1.82 o                         
  -1   1   2        366.40        367.51         2.99 o                         
   0   1   2        760.58        837.53         7.69 o                         
   1   1   2       1292.98       1402.04        13.65 o                         
   2   1   2       2616.01       3012.98        23.39 o                         
   3   1   2         74.57         90.14         1.01 o                         
   4   1   2        339.62        342.73         3.23 o                         
   5   1   2          0.38          0.56         0.15 o                         
   6   1   2        660.36        661.00         5.46 o                         
   7   1   2          0.24          0.22         0.19 o                         
   8   1   2         66.62         66.67         1.12 o                         
   9   1   2          3.26          2.29         0.38 o                         
  10   1   2         10.99         10.94         0.76 o                         
  11   1   2         29.64         30.28         1.30 o                         
  12   1   2         23.88         22.10         1.66 o                         
 -10   2   2          1.79          1.59         0.64 o                         
  -9   2   2        146.10        162.57         2.96 o                         
  -8   2   2          6.19          6.15         0.46 o                         
  -7   2   2         79.03         78.73         1.41 o                         
  -6   2   2          0.46          0.75         0.25 o                         
  -5   2   2          0.24          0.97         0.19 o                         
  -4   2   2         29.06         30.18         0.57 o                         
  -3   2   2         19.87         15.75         0.33 o                         
  -2   2   2          9.26          7.79         0.47 o                         
  -1   2   2          8.52          8.25         0.22 o                         
   0   2   2       3848.98       4121.36        36.97 o                         
   1   2   2       2179.55       2381.13        19.02 o                         
   2   2   2      25347.61      25466.86       263.02 o                         
   3   2   2       1431.83       1581.62        16.30 o                         
   4   2   2        849.04        888.83         7.91 o                         
   5   2   2         35.73         39.94         0.67 o                         
   6   2   2         85.34         85.50         1.21 o                         
   7   2   2         27.96         20.89         0.60 o                         
   8   2   2         27.71         26.14         1.02 o                         
   9   2   2         19.48         19.94         0.69 o                         
  10   2   2         37.05         38.54         1.02 o                         
  11   2   2         21.66         23.48         1.47 o                         
  12   2   2          9.89          8.09         0.99 o                         
  -9   3   2          2.12          1.14         0.48 o                         
  -8   3   2         15.10         13.75         0.98 o                         
  -7   3   2         13.49         12.69         0.61 o                         
  -6   3   2        210.45        177.76         2.05 o                         
  -5   3   2          1.49          3.51         0.30 o                         
  -4   3   2        207.82        214.09         2.18 o                         
  -3   3   2        122.33        131.83         1.68 o                         
  -2   3   2       1248.84       1363.73        10.78 o                         
  -1   3   2        159.71        205.88         2.15 o                         
   0   3   2        137.40        163.89         1.73 o                         
   1   3   2          7.13          6.62         0.35 o                         
   2   3   2        233.80        279.38         2.36 o                         
   3   3   2         13.02         12.26         0.27 o                         
   4   3   2        169.96        173.44         1.82 o                         
   5   3   2         14.39         13.37         0.42 o                         
   6   3   2         45.27         44.49         0.74 o                         
   7   3   2         25.17         22.99         0.60 o                         
   8   3   2        727.59        739.85         7.02 o                         
   9   3   2          0.53          0.34         0.31 o                         
  10   3   2         70.46         73.29         1.35 o                         
  11   3   2          2.38          1.65         0.46 o                         
  12   3   2          7.22          7.96         1.19 o                         
  -9   4   2          0.38          0.32         0.69 o                         
  -8   4   2         17.06         16.80         1.40 o                         
  -7   4   2         15.05         14.42         0.84 o                         
  -6   4   2          2.44          3.08         0.40 o                         
  -5   4   2         27.20         27.70         0.70 o                         
  -4   4   2        879.75        945.39         7.80 o                         
  -3   4   2        402.44        420.70         3.68 o                         
  -2   4   2       1994.34       2113.71        16.76 o                         
  -1   4   2         27.50         25.70         0.69 o                         
   0   4   2       1497.48       1611.43        14.12 o                         
   1   4   2        141.16        140.75         1.53 o                         
   2   4   2        314.23        341.44         2.85 o                         
   3   4   2         31.67         35.69         0.56 o                         
   4   4   2        954.66       1032.62         9.18 o                         
   5   4   2        123.70        142.74         1.62 o                         
   6   4   2          1.88          3.76         0.33 o                         
   7   4   2         70.89         66.56         1.08 o                         
   8   4   2        115.06        107.25         1.53 o                         
   9   4   2          5.09          3.66         0.38 o                         
  10   4   2        140.21        138.15         1.97 o                         
  11   4   2          1.78          0.30         0.44 o                         
  12   4   2          9.87          6.70         1.19 o                         
  -9   5   2         21.60         22.95         1.99 o                         
  -8   5   2          0.30          0.02         0.67 o                         
  -7   5   2          8.89          9.06         0.88 o                         
  -6   5   2         32.87         32.81         1.28 o                         
  -5   5   2         11.62         11.51         0.53 o                         
  -4   5   2         89.69         88.14         1.47 o                         
  -3   5   2         27.43         28.18         0.63 o                         
  -2   5   2        111.12        106.67         1.48 o                         
  -1   5   2        169.62        181.81         3.17 o                         
   0   5   2        254.32        253.05         2.64 o                         
   1   5   2        172.45        189.32         2.02 o                         
   2   5   2         37.38         40.22         0.91 o                         
   3   5   2         31.84         43.23         0.59 o                         
   4   5   2          0.00          0.26         0.13 o                         
   5   5   2        664.38        682.62         6.27 o                         
   6   5   2        223.57        217.77         2.36 o                         
   7   5   2        114.17        101.45         1.62 o                         
   8   5   2        104.59        100.98         1.50 o                         
   9   5   2         10.21         10.45         0.58 o                         
  10   5   2          5.12          4.17         0.46 o                         
  11   5   2         70.28         71.01         1.76 o                         
  12   5   2          0.95         -0.07         0.57 o                         
  -8   6   2         78.83         91.82         4.76 o                         
  -7   6   2          0.13         -0.02         0.57 o                         
  -6   6   2        213.97        224.31         3.68 o                         
  -5   6   2        137.64        146.04         2.53 o                         
  -4   6   2        499.34        510.63         5.30 o                         
  -3   6   2        193.67        207.10         2.56 o                         
  -2   6   2        737.17        730.06         6.98 o                         
  -1   6   2         87.12         71.91         1.17 o                         
   0   6   2         25.15         24.72         0.63 o                         
   1   6   2        237.00        227.83         2.44 o                         
   2   6   2        432.45        444.47         3.75 o                         
   3   6   2        353.25        384.29         3.29 o                         
   4   6   2          0.54          0.52         0.31 o                         
   5   6   2         25.21         25.00         0.64 o                         
   6   6   2        399.59        387.41         3.84 o                         
   7   6   2          5.18          4.62         0.62 o                         
   8   6   2        100.16         96.81         1.45 o                         
   9   6   2         12.80         11.57         0.63 o                         
  10   6   2          0.60          0.02         0.50 o                         
  11   6   2          1.62          2.57         0.57 o                         
  12   6   2          0.83          0.12         0.71 o                         
  -7   7   2         42.08         43.73         2.97 o                         
  -6   7   2         13.96         10.65         1.00 o                         
  -5   7   2         65.30         56.04         1.73 o                         
  -4   7   2        104.78         94.81         1.74 o                         
  -3   7   2        144.00        142.76         2.11 o                         
  -2   7   2         45.68         40.14         0.98 o                         
  -1   7   2        603.75        597.39         5.84 o                         
   0   7   2          1.18          2.21         0.28 o                         
   1   7   2         51.65         58.18         1.13 o                         
   2   7   2          7.98         14.62         0.55 o                         
   3   7   2        185.53        189.00         1.85 o                         
   4   7   2        170.81        164.28         1.66 o                         
   5   7   2        454.37        460.20         3.96 o                         
   6   7   2        102.91         92.81         1.10 o                         
   7   7   2        135.77        134.19         1.74 o                         
   8   7   2          8.44          6.54         0.51 o                         
   9   7   2          0.97          1.31         0.49 o                         
  10   7   2          9.43          8.43         0.72 o                         
  11   7   2          8.31          8.73         0.83 o                         
  -7   8   2          0.89          2.22         1.11 o                         
  -6   8   2         16.56         15.18         1.23 o                         
  -5   8   2          5.84          5.42         1.09 o                         
  -4   8   2          1.73          1.57         0.78 o                         
  -3   8   2        106.23         94.88         1.70 o                         
  -2   8   2        170.69        162.03         2.25 o                         
  -1   8   2        404.98        384.77         7.28 o                         
   0   8   2         20.75         16.49         0.72 o                         
   1   8   2          0.31          0.07         0.26 o                         
   2   8   2         16.82         14.89         0.60 o                         
   3   8   2        115.07        116.78         1.29 o                         
   4   8   2         45.92         49.99         0.75 o                         
   5   8   2          2.31          4.09         0.30 o                         
   6   8   2         21.99         20.42         0.53 o                         
   7   8   2         56.48         54.36         1.01 o                         
   8   8   2          4.77          2.98         0.92 o                         
   9   8   2          4.79          6.19         0.64 o                         
  10   8   2          4.93          5.09         0.69 o                         
  11   8   2          5.75          7.47         0.79 o                         
  -6   9   2        143.34        155.90         3.50 o                         
  -5   9   2         63.14         64.97         2.37 o                         
  -4   9   2          8.75          7.83         0.98 o                         
  -3   9   2         24.04         23.24         1.26 o                         
  -2   9   2         20.85         17.19         0.81 o                         
  -1   9   2         19.02         16.03         0.83 o                         
   0   9   2        109.51        105.06         1.64 o                         
   1   9   2         11.99          9.84         0.55 o                         
   2   9   2          0.14         -0.07         0.26 o                         
   3   9   2         22.85         24.67         0.73 o                         
   4   9   2        297.84        299.48         2.83 o                         
   5   9   2         50.28         54.10         0.85 o                         
   6   9   2          2.14          1.23         0.25 o                         
   7   9   2         30.76         34.05         1.06 o                         
   8   9   2          1.59          1.01         0.65 o                         
   9   9   2         30.42         30.71         1.39 o                         
  10   9   2          0.51          0.88         0.51 o                         
  11   9   2          0.01          0.71         0.57 o                         
  -5  10   2         23.75         22.75         2.10 o                         
  -4  10   2         12.99         10.82         1.15 o                         
  -3  10   2          1.81          1.07         0.54 o                         
  -2  10   2          3.29          3.81         0.64 o                         
  -1  10   2        159.54        166.57         2.38 o                         
   0  10   2          0.71          0.21         0.31 o                         
   1  10   2        227.78        244.01         2.98 o                         
   2  10   2         56.59         58.55         1.23 o                         
   3  10   2        135.97        135.54         1.91 o                         
   4  10   2          1.96          1.26         0.31 o                         
   5  10   2         18.24         18.38         0.60 o                         
   6  10   2         20.36         17.96         1.32 o                         
   7  10   2          3.12          4.35         0.74 o                         
   8  10   2         18.25         20.43         1.04 o                         
   9  10   2         31.42         36.03         1.37 o                         
  10  10   2         23.94         29.48         1.32 o                         
  -4  11   2          1.45          1.91         0.69 o                         
  -3  11   2          4.57          3.80         0.80 o                         
  -2  11   2         31.31         32.95         1.79 o                         
  -1  11   2          0.09         -0.10         0.48 o                         
   0  11   2          3.51          4.38         0.46 o                         
   1  11   2         50.91         53.08         1.23 o                         
   2  11   2         83.18         79.08         1.47 o                         
   3  11   2        136.71        136.77         2.00 o                         
   4  11   2        138.95        132.13         1.93 o                         
   5  11   2        169.10        170.79         2.32 o                         
   6  11   2          2.70          0.22         0.63 o                         
   7  11   2         10.12          7.48         0.72 o                         
   8  11   2         43.72         48.97         1.53 o                         
   9  11   2         40.05         46.47         1.53 o                         
  10  11   2          3.55          3.43         0.72 o                         
  -2  12   2         13.74         16.02         1.77 o                         
  -1  12   2          3.34          2.62         0.57 o                         
   0  12   2          1.83          2.18         0.44 o                         
   1  12   2          1.05          1.66         0.44 o                         
   2  12   2          0.25          0.12         0.38 o                         
   3  12   2        173.27        181.31         2.49 o                         
   4  12   2         33.55         32.84         1.59 o                         
   5  12   2         16.87         16.23         1.17 o                         
   6  12   2          0.55          0.30         0.63 o                         
   7  12   2        131.23        151.47         5.10 o                         
   8  12   2         58.55         68.48         2.61 o                         
   9  12   2         66.45         75.31         2.10 o                         
  -1  13   2          0.31          0.37         0.54 o                         
   0  13   2         21.55         24.92         1.39 o                         
   1  13   2         14.10         14.32         1.17 o                         
   2  13   2        121.65        129.11         2.13 o                         
   3  13   2         31.91         34.25         1.32 o                         
   4  13   2         21.76         22.37         2.12 o                         
   5  13   2          0.00          0.81         0.50 o                         
   6  13   2         43.71         51.16         2.48 o                         
   7  13   2         36.71         44.45         2.01 o                         
   2  14   2          7.38          6.25         0.66 o                         
   3  14   2          7.77          5.34         0.75 o                         
   4  14   2          2.38          2.60         0.74 o                         
   5  14   2          0.01          0.52         0.78 o                         
  -4 -13   3          0.50          0.17         0.49 o                         
  -3 -13   3         10.56         12.01         1.42 o                         
  -2 -13   3          0.07         -0.34         0.63 o                         
  -1 -13   3          0.17         -0.52         0.92 o                         
   0 -13   3          0.23          0.65         0.74 o                         
  -6 -12   3         31.83         39.00         1.59 o                         
  -5 -12   3         24.08         26.87         1.22 o                         
  -4 -12   3          0.34         -0.19         0.60 o                         
  -3 -12   3          6.01          4.42         0.67 o                         
  -2 -12   3          3.92          3.39         0.57 o                         
  -1 -12   3          9.52         10.28         2.22 o                         
   0 -12   3          5.80          5.58         1.00 o                         
   1 -12   3          1.69          0.81         0.54 o                         
   2 -12   3         89.45        106.14         2.65 o                         
  -8 -11   3         32.90         42.32         1.45 o                         
  -7 -11   3         35.28         37.70         2.60 o                         
  -6 -11   3          0.04         -0.12         0.57 o                         
  -5 -11   3        133.69        137.55         2.08 o                         
  -4 -11   3          0.29         -0.09         0.36 o                         
  -3 -11   3          0.46          0.41         0.34 o                         
  -2 -11   3         68.38         63.66         1.56 o                         
  -1 -11   3         30.70         31.24         2.06 o                         
   0 -11   3        116.59        118.10         2.28 o                         
   1 -11   3         55.71         64.70         1.88 o                         
   2 -11   3         16.75         13.37         1.83 o                         
   3 -11   3         29.79         31.24         1.47 o                         
   4 -11   3         11.56         12.15         1.00 o                         
  -8 -10   3          4.33          4.72         0.69 o                         
  -7 -10   3          4.67          4.68         0.64 o                         
  -6 -10   3         87.09         92.19         1.60 o                         
  -5 -10   3          6.47          4.05         0.45 o                         
  -4 -10   3         26.28         28.82         0.92 o                         
  -3 -10   3         44.36         47.87         1.18 o                         
  -2 -10   3         22.26         20.40         0.74 o                         
  -1 -10   3          0.01         -0.12         0.27 o                         
   0 -10   3         69.03         75.01         1.38 o                         
   1 -10   3        119.20        109.94         2.20 o                         
   2 -10   3         40.12         39.71         1.37 o                         
   3 -10   3          2.70          1.94         0.57 o                         
   4 -10   3          0.11         -0.51         0.51 o                         
   5 -10   3          7.54          6.03         0.83 o                         
  -9  -9   3          3.11          2.39         0.57 o                         
  -8  -9   3         34.62         34.59         1.32 o                         
  -7  -9   3         59.57         56.75         1.53 o                         
  -6  -9   3         13.36         13.50         0.72 o                         
  -5  -9   3         26.78         24.90         0.83 o                         
  -4  -9   3         87.16         83.42         1.41 o                         
  -3  -9   3         39.38         33.43         1.26 o                         
  -2  -9   3        331.91        320.01         3.74 o                         
  -1  -9   3        193.33        177.94         1.92 o                         
   0  -9   3          3.37          4.12         0.37 o                         
   1  -9   3        182.35        163.06         2.98 o                         
   2  -9   3          4.41          3.92         0.51 o                         
   3  -9   3          8.52          9.31         0.75 o                         
   4  -9   3          0.11          0.76         0.49 o                         
   5  -9   3          0.38          0.97         0.64 o                         
   6  -9   3        103.10        128.76         3.55 o                         
  -9  -8   3         59.07         64.84         1.91 o                         
  -8  -8   3         29.68         27.33         1.16 o                         
  -7  -8   3          0.05          0.35         0.45 o                         
  -6  -8   3         10.44          6.93         0.53 o                         
  -5  -8   3          1.30          2.42         0.64 o                         
  -4  -8   3        332.10        312.06         3.74 o                         
  -3  -8   3         29.99         29.82         1.32 o                         
  -2  -8   3          9.24          6.97         0.33 o                         
  -1  -8   3         68.39         75.89         1.10 o                         
   0  -8   3          8.41          6.82         0.38 o                         
   1  -8   3          1.15          1.78         0.32 o                         
   2  -8   3          9.10          6.35         0.46 o                         
   3  -8   3         10.24          8.61         0.57 o                         
   4  -8   3         26.16         25.86         1.29 o                         
   5  -8   3          9.47          6.01         0.67 o                         
   6  -8   3          7.12          4.74         0.80 o                         
   7  -8   3          0.32          0.13         0.67 o                         
 -10  -7   3         11.09          9.94         0.83 o                         
  -9  -7   3          0.65          0.17         0.49 o                         
  -8  -7   3         88.43         93.80         2.88 o                         
  -7  -7   3         23.91         22.97         0.78 o                         
  -6  -7   3        110.49        106.33         1.58 o                         
  -5  -7   3        131.56        125.54         1.68 o                         
  -4  -7   3         62.19         58.51         1.43 o                         
  -3  -7   3        124.90        114.53         1.55 o                         
  -2  -7   3        504.34        523.41         4.47 o                         
  -1  -7   3         20.83         17.74         0.60 o                         
   0  -7   3         94.53         88.42         1.13 o                         
   1  -7   3        399.84        384.88         3.48 o                         
   2  -7   3          9.95         10.04         0.80 o                         
   3  -7   3        341.10        368.48         4.02 o                         
   4  -7   3        143.31        142.14         2.34 o                         
   5  -7   3          6.20          5.04         0.50 o                         
   6  -7   3         88.15         94.86         2.14 o                         
   7  -7   3         76.56         82.75         2.07 o                         
   8  -7   3          5.09          6.20         0.83 o                         
 -10  -6   3          0.57          0.63         0.54 o                         
  -9  -6   3          7.35          5.59         0.64 o                         
  -8  -6   3         48.06         44.86         1.32 o                         
  -7  -6   3          1.53          0.29         0.28 o                         
  -6  -6   3         33.48         28.04         0.83 o                         
  -5  -6   3         53.48         40.52         0.86 o                         
  -4  -6   3         37.22         31.02         0.73 o                         
  -3  -6   3         22.63         18.44         0.55 o                         
  -2  -6   3        200.66        199.24         3.01 o                         
  -1  -6   3         11.71         16.12         0.64 o                         
   0  -6   3        113.02         95.36         1.12 o                         
   1  -6   3          8.69          6.77         0.34 o                         
   2  -6   3        218.30        217.32         3.37 o                         
   3  -6   3          1.79          1.02         0.49 o                         
   4  -6   3        494.03        466.36         5.47 o                         
   5  -6   3          2.39          0.98         0.36 o                         
   6  -6   3         34.53         33.04         1.06 o                         
   7  -6   3          2.80          3.34         0.59 o                         
   8  -6   3          0.05          0.30         0.63 o                         
   9  -6   3         37.08         44.22         1.79 o                         
 -10  -5   3          0.75          0.40         0.49 o                         
  -9  -5   3         38.77         40.67         1.33 o                         
  -8  -5   3         33.89         29.45         1.06 o                         
  -7  -5   3         50.46         42.30         1.28 o                         
  -6  -5   3         11.24         10.62         0.55 o                         
  -5  -5   3          0.01         -0.26         0.26 o                         
  -4  -5   3         45.77         38.71         0.77 o                         
  -3  -5   3         91.05         85.10         1.17 o                         
  -2  -5   3         28.32         18.70         0.50 o                         
  -1  -5   3        108.43        113.79         1.19 o                         
   0  -5   3         58.45         59.60         0.79 o                         
   1  -5   3        308.45        329.24         2.93 o                         
   2  -5   3         61.63         61.33         0.95 o                         
   3  -5   3         70.86         63.47         1.07 o                         
   4  -5   3         26.00         15.74         0.68 o                         
   5  -5   3        237.77        229.68         2.80 o                         
   6  -5   3         25.93         27.78         0.93 o                         
   7  -5   3         35.75         34.01         1.07 o                         
   8  -5   3          3.68          1.90         0.50 o                         
   9  -5   3         11.47         10.64         0.98 o                         
 -10  -4   3          1.97          1.57         0.99 o                         
  -9  -4   3         13.85         12.70         1.21 o                         
  -8  -4   3         26.50         24.74         0.98 o                         
  -7  -4   3          4.97          6.10         0.75 o                         
  -6  -4   3         15.94         13.15         0.58 o                         
  -5  -4   3          0.01          0.46         0.26 o                         
  -4  -4   3        145.34        127.90         1.59 o                         
  -3  -4   3        118.84        125.12         1.53 o                         
  -2  -4   3        600.25        673.32         6.17 o                         
  -1  -4   3        122.99        132.06         1.29 o                         
   0  -4   3          5.89          8.42         0.30 o                         
   1  -4   3        289.28        327.33         5.67 o                         
   2  -4   3        854.65        942.31         8.64 o                         
   3  -4   3        564.72        590.05         5.61 o                         
   4  -4   3         69.87         81.17         1.28 o                         
   5  -4   3        240.49        240.28         5.47 o                         
   6  -4   3        115.28        106.99         2.38 o                         
   7  -4   3         53.55         51.42         1.23 o                         
   8  -4   3        169.12        178.25         2.60 o                         
   9  -4   3         77.03         84.25         2.13 o                         
  10  -4   3         91.27         95.65         2.44 o                         
 -10  -3   3          0.01         -0.17         0.49 o                         
  -9  -3   3          1.75          0.21         0.49 o                         
  -8  -3   3          9.79          7.74         0.64 o                         
  -7  -3   3          1.23          1.39         0.34 o                         
  -6  -3   3          1.25          2.70         0.39 o                         
  -5  -3   3         64.98         51.19         0.90 o                         
  -4  -3   3        149.21        161.68         2.19 o                         
  -3  -3   3        246.50        293.28         2.97 o                         
  -2  -3   3         59.73         73.00         1.01 o                         
  -1  -3   3        587.76        603.60         5.52 o                         
   0  -3   3        103.05        120.34         1.17 o                         
   1  -3   3        684.60        756.24         6.05 o                         
   2  -3   3        226.02        284.74         3.89 o                         
   3  -3   3        289.47        335.11         3.98 o                         
   4  -3   3         50.02         44.96         0.86 o                         
   5  -3   3        205.75        212.65         2.45 o                         
   6  -3   3          6.42          6.73         0.57 o                         
   7  -3   3          0.61          0.83         0.32 o                         
   8  -3   3        137.49        142.89         2.20 o                         
   9  -3   3         12.04         11.85         0.91 o                         
  10  -3   3          0.02         -0.02         0.64 o                         
 -10  -2   3          7.43          6.59         0.67 o                         
  -9  -2   3          1.69          1.43         0.49 o                         
  -8  -2   3         10.75         11.02         0.66 o                         
  -7  -2   3         69.77         60.81         0.98 o                         
  -6  -2   3        371.55        356.79         3.26 o                         
  -5  -2   3          0.18          0.15         0.22 o                         
  -4  -2   3        178.39        172.39         1.96 o                         
  -3  -2   3         37.62         34.89         0.91 o                         
  -2  -2   3         47.84         41.40         0.88 o                         
  -1  -2   3        727.58        763.72         8.23 o                         
   0  -2   3         88.16         92.24         0.95 o                         
   1  -2   3       2069.62       2211.57        17.14 o                         
   2  -2   3        484.13        532.90         4.90 o                         
   3  -2   3        548.48        597.54         5.52 o                         
   4  -2   3        276.92        267.30         2.79 o                         
   5  -2   3          0.21          0.37         0.20 o                         
   6  -2   3         21.00         19.72         0.61 o                         
   7  -2   3         35.89         30.03         0.84 o                         
   8  -2   3        483.88        509.33         5.25 o                         
   9  -2   3          3.80          3.12         0.54 o                         
  10  -2   3         36.31         37.41         1.47 o                         
  11  -2   3          2.06          1.47         0.76 o                         
 -10  -1   3         56.23         60.69         1.58 o                         
  -9  -1   3          4.09          4.23         0.51 o                         
  -8  -1   3        130.26        136.50         1.66 o                         
  -7  -1   3          9.97          8.50         0.42 o                         
  -6  -1   3        303.43        295.23         2.75 o                         
  -5  -1   3        622.19        631.25         5.33 o                         
  -4  -1   3        280.09        292.04         2.66 o                         
  -3  -1   3       1266.33       1301.13        10.26 o                         
  -2  -1   3        965.68       1027.82         8.11 o                         
  -1  -1   3         53.28         61.45         0.69 o                         
   0  -1   3        202.53        222.57         1.92 o                         
   1  -1   3          8.67         11.08         0.34 o                         
   2  -1   3        599.37        643.35         6.18 o                         
   3  -1   3        135.83        139.13         1.50 o                         
   4  -1   3        109.91        126.04         1.46 o                         
   5  -1   3        134.70        155.10         1.75 o                         
   6  -1   3         84.72         85.93         1.40 o                         
   7  -1   3        290.59        287.56         2.69 o                         
   8  -1   3         46.85         43.69         1.02 o                         
   9  -1   3        231.08        226.91         3.30 o                         
  10  -1   3         31.95         31.24         1.30 o                         
  11  -1   3         56.30         60.53         2.74 o                         
 -10   0   3         29.82         32.73         1.23 o                         
  -9   0   3          0.97          1.35         0.49 o                         
  -8   0   3         10.73         10.01         0.53 o                         
  -7   0   3         18.51         16.91         0.64 o                         
  -6   0   3         93.51         82.46         1.16 o                         
  -5   0   3         57.48         51.71         0.88 o                         
  -4   0   3        231.01        253.30         2.39 o                         
  -3   0   3          2.79          5.92         0.36 o                         
  -2   0   3        324.88        371.17         3.13 o                         
  -1   0   3        959.93       1065.01         8.32 o                         
   0   0   3         64.23         81.69         1.21 o                         
   1   0   3        231.95        246.98         2.99 o                         
   2   0   3       1719.16       1935.48        14.97 o                         
   3   0   3          5.14          5.36         0.30 o                         
   4   0   3        125.58        129.57         1.27 o                         
   5   0   3        497.82        541.95         4.95 o                         
   6   0   3         36.62         39.02         0.65 o                         
   7   0   3          0.27          0.39         0.18 o                         
   8   0   3          7.26          7.63         0.44 o                         
   9   0   3         41.84         44.05         1.69 o                         
  10   0   3         20.52         22.47         2.16 o                         
  11   0   3         18.89         20.64         1.19 o                         
 -10   1   3          7.13          5.65         0.92 o                         
  -9   1   3         33.14         32.37         0.98 o                         
  -8   1   3          3.12          2.64         0.45 o                         
  -7   1   3         99.96         88.18         1.46 o                         
  -6   1   3         30.95         22.07         0.61 o                         
  -5   1   3         14.81         14.91         0.52 o                         
  -4   1   3         14.03         15.35         0.49 o                         
  -3   1   3          0.87          2.99         0.20 o                         
  -2   1   3          3.20          5.12         0.46 o                         
  -1   1   3          0.10          0.23         0.13 o                         
   0   1   3        996.71       1107.68        14.68 o                         
   1   1   3        173.40        192.80         2.40 o                         
   2   1   3       6758.90       7707.08        59.71 o                         
   3   1   3        638.23        706.88         5.61 o                         
   4   1   3        188.34        189.88         1.98 o                         
   5   1   3          8.04          7.52         0.34 o                         
   6   1   3        338.25        349.02         3.48 o                         
   7   1   3         71.51         72.70         1.10 o                         
   8   1   3        196.50        204.32         2.35 o                         
   9   1   3          9.20          8.73         0.78 o                         
  10   1   3         77.86         80.53         2.90 o                         
  11   1   3         68.56         73.38         1.92 o                         
  12   1   3         25.61         27.88         1.39 o                         
 -10   2   3          4.02          4.18         1.31 o                         
  -9   2   3          3.52          3.78         0.67 o                         
  -8   2   3          5.40          4.15         0.43 o                         
  -7   2   3          0.19          1.12         0.36 o                         
  -6   2   3        142.06        123.05         1.51 o                         
  -5   2   3         39.63         34.70         0.71 o                         
  -4   2   3         26.52         33.14         0.61 o                         
  -3   2   3        105.46        129.68         1.36 o                         
  -2   2   3        480.78        577.68         4.79 o                         
  -1   2   3        626.90        679.49         5.52 o                         
   0   2   3         40.08         51.83         0.98 o                         
   1   2   3       1672.99       1835.51        14.24 o                         
   2   2   3       2001.29       2227.74        17.21 o                         
   3   2   3       1740.20       2003.24        15.57 o                         
   4   2   3          0.44          0.41         0.19 o                         
   5   2   3         90.22        105.49         1.30 o                         
   6   2   3         18.11         11.68         0.55 o                         
   7   2   3        106.85        105.40         1.39 o                         
   8   2   3         83.79         85.04         1.31 o                         
   9   2   3        131.09        124.47         1.75 o                         
  10   2   3         48.02         46.04         1.12 o                         
  11   2   3         47.80         47.65         1.49 o                         
  12   2   3          3.70          2.97         0.69 o                         
  -9   3   3          8.65         10.29         1.04 o                         
  -8   3   3         53.14         60.39         1.48 o                         
  -7   3   3          5.10          3.22         0.41 o                         
  -6   3   3          7.98          5.25         0.42 o                         
  -5   3   3         40.64         36.52         0.74 o                         
  -4   3   3        105.26         99.00         1.25 o                         
  -3   3   3        194.24        191.88         1.93 o                         
  -2   3   3          7.49          4.55         0.20 o                         
  -1   3   3       1830.06       2014.41        15.71 o                         
   0   3   3         41.03         45.25         1.17 o                         
   1   3   3         40.40         41.13         0.74 o                         
   2   3   3        144.57        155.61         1.45 o                         
   3   3   3         54.04         79.38         1.08 o                         
   4   3   3         55.20         64.28         0.94 o                         
   5   3   3        314.58        329.63         3.23 o                         
   6   3   3        169.19        169.27         1.92 o                         
   7   3   3         51.78         50.91         1.17 o                         
   8   3   3          0.08          0.68         0.31 o                         
   9   3   3         39.25         39.02         0.90 o                         
  10   3   3         26.19         27.84         1.43 o                         
  11   3   3         46.69         49.48         3.04 o                         
  12   3   3         16.01         17.99         1.28 o                         
  -9   4   3          4.27          4.23         0.85 o                         
  -8   4   3          6.19          5.90         0.79 o                         
  -7   4   3         34.90         38.49         1.05 o                         
  -6   4   3         23.12         19.78         0.73 o                         
  -5   4   3          6.08          4.69         0.42 o                         
  -4   4   3          4.49          4.49         0.34 o                         
  -3   4   3         62.60         64.97         1.16 o                         
  -2   4   3         13.94         18.28         0.86 o                         
  -1   4   3        392.54        443.92         5.03 o                         
   0   4   3         19.48         15.79         0.54 o                         
   1   4   3          0.58          0.91         0.15 o                         
   2   4   3        436.17        446.87         3.72 o                         
   3   4   3        231.55        270.09         2.36 o                         
   4   4   3        137.84        193.04         2.05 o                         
   5   4   3        180.35        200.89         2.18 o                         
   6   4   3          2.05          1.31         0.28 o                         
   7   4   3          4.45          3.62         0.31 o                         
   8   4   3          2.65          1.99         0.49 o                         
   9   4   3         79.13         73.85         1.31 o                         
  10   4   3         47.58         45.33         1.17 o                         
  11   4   3         33.88         32.70         1.06 o                         
  12   4   3         22.26         19.91         1.56 o                         
  -8   5   3         46.97         54.82         2.63 o                         
  -7   5   3          0.65         -0.01         0.57 o                         
  -6   5   3         17.60         19.29         1.36 o                         
  -5   5   3         87.95         73.89         1.47 o                         
  -4   5   3         34.36         23.76         0.87 o                         
  -3   5   3         68.68         59.65         1.00 o                         
  -2   5   3        393.65        410.69         5.16 o                         
  -1   5   3          0.47          2.29         0.26 o                         
   0   5   3        238.33        263.85         2.81 o                         
   1   5   3          8.00          7.74         0.39 o                         
   2   5   3          9.85          6.73         0.42 o                         
   3   5   3         14.09         14.72         0.37 o                         
   4   5   3        883.79        974.17         7.79 o                         
   5   5   3       1081.03       1154.01        10.32 o                         
   6   5   3         30.82         26.68         0.68 o                         
   7   5   3        281.56        280.13         3.03 o                         
   8   5   3        162.14        155.78         1.99 o                         
   9   5   3          7.32          6.32         0.46 o                         
  10   5   3         12.88          8.93         0.60 o                         
  11   5   3          5.28          2.84         0.62 o                         
  12   5   3         27.48         27.21         1.29 o                         
  -8   6   3          2.32          2.33         1.19 o                         
  -7   6   3         15.84         15.84         1.23 o                         
  -6   6   3         25.44         23.11         1.30 o                         
  -5   6   3         65.15         61.88         1.41 o                         
  -4   6   3        134.12        116.17         1.91 o                         
  -3   6   3        140.89        135.53         1.97 o                         
  -2   6   3          0.18          0.00         0.52 o                         
  -1   6   3          2.65          2.42         0.31 o                         
   0   6   3         34.56         38.66         0.84 o                         
   1   6   3        230.64        234.33         2.55 o                         
   2   6   3         70.39         70.24         0.89 o                         
   3   6   3        113.44        119.55         1.28 o                         
   4   6   3          6.97          7.13         0.35 o                         
   5   6   3         65.24         62.27         0.84 o                         
   6   6   3        237.68        236.38         2.60 o                         
   7   6   3        247.06        255.87         2.82 o                         
   8   6   3        114.28        115.30         1.64 o                         
   9   6   3          0.27          0.08         0.42 o                         
  10   6   3        104.13        108.58         1.72 o                         
  11   6   3         46.08         52.47         1.61 o                         
  12   6   3          0.14         -0.29         0.54 o                         
  -7   7   3          1.48          0.25         0.62 o                         
  -6   7   3          6.52          6.59         0.88 o                         
  -5   7   3         24.64         28.50         1.79 o                         
  -4   7   3          0.06          0.57         0.38 o                         
  -3   7   3         34.60         27.96         0.95 o                         
  -2   7   3        155.78        151.10         2.14 o                         
  -1   7   3        107.81        103.82         2.04 o                         
   0   7   3         19.22         17.10         0.60 o                         
   1   7   3         60.10         60.27         1.03 o                         
   2   7   3          1.64          1.39         0.26 o                         
   3   7   3          7.87         11.09         0.35 o                         
   4   7   3        115.28        113.10         1.30 o                         
   5   7   3         30.04         28.01         0.62 o                         
   6   7   3         27.77         30.81         0.62 o                         
   7   7   3          0.49          0.57         0.28 o                         
   8   7   3          2.09          3.41         0.68 o                         
   9   7   3         16.72         15.11         0.67 o                         
  10   7   3          4.29          3.44         0.57 o                         
  11   7   3         11.99         11.32         0.88 o                         
  12   7   3         38.59         42.66         1.61 o                         
  -6   8   3         69.64         69.15         4.10 o                         
  -5   8   3        141.91        152.14         3.15 o                         
  -4   8   3         31.92         29.83         1.39 o                         
  -3   8   3          4.78          4.33         0.55 o                         
  -2   8   3         21.18         18.10         0.79 o                         
  -1   8   3        486.35        482.86         5.09 o                         
   0   8   3        505.09        506.06         5.16 o                         
   1   8   3        226.43        221.31         2.64 o                         
   2   8   3          4.18          5.31         0.67 o                         
   3   8   3          0.00          0.75         0.19 o                         
   4   8   3       1085.03       1100.37         9.40 o                         
   5   8   3        248.96        246.36         2.42 o                         
   6   8   3        341.25        335.87         3.12 o                         
   7   8   3          0.13          0.24         0.41 o                         
   8   8   3          2.46          2.73         0.36 o                         
   9   8   3          0.81          0.95         0.46 o                         
  10   8   3          0.09         -0.44         0.45 o                         
  11   8   3          2.79          2.77         0.57 o                         
  -6   9   3         97.93        107.81         3.04 o                         
  -5   9   3         12.54         10.91         2.45 o                         
  -4   9   3         95.25        102.51         2.49 o                         
  -3   9   3         24.88         23.74         1.04 o                         
  -2   9   3          1.96          1.53         0.44 o                         
  -1   9   3         64.62         60.97         1.33 o                         
   0   9   3          5.17          5.03         0.44 o                         
   1   9   3          3.84          2.44         0.39 o                         
   2   9   3         73.53         76.51         1.32 o                         
   3   9   3        245.78        241.08         2.80 o                         
   4   9   3         78.45         71.70         1.02 o                         
   5   9   3         85.06         75.96         1.09 o                         
   6   9   3         35.53         32.56         0.76 o                         
   7   9   3          5.15          3.84         0.42 o                         
   8   9   3         12.79         11.38         0.80 o                         
   9   9   3         29.03         30.55         1.22 o                         
  10   9   3          0.00          0.26         0.49 o                         
  11   9   3          5.47          3.56         0.72 o                         
  -5  10   3          7.10          7.07         1.00 o                         
  -4  10   3         14.55         16.46         1.23 o                         
  -3  10   3          4.74          3.10         0.69 o                         
  -2  10   3          2.21          1.99         0.48 o                         
  -1  10   3          6.89          6.08         0.58 o                         
   0  10   3          7.17          7.51         0.58 o                         
   1  10   3        211.73        219.26         2.80 o                         
   2  10   3         36.24         34.21         1.00 o                         
   3  10   3         14.18         10.51         0.60 o                         
   4  10   3         47.05         45.66         1.05 o                         
   5  10   3         46.59         43.87         0.85 o                         
   6  10   3          1.51          1.43         0.32 o                         
   7  10   3         25.46         25.97         1.04 o                         
   8  10   3          3.82          3.09         0.54 o                         
   9  10   3        104.55        107.50         2.24 o                         
  10  10   3          1.96          3.60         0.67 o                         
  -4  11   3          3.08          2.35         1.57 o                         
  -3  11   3         25.83         27.96         1.49 o                         
  -2  11   3         71.87         79.95         2.15 o                         
  -1  11   3         13.41         14.10         0.84 o                         
   0  11   3         41.47         41.82         1.22 o                         
   1  11   3        108.18        104.76         1.84 o                         
   2  11   3         21.67         21.14         0.86 o                         
   3  11   3         15.21         13.65         1.17 o                         
   4  11   3         14.97         14.94         0.77 o                         
   5  11   3          1.77          2.27         0.36 o                         
   6  11   3          4.90          4.82         0.64 o                         
   7  11   3         92.14         95.13         1.92 o                         
   8  11   3         80.06         82.49         3.79 o                         
   9  11   3         69.47         73.44         2.33 o                         
  10  11   3          3.04          3.74         0.64 o                         
  -2  12   3         45.70         47.58         1.91 o                         
  -1  12   3         89.15         96.36         2.62 o                         
   0  12   3         10.46          8.28         0.73 o                         
   1  12   3        101.94        107.62         1.97 o                         
   2  12   3          2.38          1.44         0.46 o                         
   3  12   3          4.45          3.30         0.48 o                         
   4  12   3         18.64         19.10         0.90 o                         
   5  12   3         10.50         10.06         1.17 o                         
   6  12   3         13.48         13.38         1.19 o                         
   7  12   3          0.28          0.19         0.63 o                         
   8  12   3          0.51          0.26         0.63 o                         
   9  12   3         15.45         19.23         1.56 o                         
   0  13   3         26.75         30.44         2.13 o                         
   1  13   3          6.20          5.87         0.60 o                         
   2  13   3         33.75         32.38         2.08 o                         
   3  13   3          0.79          0.58         0.36 o                         
   4  13   3          6.04          5.12         0.55 o                         
   5  13   3          5.82          5.97         0.75 o                         
   6  13   3          0.02          0.49         0.63 o                         
   7  13   3          8.61          7.90         1.00 o                         
   8  13   3         55.38         58.04         3.01 o                         
   3  14   3         63.12         69.27         1.68 o                         
   4  14   3          6.99          5.91         0.80 o                         
   5  14   3         41.92         49.01         2.07 o                         
  -5 -12   4          0.62          0.64         0.42 o                         
  -4 -12   4         20.19         18.64         1.13 o                         
  -3 -12   4          1.37          3.72         0.67 o                         
  -2 -12   4         25.04         27.53         1.69 o                         
  -1 -12   4          6.14          5.66         0.87 o                         
   0 -12   4         40.05         44.86         2.48 o                         
   1 -12   4         34.39         41.28         2.07 o                         
   2 -12   4         21.78         26.69         2.35 o                         
  -7 -11   4         24.11         25.16         1.22 o                         
  -6 -11   4          9.64         11.58         0.96 o                         
  -5 -11   4          4.72          4.92         0.56 o                         
  -4 -11   4         18.83         15.64         0.81 o                         
  -3 -11   4         20.32         20.00         0.86 o                         
  -2 -11   4          5.78          4.43         0.57 o                         
  -1 -11   4         12.97         11.83         1.31 o                         
   0 -11   4          8.75          7.15         1.06 o                         
   1 -11   4          4.31          3.20         0.57 o                         
   2 -11   4         69.85         73.19         1.94 o                         
   3 -11   4          0.02          0.45         0.57 o                         
   4 -11   4         16.05         14.34         1.16 o                         
  -8 -10   4         46.87         54.01         2.87 o                         
  -7 -10   4          7.48          9.69         0.83 o                         
  -6 -10   4         15.13         17.04         0.83 o                         
  -5 -10   4          3.49          2.54         0.54 o                         
  -4 -10   4          4.27          4.27         0.50 o                         
  -3 -10   4          0.89          0.72         0.36 o                         
  -2 -10   4         91.29         90.22         1.66 o                         
  -1 -10   4        150.74        148.68         2.07 o                         
   0 -10   4         25.04         27.30         1.92 o                         
   1 -10   4        126.80        122.10         2.81 o                         
   2 -10   4         22.14         17.98         1.06 o                         
   3 -10   4         23.82         24.02         1.73 o                         
   4 -10   4         66.78         71.56         1.99 o                         
   5 -10   4          0.66          0.65         0.64 o                         
  -8  -9   4         45.71         42.74         1.47 o                         
  -7  -9   4         28.00         24.89         1.13 o                         
  -6  -9   4         16.93         13.33         0.73 o                         
  -5  -9   4         14.86         13.68         0.71 o                         
  -4  -9   4         53.01         55.44         1.55 o                         
  -3  -9   4        122.17        119.00         1.74 o                         
  -2  -9   4          6.19          7.39         0.51 o                         
  -1  -9   4         77.36         76.72         1.85 o                         
   0  -9   4        143.32        150.07         1.78 o                         
   1  -9   4         96.74        101.23         1.65 o                         
   2  -9   4         41.27         46.95         1.40 o                         
   3  -9   4         21.93         20.51         1.08 o                         
   4  -9   4         10.47         12.47         1.09 o                         
   5  -9   4          0.26         -0.12         0.77 o                         
   6  -9   4          3.56          3.11         0.80 o                         
  -9  -8   4         16.69         19.81         1.19 o                         
  -8  -8   4          3.37          3.20         0.57 o                         
  -7  -8   4          0.40          0.11         0.36 o                         
  -6  -8   4         20.93         18.44         0.83 o                         
  -5  -8   4          0.08         -0.28         0.28 o                         
  -4  -8   4          8.18          5.50         0.57 o                         
  -3  -8   4        172.03        169.57         2.17 o                         
  -2  -8   4        495.03        511.93         5.08 o                         
  -1  -8   4         33.93         29.76         0.83 o                         
   0  -8   4        422.06        408.18         3.76 o                         
   1  -8   4         87.59         79.75         1.13 o                         
   2  -8   4         84.59         81.56         1.47 o                         
   3  -8   4          2.32          1.06         0.36 o                         
   4  -8   4         44.74         43.59         1.34 o                         
   5  -8   4          0.01         -0.24         0.55 o                         
   6  -8   4         20.11         17.42         1.13 o                         
   7  -8   4          0.08         -0.70         0.70 o                         
  -9  -7   4          0.59          0.05         0.85 o                         
  -8  -7   4         18.46         16.21         0.95 o                         
  -7  -7   4         19.24         15.65         0.77 o                         
  -6  -7   4         62.05         64.36         1.26 o                         
  -5  -7   4         99.21         91.34         1.45 o                         
  -4  -7   4       1038.60       1027.17         9.47 o                         
  -3  -7   4        114.66        101.83         1.48 o                         
  -2  -7   4       1510.22       1492.90        13.39 o                         
  -1  -7   4        211.25        210.51         3.17 o                         
   0  -7   4        121.09        112.85         1.35 o                         
   1  -7   4        109.62         98.21         1.27 o                         
   2  -7   4          0.78          0.45         0.28 o                         
   3  -7   4         14.86          8.71         0.70 o                         
   4  -7   4         87.41         79.02         1.70 o                         
   5  -7   4          0.10          0.02         0.36 o                         
   6  -7   4         14.10         13.05         0.95 o                         
   7  -7   4         23.12         22.30         1.62 o                         
   8  -7   4         22.72         24.17         1.64 o                         
 -10  -6   4         11.46         10.75         0.83 o                         
  -9  -6   4          0.77          1.45         0.49 o                         
  -8  -6   4         82.10         85.82         1.83 o                         
  -7  -6   4          9.64          7.34         0.55 o                         
  -6  -6   4          6.55          5.46         0.53 o                         
  -5  -6   4         82.06         71.90         1.26 o                         
  -4  -6   4         60.91         57.68         1.28 o                         
  -3  -6   4         74.48         64.91         1.08 o                         
  -2  -6   4        230.18        229.21         2.54 o                         
  -1  -6   4         75.93         84.28         1.01 o                         
   0  -6   4        252.96        240.98         2.31 o                         
   1  -6   4         43.37         52.80         0.78 o                         
   2  -6   4          0.49          0.75         0.19 o                         
   3  -6   4        265.30        238.52         2.81 o                         
   4  -6   4          3.71          0.83         0.28 o                         
   5  -6   4         28.46         33.01         1.19 o                         
   6  -6   4         39.24         42.27         1.16 o                         
   7  -6   4          3.08          2.28         0.50 o                         
   8  -6   4        150.74        172.49         3.12 o                         
   9  -6   4         10.61         11.83         2.05 o                         
 -10  -5   4          0.15         -0.51         0.51 o                         
  -9  -5   4         12.42         10.90         0.80 o                         
  -8  -5   4        110.68        115.50         2.14 o                         
  -7  -5   4         17.53         18.57         0.98 o                         
  -6  -5   4        380.42        365.50         3.88 o                         
  -5  -5   4          2.14          1.76         0.31 o                         
  -4  -5   4         20.12         17.05         0.61 o                         
  -3  -5   4         96.88        105.08         1.43 o                         
  -2  -5   4        578.08        576.96         5.45 o                         
  -1  -5   4          3.14          2.39         0.26 o                         
   0  -5   4         36.57         39.90         0.58 o                         
   1  -5   4        201.55        223.68         2.12 o                         
   2  -5   4          9.69         12.57         0.51 o                         
   3  -5   4        355.76        391.21         4.06 o                         
   4  -5   4          0.99          0.05         0.28 o                         
   5  -5   4        123.16        126.65         1.85 o                         
   6  -5   4          3.90          4.34         0.46 o                         
   7  -5   4         15.28         15.05         0.91 o                         
   8  -5   4         36.96         41.88         1.30 o                         
   9  -5   4         55.96         59.93         2.85 o                         
 -10  -4   4          0.35          0.38         0.59 o                         
  -9  -4   4          5.65          5.73         0.64 o                         
  -8  -4   4         13.12         14.55         0.95 o                         
  -7  -4   4         39.15         39.24         1.03 o                         
  -6  -4   4        342.52        314.38         3.42 o                         
  -5  -4   4         10.45         10.08         0.55 o                         
  -4  -4   4         68.48         58.31         1.01 o                         
  -3  -4   4        226.31        227.59         2.51 o                         
  -2  -4   4         84.21         91.75         1.27 o                         
  -1  -4   4        739.56        762.32         6.14 o                         
   0  -4   4          1.11          3.89         0.32 o                         
   1  -4   4        732.73        806.87         6.56 o                         
   2  -4   4        822.48        929.94         8.52 o                         
   3  -4   4          0.82          0.98         0.26 o                         
   4  -4   4        661.20        655.33         6.32 o                         
   5  -4   4        270.46        258.73         3.26 o                         
   6  -4   4         43.42         47.56         1.10 o                         
   7  -4   4         72.06         72.47         1.43 o                         
   8  -4   4          0.58          0.97         0.46 o                         
   9  -4   4          4.18          5.17         0.75 o                         
  10  -4   4        110.53        131.25         6.35 o                         
 -10  -3   4          4.70          4.26         0.88 o                         
  -9  -3   4          0.34         -0.15         0.53 o                         
  -8  -3   4          6.39          5.19         0.53 o                         
  -7  -3   4          7.30          6.42         0.48 o                         
  -6  -3   4        328.01        314.18         3.40 o                         
  -5  -3   4         44.47         49.29         0.97 o                         
  -4  -3   4         14.25         14.74         0.55 o                         
  -3  -3   4        204.76        216.25         2.32 o                         
  -2  -3   4          0.99          2.18         0.34 o                         
  -1  -3   4       1005.49       1103.52         9.48 o                         
   0  -3   4        195.51        216.52         2.20 o                         
   1  -3   4       1147.87       1276.27        10.07 o                         
   2  -3   4         73.86         89.98         0.99 o                         
   3  -3   4        316.76        354.30         3.58 o                         
   4  -3   4         21.46         25.60         0.63 o                         
   5  -3   4         32.36         29.20         0.74 o                         
   6  -3   4         67.02         58.54         1.25 o                         
   7  -3   4         39.78         35.58         0.96 o                         
   8  -3   4         77.20         77.17         1.62 o                         
   9  -3   4          8.79          7.75         0.76 o                         
  10  -3   4          0.42         -0.06         0.58 o                         
 -10  -2   4          6.94          8.59         0.75 o                         
  -9  -2   4          5.15          5.45         0.64 o                         
  -8  -2   4          0.06          0.50         0.45 o                         
  -7  -2   4         84.91         81.78         1.37 o                         
  -6  -2   4        394.48        385.08         3.52 o                         
  -5  -2   4        106.85        101.10         1.38 o                         
  -4  -2   4          3.21          5.07         0.58 o                         
  -3  -2   4        240.72        268.39         2.44 o                         
  -2  -2   4        519.84        584.86         6.42 o                         
  -1  -2   4         67.65         93.46         1.01 o                         
   0  -2   4         44.66         54.32         0.69 o                         
   1  -2   4       1120.06       1199.21         9.81 o                         
   2  -2   4         29.20         30.71         0.47 o                         
   3  -2   4        130.22        129.28         1.58 o                         
   4  -2   4        102.33        100.16         1.33 o                         
   5  -2   4         35.27         34.44         0.74 o                         
   6  -2   4        200.36        212.03         2.41 o                         
   7  -2   4        636.00        646.70         6.94 o                         
   8  -2   4         41.77         36.27         1.02 o                         
   9  -2   4         29.17         25.63         1.79 o                         
  10  -2   4          8.80          8.23         1.26 o                         
  11  -2   4         15.15         14.14         1.11 o                         
 -10  -1   4          2.03          1.62         0.49 o                         
  -9  -1   4          1.48          1.74         0.49 o                         
  -8  -1   4         28.00         27.83         1.06 o                         
  -7  -1   4         25.72         24.59         0.84 o                         
  -6  -1   4         50.01         45.10         1.03 o                         
  -5  -1   4         17.84         16.25         0.49 o                         
  -4  -1   4        138.27        139.25         1.50 o                         
  -3  -1   4         97.76         90.52         1.06 o                         
  -2  -1   4         19.55         20.14         0.46 o                         
  -1  -1   4          6.71          6.91         0.41 o                         
   0  -1   4       1324.55       1518.25        11.81 o                         
   1  -1   4          6.64          3.21         0.23 o                         
   2  -1   4         11.92         15.99         0.37 o                         
   3  -1   4        360.12        379.51         3.62 o                         
   4  -1   4        144.73        146.22         1.75 o                         
   5  -1   4         65.84         75.24         1.06 o                         
   6  -1   4         37.55         39.28         0.96 o                         
   7  -1   4          0.15          0.52         0.31 o                         
   8  -1   4        139.12        147.01         2.00 o                         
   9  -1   4          3.52          3.12         0.62 o                         
  10  -1   4         11.60         12.94         1.00 o                         
  11  -1   4          8.10          7.90         1.55 o                         
 -10   0   4          0.48         -0.43         0.43 o                         
  -9   0   4         10.22         11.29         0.81 o                         
  -8   0   4         47.42         47.36         1.13 o                         
  -7   0   4          6.63          4.85         0.44 o                         
  -6   0   4         53.73         48.10         0.94 o                         
  -5   0   4        160.48        138.16         1.82 o                         
  -4   0   4          0.98          2.18         0.25 o                         
  -3   0   4        234.76        208.52         2.00 o                         
  -2   0   4         10.20          5.92         0.55 o                         
  -1   0   4       2399.41       2604.13        20.06 o                         
   0   0   4         51.61         44.04         0.71 o                         
   1   0   4        675.21        792.80         6.75 o                         
   2   0   4        141.14        146.44         1.50 o                         
   3   0   4        163.67        162.05         1.97 o                         
   4   0   4        481.94        506.91         4.15 o                         
   5   0   4       1038.41       1127.86         8.95 o                         
   6   0   4        656.97        667.39         5.48 o                         
   7   0   4         87.58         92.10         1.15 o                         
   8   0   4        137.13        141.14         3.09 o                         
   9   0   4        135.75        134.09         2.34 o                         
  10   0   4         13.56         11.31         0.88 o                         
  11   0   4          1.67          1.48         0.78 o                         
  -9   1   4          5.15          3.94         0.56 o                         
  -8   1   4         25.01         26.41         0.86 o                         
  -7   1   4         13.72         17.76         0.89 o                         
  -6   1   4          3.07          2.41         0.35 o                         
  -5   1   4        828.73        794.05         6.65 o                         
  -4   1   4         75.94         65.35         0.97 o                         
  -3   1   4         20.73         21.66         0.53 o                         
  -2   1   4        232.31        278.38         2.51 o                         
  -1   1   4        335.33        335.28         3.34 o                         
   0   1   4        174.57        180.68         3.25 o                         
   1   1   4          5.16          4.48         0.26 o                         
   2   1   4          2.52          4.10         0.23 o                         
   3   1   4        701.60        800.51         6.41 o                         
   4   1   4        222.08        280.95         2.42 o                         
   5   1   4        183.72        204.24         1.87 o                         
   6   1   4        102.32        125.30         1.74 o                         
   7   1   4          0.08         -0.16         0.23 o                         
   8   1   4          1.60          1.00         0.49 o                         
   9   1   4         70.61         66.64         1.54 o                         
  10   1   4        130.16        136.44         2.42 o                         
  11   1   4          0.46         -0.03         0.54 o                         
  12   1   4          6.48          6.25         0.76 o                         
  -9   2   4         71.60         86.44         2.94 o                         
  -8   2   4          3.90          3.99         0.82 o                         
  -7   2   4          4.21          3.37         0.40 o                         
  -6   2   4        118.66        110.60         1.46 o                         
  -5   2   4          4.17          4.45         0.33 o                         
  -4   2   4        368.51        373.40         3.39 o                         
  -3   2   4          0.06          0.57         0.17 o                         
  -2   2   4         17.92         14.33         0.40 o                         
  -1   2   4        789.57        821.54         6.64 o                         
   0   2   4         64.64         67.59         1.01 o                         
   1   2   4       2121.22       2239.58        32.40 o                         
   2   2   4         62.74         64.05         0.78 o                         
   3   2   4         51.07         52.25         0.65 o                         
   4   2   4         48.19         65.97         0.93 o                         
   5   2   4        286.34        286.89         2.90 o                         
   6   2   4        110.68        113.08         1.46 o                         
   7   2   4        389.04        393.55         3.94 o                         
   8   2   4         33.22         32.04         1.25 o                         
   9   2   4        168.97        166.46         2.36 o                         
  10   2   4          5.16          5.25         0.60 o                         
  11   2   4         97.19         99.61         2.15 o                         
  12   2   4          6.58          7.50         1.01 o                         
  -9   3   4          1.02          2.18         0.82 o                         
  -8   3   4         24.56         23.99         1.30 o                         
  -7   3   4         30.77         31.83         0.93 o                         
  -6   3   4          0.41          0.36         0.33 o                         
  -5   3   4         33.77         26.13         1.10 o                         
  -4   3   4          3.92          2.39         0.30 o                         
  -3   3   4       1029.15       1005.99        11.94 o                         
  -2   3   4         18.60         16.81         0.51 o                         
  -1   3   4        882.42        977.17         7.87 o                         
   0   3   4        327.47        339.62         3.03 o                         
   1   3   4        449.06        477.89         3.97 o                         
   2   3   4        160.90        148.10         1.42 o                         
   3   3   4       1038.97       1179.06         9.73 o                         
   4   3   4       2897.31       3409.23        29.51 o                         
   5   3   4        104.10        107.18         1.37 o                         
   6   3   4        656.61        705.78         6.60 o                         
   7   3   4         38.52         36.90         0.91 o                         
   8   3   4        512.28        510.53         5.09 o                         
   9   3   4         93.61         91.19         1.47 o                         
  10   3   4        148.47        143.83         2.45 o                         
  11   3   4         32.84         32.89         1.30 o                         
  12   3   4          1.80          2.12         0.60 o                         
  -8   4   4          2.46          3.10         0.72 o                         
  -7   4   4         77.66         88.95         2.45 o                         
  -6   4   4         22.33         21.55         0.86 o                         
  -5   4   4         37.72         36.89         1.04 o                         
  -4   4   4        243.33        203.23         2.78 o                         
  -3   4   4        195.09        202.26         2.09 o                         
  -2   4   4          3.78          4.65         0.33 o                         
  -1   4   4         16.92         24.87         0.84 o                         
   0   4   4         70.67         72.43         1.32 o                         
   1   4   4        339.59        348.57         3.01 o                         
   2   4   4        123.15        114.67         1.19 o                         
   3   4   4       1785.01       2021.88        15.74 o                         
   4   4   4       3165.51       3477.78        26.82 o                         
   5   4   4        917.42       1020.47        10.43 o                         
   6   4   4         16.16         19.38         0.58 o                         
   7   4   4        173.18        156.73         1.94 o                         
   8   4   4        400.78        378.36         3.94 o                         
   9   4   4         53.45         48.12         1.04 o                         
  10   4   4          1.51          1.62         0.38 o                         
  11   4   4          0.15         -0.11         0.45 o                         
  12   4   4         21.27         22.60         1.17 o                         
  -8   5   4          1.65          0.35         0.72 o                         
  -7   5   4          3.19          1.97         0.72 o                         
  -6   5   4          1.86          1.49         0.46 o                         
  -5   5   4         19.29         17.28         1.10 o                         
  -4   5   4        110.28         91.53         3.90 o                         
  -3   5   4         60.06         58.77         1.31 o                         
  -2   5   4         32.73         25.47         0.77 o                         
  -1   5   4        399.43        405.34         5.32 o                         
   0   5   4         92.82         90.28         1.30 o                         
   1   5   4          2.92          3.03         0.28 o                         
   2   5   4          6.28          6.88         0.35 o                         
   3   5   4         34.57         32.66         0.57 o                         
   4   5   4         29.65         26.09         0.61 o                         
   5   5   4        152.24        153.96         1.82 o                         
   6   5   4         25.81         27.19         0.75 o                         
   7   5   4         13.07         14.49         0.60 o                         
   8   5   4         49.52         51.20         1.04 o                         
   9   5   4         11.85          8.79         0.72 o                         
  10   5   4        379.67        402.31         4.34 o                         
  11   5   4          4.35          5.72         0.60 o                         
  12   5   4         41.24         41.48         1.58 o                         
  -7   6   4          0.01         -0.40         0.69 o                         
  -6   6   4          0.00         -0.49         0.49 o                         
  -5   6   4         78.29         81.00         1.66 o                         
  -4   6   4         13.58         12.65         0.75 o                         
  -3   6   4          0.17         -0.12         0.28 o                         
  -2   6   4         72.69         72.46         1.35 o                         
  -1   6   4         23.67         23.59         0.73 o                         
   0   6   4         42.15         38.01         0.86 o                         
   1   6   4        222.09        246.95         2.71 o                         
   2   6   4        131.23        117.96         1.50 o                         
   3   6   4         85.71         97.30         1.16 o                         
   4   6   4         44.71         48.62         0.74 o                         
   5   6   4          2.01          0.57         0.18 o                         
   6   6   4        547.49        534.70         5.22 o                         
   7   6   4        544.05        538.37         5.32 o                         
   8   6   4        206.74        194.84         2.39 o                         
   9   6   4         42.07         43.12         1.04 o                         
  10   6   4          0.26          0.13         0.33 o                         
  11   6   4          0.58          0.21         0.44 o                         
  12   6   4         35.10         32.25         1.33 o                         
  -7   7   4         79.04         83.43         2.46 o                         
  -6   7   4         29.94         30.67         1.58 o                         
  -5   7   4          0.18         -0.02         0.44 o                         
  -4   7   4          5.42          5.38         0.58 o                         
  -3   7   4         18.48         14.98         0.77 o                         
  -2   7   4         29.26         29.32         0.93 o                         
  -1   7   4          0.40          0.73         0.31 o                         
   0   7   4         48.50         45.62         1.10 o                         
   1   7   4         18.88         21.10         0.68 o                         
   2   7   4          8.45          5.32         0.39 o                         
   3   7   4         15.41         18.98         0.47 o                         
   4   7   4        150.56        148.52         1.63 o                         
   5   7   4        289.88        286.34         3.30 o                         
   6   7   4        320.94        317.44         2.96 o                         
   7   7   4          0.08          0.36         0.28 o                         
   8   7   4         21.07         20.90         0.73 o                         
   9   7   4          4.36          6.08         0.64 o                         
  10   7   4          0.54          0.01         0.57 o                         
  11   7   4         33.50         34.67         1.42 o                         
  12   7   4          0.57         -0.18         0.54 o                         
  -6   8   4        102.75        120.01         4.07 o                         
  -5   8   4          0.10          0.11         0.58 o                         
  -4   8   4         74.72         78.47         1.66 o                         
  -3   8   4          1.58          1.46         0.42 o                         
  -2   8   4         43.09         42.79         1.16 o                         
  -1   8   4          6.06          4.96         0.49 o                         
   0   8   4        190.20        183.90         2.38 o                         
   1   8   4        128.84        133.33         1.85 o                         
   2   8   4          2.47          3.41         0.39 o                         
   3   8   4          7.32          7.42         0.44 o                         
   4   8   4          3.70          3.42         0.29 o                         
   5   8   4         14.15         15.43         0.79 o                         
   6   8   4          1.25          1.38         0.25 o                         
   7   8   4          0.23          0.55         0.34 o                         
   8   8   4         10.49          9.40         0.56 o                         
   9   8   4          8.64          8.73         0.72 o                         
  10   8   4          7.61          4.07         0.64 o                         
  11   8   4         25.64         25.95         1.56 o                         
  -5   9   4          1.44          0.39         0.67 o                         
  -4   9   4         40.01         41.13         1.73 o                         
  -3   9   4         16.50         14.62         0.83 o                         
  -2   9   4          0.72          0.24         0.42 o                         
  -1   9   4         13.89         12.24         0.73 o                         
   0   9   4         96.29         94.09         1.68 o                         
   1   9   4        338.04        343.81         3.85 o                         
   2   9   4          0.63          0.52         0.31 o                         
   3   9   4         18.92         17.25         0.71 o                         
   4   9   4          6.89          4.88         0.33 o                         
   5   9   4          1.73          1.46         0.27 o                         
   6   9   4          6.42          3.78         0.42 o                         
   7   9   4         45.49         44.06         1.00 o                         
   8   9   4          3.07          2.52         0.42 o                         
   9   9   4         17.10         12.57         1.85 o                         
  10   9   4          4.66          3.49         0.64 o                         
  11   9   4          4.53          3.94         0.72 o                         
  -4  10   4          1.80          0.82         0.64 o                         
  -3  10   4         24.49         30.11         1.49 o                         
  -2  10   4         45.29         46.18         1.35 o                         
  -1  10   4          5.80          4.24         0.55 o                         
   0  10   4        115.97        119.81         1.98 o                         
   1  10   4        348.40        344.15         3.98 o                         
   2  10   4        136.33        132.37         2.05 o                         
   3  10   4        204.12        202.35         2.58 o                         
   4  10   4        295.15        308.57         3.52 o                         
   5  10   4         21.16         21.21         0.77 o                         
   6  10   4          0.11          0.50         0.31 o                         
   7  10   4         18.44         18.81         0.91 o                         
   8  10   4          7.10          5.83         0.97 o                         
   9  10   4         17.03         14.09         0.95 o                         
  10  10   4          0.22         -0.19         0.51 o                         
  11  10   4          5.86          4.21         0.72 o                         
  -3  11   4         19.51         20.58         2.85 o                         
  -2  11   4          0.43          0.08         0.54 o                         
  -1  11   4         44.92         48.47         1.37 o                         
   0  11   4          0.78          0.20         0.39 o                         
   1  11   4         24.06         25.44         1.02 o                         
   2  11   4         34.38         34.98         1.11 o                         
   3  11   4         68.98         67.05         1.39 o                         
   4  11   4         33.00         31.53         1.33 o                         
   5  11   4          6.84          6.00         0.57 o                         
   6  11   4         68.55         67.65         1.68 o                         
   7  11   4         86.01         87.92         2.38 o                         
   8  11   4         41.14         44.11         1.38 o                         
   9  11   4         94.21        101.79         2.94 o                         
  10  11   4         21.27         20.74         1.25 o                         
  -2  12   4         16.67         14.93         1.19 o                         
  -1  12   4          1.11          0.70         0.60 o                         
   0  12   4          1.55          1.79         0.48 o                         
   1  12   4          8.64          8.93         0.72 o                         
   2  12   4         81.09         82.89         1.68 o                         
   3  12   4          0.01         -0.06         0.34 o                         
   4  12   4         11.11         10.37         0.66 o                         
   5  12   4         69.84         72.15         1.70 o                         
   6  12   4         52.55         53.09         1.61 o                         
   7  12   4          9.68          9.36         1.00 o                         
   8  12   4         35.83         40.31         1.82 o                         
   9  12   4         10.57         13.49         1.26 o                         
   0  13   4        118.59        130.98         4.37 o                         
   1  13   4         67.78         69.44         1.71 o                         
   2  13   4        107.82        119.05         2.13 o                         
   3  13   4          0.46          0.45         0.44 o                         
   4  13   4         65.61         66.46         1.67 o                         
   5  13   4         41.62         44.83         1.32 o                         
   6  13   4         10.56         10.31         1.19 o                         
   7  13   4         21.04         17.76         2.35 o                         
   8  13   4         11.56         10.67         2.09 o                         
   3  14   4          5.04          5.18         0.68 o                         
   4  14   4         21.03         23.67         1.13 o                         
   5  14   4          6.40          5.32         1.00 o                         
  -4 -12   5         21.92         22.50         1.03 o                         
  -3 -12   5          0.69          1.05         0.61 o                         
  -2 -12   5         66.23         75.16         2.51 o                         
  -1 -12   5         22.82         25.19         1.70 o                         
   0 -12   5         24.27         25.20         1.75 o                         
   1 -12   5         13.97         12.43         2.48 o                         
  -6 -11   5          5.38          6.79         0.60 o                         
  -5 -11   5          0.81          1.14         0.44 o                         
  -4 -11   5         18.61         19.23         0.92 o                         
  -3 -11   5          0.03          0.17         0.36 o                         
  -2 -11   5         12.51         12.63         0.73 o                         
  -1 -11   5         25.94         29.32         1.69 o                         
   0 -11   5          2.44          1.45         0.82 o                         
   1 -11   5         25.46         26.88         1.82 o                         
   2 -11   5         29.67         29.36         1.88 o                         
   3 -11   5        138.92        161.01         3.03 o                         
  -7 -10   5          6.53          5.62         0.72 o                         
  -6 -10   5         13.18         11.52         0.73 o                         
  -5 -10   5         28.57         29.46         1.05 o                         
  -4 -10   5          0.27          0.20         0.36 o                         
  -3 -10   5          0.51         -0.05         0.31 o                         
  -2 -10   5         11.04          9.87         0.63 o                         
  -1 -10   5          7.49          5.98         0.52 o                         
   0 -10   5          0.11          0.18         0.40 o                         
   1 -10   5        106.81        109.31         2.38 o                         
   2 -10   5         86.96         88.43         1.97 o                         
   3 -10   5         33.27         28.12         2.12 o                         
   4 -10   5         81.91         95.11         3.28 o                         
   5 -10   5          8.79          8.59         0.92 o                         
  -8  -9   5          4.23          3.99         0.69 o                         
  -7  -9   5         29.50         29.59         1.29 o                         
  -6  -9   5         18.04         19.21         0.87 o                         
  -5  -9   5         77.50         76.69         1.41 o                         
  -4  -9   5         34.93         31.91         0.96 o                         
  -3  -9   5         63.59         64.11         1.32 o                         
  -2  -9   5         22.59         17.29         0.78 o                         
  -1  -9   5          7.33          6.70         0.50 o                         
   0  -9   5         14.27          7.88         0.51 o                         
   1  -9   5         22.30         24.28         0.88 o                         
   2  -9   5          3.90          4.42         0.47 o                         
   3  -9   5         43.89         42.59         1.40 o                         
   4  -9   5         33.03         36.21         1.34 o                         
   5  -9   5          0.48          0.36         0.51 o                         
   6  -9   5          1.29          0.76         0.58 o                         
  -8  -8   5         12.19         13.60         0.95 o                         
  -7  -8   5          0.00         -0.42         0.42 o                         
  -6  -8   5          0.01         -0.26         0.34 o                         
  -5  -8   5          2.65          1.63         0.39 o                         
  -4  -8   5         61.98         59.64         1.19 o                         
  -3  -8   5          0.70          0.09         0.60 o                         
  -2  -8   5        120.42        111.17         1.89 o                         
  -1  -8   5        338.23        339.47         3.70 o                         
   0  -8   5         66.54         64.94         0.99 o                         
   1  -8   5        309.95        296.02         6.68 o                         
   2  -8   5         40.02         35.17         1.02 o                         
   3  -8   5          9.56          5.67         0.58 o                         
   4  -8   5         16.57         15.04         0.78 o                         
   5  -8   5          8.71          7.78         0.97 o                         
   6  -8   5          8.05          7.05         0.85 o                         
   7  -8   5         30.03         30.97         1.49 o                         
  -9  -7   5          0.06         -0.17         0.49 o                         
  -8  -7   5         12.19          9.55         0.80 o                         
  -7  -7   5          1.65          0.70         0.42 o                         
  -6  -7   5         87.94         89.06         2.04 o                         
  -5  -7   5         93.53         87.50         1.48 o                         
  -4  -7   5         62.90         56.42         1.13 o                         
  -3  -7   5         72.09         68.40         1.25 o                         
  -2  -7   5         73.40         61.89         1.17 o                         
  -1  -7   5         32.59         27.84         0.69 o                         
   0  -7   5        371.33        355.75         3.29 o                         
   1  -7   5         71.18         57.50         0.92 o                         
   2  -7   5         14.43         10.64         0.92 o                         
   3  -7   5         45.22         31.01         1.13 o                         
   4  -7   5          9.72          7.13         0.60 o                         
   5  -7   5          3.43          3.37         0.46 o                         
   6  -7   5         18.90         19.86         0.98 o                         
   7  -7   5         12.47          8.86         0.85 o                         
   8  -7   5        146.92        168.46         3.21 o                         
  -9  -6   5         11.97         12.00         1.04 o                         
  -8  -6   5          3.87          2.81         0.63 o                         
  -7  -6   5         53.23         50.48         1.74 o                         
  -6  -6   5          7.59          6.26         0.55 o                         
  -5  -6   5         22.97         14.65         0.71 o                         
  -4  -6   5         91.37         80.59         1.33 o                         
  -3  -6   5          5.86          4.87         0.42 o                         
  -2  -6   5        471.59        460.24         4.60 o                         
  -1  -6   5         18.23         20.72         0.52 o                         
   0  -6   5        209.18        189.50         1.95 o                         
   1  -6   5          4.53          6.46         0.33 o                         
   2  -6   5        158.61        152.53         1.61 o                         
   3  -6   5          2.56          1.18         0.34 o                         
   4  -6   5         10.00          9.03         0.83 o                         
   5  -6   5          0.01          0.69         0.45 o                         
   6  -6   5         12.11         10.27         0.65 o                         
   7  -6   5          0.02          0.17         0.42 o                         
   8  -6   5          1.73          0.17         0.46 o                         
   9  -6   5          4.90          5.12         2.35 o                         
  -9  -5   5          0.93          0.88         0.49 o                         
  -8  -5   5         26.90         26.32         1.10 o                         
  -7  -5   5          2.93          2.06         0.42 o                         
  -6  -5   5        312.31        299.15         3.32 o                         
  -5  -5   5        198.48        174.95         2.22 o                         
  -4  -5   5        436.74        401.37         4.38 o                         
  -3  -5   5        415.82        379.42         3.91 o                         
  -2  -5   5        349.74        321.10         3.32 o                         
  -1  -5   5        379.97        350.95         3.11 o                         
   0  -5   5        342.68        335.87         3.04 o                         
   1  -5   5          0.47          0.92         0.17 o                         
   2  -5   5         16.95         15.29         0.72 o                         
   3  -5   5        113.98        105.13         1.55 o                         
   4  -5   5        118.84        117.38         1.73 o                         
   5  -5   5         16.01         13.66         1.09 o                         
   6  -5   5         12.59         10.19         1.13 o                         
   7  -5   5         12.60         10.15         0.63 o                         
   8  -5   5         51.75         58.67         1.49 o                         
   9  -5   5         32.46         35.21         1.58 o                         
  -9  -4   5          6.90          6.28         0.64 o                         
  -8  -4   5          0.24         -0.17         0.45 o                         
  -7  -4   5         32.35         30.54         1.07 o                         
  -6  -4   5          9.69          7.12         0.52 o                         
  -5  -4   5         62.57         64.54         1.19 o                         
  -4  -4   5        344.62        316.12         3.37 o                         
  -3  -4   5        537.88        519.61         5.03 o                         
  -2  -4   5        349.40        349.78         3.53 o                         
  -1  -4   5         51.05         59.76         0.77 o                         
   0  -4   5         24.94         22.03         0.45 o                         
   1  -4   5        265.93        227.45         2.12 o                         
   2  -4   5         10.57          8.36         0.42 o                         
   3  -4   5          0.63          0.16         0.20 o                         
   4  -4   5        326.67        341.23         3.81 o                         
   5  -4   5         18.86         22.03         0.79 o                         
   6  -4   5        664.32        651.79         6.50 o                         
   7  -4   5         25.47         22.82         1.77 o                         
   8  -4   5         27.47         26.27         1.03 o                         
   9  -4   5         16.97         16.64         1.93 o                         
  10  -4   5         11.84         11.87         1.08 o                         
  -9  -3   5         28.03         31.92         1.19 o                         
  -8  -3   5         76.55         81.19         1.50 o                         
  -7  -3   5        163.15        164.28         2.22 o                         
  -6  -3   5          0.21          0.17         0.34 o                         
  -5  -3   5         47.47         42.11         1.25 o                         
  -4  -3   5          0.02          0.07         0.26 o                         
  -3  -3   5         95.94         94.79         1.37 o                         
  -2  -3   5          7.54          5.80         0.53 o                         
  -1  -3   5          7.34          4.93         0.33 o                         
   0  -3   5        117.22        140.27         1.46 o                         
   1  -3   5        443.26        481.57         4.10 o                         
   2  -3   5          3.36          3.05         0.31 o                         
   3  -3   5          0.10          0.13         0.17 o                         
   4  -3   5        171.88        182.61         2.39 o                         
   5  -3   5         19.58         24.47         1.10 o                         
   6  -3   5        161.41        152.73         2.72 o                         
   7  -3   5        144.68        145.22         2.10 o                         
   8  -3   5          3.11          3.04         0.72 o                         
   9  -3   5          2.04          1.30         0.57 o                         
  10  -3   5         33.63         35.61         1.61 o                         
  -9  -2   5         12.18         11.94         0.80 o                         
  -8  -2   5          7.03          6.98         0.55 o                         
  -7  -2   5         35.89         33.57         0.97 o                         
  -6  -2   5        280.25        269.55         3.10 o                         
  -5  -2   5        177.39        175.61         1.92 o                         
  -4  -2   5        199.26        182.42         1.90 o                         
  -3  -2   5        119.31        120.28         1.56 o                         
  -2  -2   5        245.04        258.57         2.39 o                         
  -1  -2   5        300.69        306.24         2.72 o                         
   0  -2   5        314.51        372.20         3.20 o                         
   1  -2   5        179.14        185.23         1.79 o                         
   2  -2   5        205.38        229.64         2.13 o                         
   3  -2   5         20.65         17.69         0.72 o                         
   4  -2   5          1.02          0.70         0.26 o                         
   5  -2   5          6.72          4.77         0.60 o                         
   6  -2   5          8.44          8.18         0.46 o                         
   7  -2   5         92.35         90.96         2.07 o                         
   8  -2   5          4.51          3.97         0.46 o                         
   9  -2   5         22.91         21.24         1.16 o                         
  10  -2   5          0.05          0.59         0.57 o                         
  11  -2   5          0.69          1.70         0.72 o                         
  -9  -1   5         23.60         27.04         1.10 o                         
  -8  -1   5          0.42          0.38         0.34 o                         
  -7  -1   5         23.51         23.51         0.86 o                         
  -6  -1   5         58.81         57.82         0.98 o                         
  -5  -1   5        427.23        408.96         3.76 o                         
  -4  -1   5        511.43        485.91         4.22 o                         
  -3  -1   5         74.62         91.45         1.10 o                         
  -2  -1   5         11.04          6.34         0.29 o                         
  -1  -1   5        773.48        949.93         7.90 o                         
   0  -1   5          0.19          0.29         0.19 o                         
   1  -1   5        639.03        703.36         5.75 o                         
   2  -1   5         61.29         60.81         1.25 o                         
   3  -1   5          3.88          3.37         0.21 o                         
   4  -1   5         14.48          9.10         0.47 o                         
   5  -1   5        628.82        680.33         6.34 o                         
   6  -1   5        114.82        110.33         1.48 o                         
   7  -1   5        245.73        248.40         2.78 o                         
   8  -1   5          0.03         -0.10         0.31 o                         
   9  -1   5         26.53         25.87         1.15 o                         
  10  -1   5        264.55        283.11         4.10 o                         
  11  -1   5         56.80         60.71         1.77 o                         
  -9   0   5          8.92          8.73         0.64 o                         
  -8   0   5         14.84         14.76         0.77 o                         
  -7   0   5         57.13         58.36         1.05 o                         
  -6   0   5         17.46         16.78         0.60 o                         
  -5   0   5        212.67        202.39         2.14 o                         
  -4   0   5        569.00        546.67         4.71 o                         
  -3   0   5         94.55         82.80         1.05 o                         
  -2   0   5          1.17          0.74         0.19 o                         
  -1   0   5        660.88        697.84         5.67 o                         
   0   0   5        234.23        247.72         3.13 o                         
   1   0   5        295.93        310.47         2.71 o                         
   2   0   5        138.31        166.55         1.63 o                         
   3   0   5        177.73        147.57         1.47 o                         
   4   0   5        753.57        854.52         6.85 o                         
   5   0   5         46.39         39.87         0.58 o                         
   6   0   5        261.44        275.68         2.53 o                         
   7   0   5          8.49          6.60         0.34 o                         
   8   0   5         27.64         24.31         1.00 o                         
   9   0   5         21.17         21.62         1.46 o                         
  10   0   5         77.21         78.62         1.88 o                         
  11   0   5         25.98         27.00         1.26 o                         
  -9   1   5         17.28         19.42         1.31 o                         
  -8   1   5         13.46         14.60         1.02 o                         
  -7   1   5         21.31         17.72         1.17 o                         
  -6   1   5         19.10         19.03         0.65 o                         
  -5   1   5        147.06        144.47         1.69 o                         
  -4   1   5        168.31        159.23         1.89 o                         
  -3   1   5        742.23        758.53         6.96 o                         
  -2   1   5        194.50        234.64         2.76 o                         
  -1   1   5       1184.21       1232.82        13.42 o                         
   0   1   5        806.96        923.88        10.04 o                         
   1   1   5          4.34          2.05         0.26 o                         
   2   1   5        781.71        820.64         6.59 o                         
   3   1   5         57.44         50.66         0.69 o                         
   4   1   5        199.53        206.21         1.93 o                         
   5   1   5        192.15        204.43         2.01 o                         
   6   1   5          5.19          7.46         0.53 o                         
   7   1   5        118.66        115.29         1.54 o                         
   8   1   5        121.92        128.19         1.72 o                         
   9   1   5        261.27        264.67         3.69 o                         
  10   1   5         15.43         13.93         1.00 o                         
  11   1   5        117.26        121.10         3.20 o                         
  12   1   5          0.70          0.29         0.54 o                         
  -9   2   5          1.95          1.68         1.57 o                         
  -8   2   5         22.62         22.29         1.59 o                         
  -7   2   5          3.70          3.74         0.49 o                         
  -6   2   5          6.42          6.22         0.47 o                         
  -5   2   5         49.85         42.03         1.53 o                         
  -4   2   5          8.80          5.84         0.43 o                         
  -3   2   5        463.77        454.29         4.06 o                         
  -2   2   5        258.38        257.35         2.46 o                         
  -1   2   5        569.93        600.77         6.97 o                         
   0   2   5        113.20        117.87         2.15 o                         
   1   2   5        601.28        659.81         6.98 o                         
   2   2   5        538.28        624.41         6.80 o                         
   3   2   5       2059.60       2343.79        18.17 o                         
   4   2   5       3302.61       3892.93        30.28 o                         
   5   2   5        744.60        814.37         7.48 o                         
   6   2   5        339.61        387.19         3.88 o                         
   7   2   5        136.31        130.13         1.64 o                         
   8   2   5          0.77          2.36         0.34 o                         
   9   2   5          6.52          5.92         0.83 o                         
  10   2   5          7.39          6.26         0.69 o                         
  11   2   5         58.57         56.91         2.36 o                         
  12   2   5          1.22          1.30         0.57 o                         
  -8   3   5          2.63          2.22         0.71 o                         
  -7   3   5        104.25        105.95         2.01 o                         
  -6   3   5         11.76         10.60         0.93 o                         
  -5   3   5        175.23        149.39         2.10 o                         
  -4   3   5         43.88         30.58         1.05 o                         
  -3   3   5          0.54          0.62         0.19 o                         
  -2   3   5          4.67          5.28         0.33 o                         
  -1   3   5          7.80          9.60         0.52 o                         
   0   3   5         36.17         26.18         0.57 o                         
   1   3   5         73.12         74.86         0.87 o                         
   2   3   5        365.11        366.10         4.16 o                         
   3   3   5        247.65        309.02         4.87 o                         
   4   3   5        487.43        543.32         4.53 o                         
   5   3   5         39.85         37.34         0.94 o                         
   6   3   5          5.77          6.43         0.42 o                         
   7   3   5         35.69         32.54         0.94 o                         
   8   3   5        123.61        114.17         2.98 o                         
   9   3   5         27.60         26.37         0.83 o                         
  10   3   5         11.56         10.26         0.62 o                         
  11   3   5         10.35          8.37         0.76 o                         
  12   3   5          2.90          3.09         0.69 o                         
  -8   4   5         13.43         13.25         4.31 o                         
  -7   4   5         18.17         15.16         0.98 o                         
  -6   4   5          4.45          5.58         0.60 o                         
  -5   4   5          6.99          5.12         0.46 o                         
  -4   4   5        156.48        122.53         2.03 o                         
  -3   4   5        105.50         96.79         2.25 o                         
  -2   4   5          5.89          4.62         0.33 o                         
  -1   4   5         31.84         34.14         0.67 o                         
   0   4   5        371.74        379.04         3.38 o                         
   1   4   5         45.61         48.78         0.72 o                         
   2   4   5        104.53        103.14         1.14 o                         
   3   4   5         60.06         56.26         0.96 o                         
   4   4   5         44.66         44.11         0.78 o                         
   5   4   5        234.57        233.49         5.21 o                         
   6   4   5          0.11         -0.10         0.27 o                         
   7   4   5        157.10        147.75         1.88 o                         
   8   4   5         25.16         25.45         0.79 o                         
   9   4   5         22.34         18.37         0.75 o                         
  10   4   5         25.16         26.32         1.02 o                         
  11   4   5         24.73         25.55         0.97 o                         
  12   4   5          1.88          2.62         0.60 o                         
  -7   5   5         93.55        110.33         2.65 o                         
  -6   5   5         19.43         20.44         1.02 o                         
  -5   5   5         10.58          9.66         0.73 o                         
  -4   5   5         14.76         19.43         0.88 o                         
  -3   5   5         39.58         39.81         0.96 o                         
  -2   5   5          0.40          0.09         0.19 o                         
  -1   5   5         20.60         23.32         0.73 o                         
   0   5   5          3.49          2.72         0.45 o                         
   1   5   5       1144.06       1275.95        13.21 o                         
   2   5   5         30.58         36.03         0.66 o                         
   3   5   5        966.27       1041.48         8.42 o                         
   4   5   5        229.50        249.47         2.36 o                         
   5   5   5        125.95        122.93         2.05 o                         
   6   5   5         32.03         27.68         0.74 o                         
   7   5   5        501.35        510.50         5.06 o                         
   8   5   5        229.90        216.50         2.63 o                         
   9   5   5         11.55          9.09         0.58 o                         
  10   5   5          8.30          8.06         0.60 o                         
  11   5   5          7.78          8.16         0.62 o                         
  12   5   5          9.49          8.88         0.99 o                         
  -7   6   5         79.01         88.28         3.27 o                         
  -6   6   5         78.63         79.23         1.81 o                         
  -5   6   5          0.33          0.16         0.42 o                         
  -4   6   5         16.52         13.67         0.81 o                         
  -3   6   5         33.63         26.18         0.96 o                         
  -2   6   5         51.56         44.53         1.10 o                         
  -1   6   5          1.99          1.14         0.30 o                         
   0   6   5        127.84        130.48         2.04 o                         
   1   6   5          6.08          7.30         0.42 o                         
   2   6   5         63.04         72.55         1.21 o                         
   3   6   5         69.43         69.64         0.95 o                         
   4   6   5         36.94         37.59         0.67 o                         
   5   6   5        216.06        217.33         2.17 o                         
   6   6   5        213.23        215.69         2.48 o                         
   7   6   5         34.67         42.85         1.00 o                         
   8   6   5         30.65         26.12         0.86 o                         
   9   6   5          0.13         -0.10         0.31 o                         
  10   6   5          4.87          6.32         0.52 o                         
  11   6   5         31.50         31.54         1.04 o                         
  12   6   5         13.41         11.56         0.92 o                         
  -6   7   5          3.22          3.55         0.75 o                         
  -5   7   5          0.15          0.43         0.46 o                         
  -4   7   5          9.68          9.35         0.73 o                         
  -3   7   5         54.73         51.45         1.28 o                         
  -2   7   5         24.90         20.60         0.86 o                         
  -1   7   5         39.18         38.21         1.01 o                         
   0   7   5        192.56        185.15         2.41 o                         
   1   7   5         16.96         17.25         0.72 o                         
   2   7   5          3.62          2.11         0.31 o                         
   3   7   5         94.58         94.45         1.20 o                         
   4   7   5        110.72        107.50         1.32 o                         
   5   7   5          4.60          3.08         0.29 o                         
   6   7   5        462.45        471.02         4.77 o                         
   7   7   5        194.52        210.48         2.54 o                         
   8   7   5          6.48          4.49         0.44 o                         
   9   7   5         50.54         59.18         2.86 o                         
  10   7   5         89.18         94.58         1.66 o                         
  11   7   5          2.09          0.77         0.44 o                         
  12   7   5          4.03          1.89         0.82 o                         
  -6   8   5          1.96          1.81         0.91 o                         
  -5   8   5          8.18          8.03         0.91 o                         
  -4   8   5          3.32          2.96         0.58 o                         
  -3   8   5         20.73         21.24         1.25 o                         
  -2   8   5          2.44          2.51         0.44 o                         
  -1   8   5         12.70         11.86         0.93 o                         
   0   8   5        102.78        104.62         1.72 o                         
   1   8   5          8.00          8.44         0.55 o                         
   2   8   5          9.77          8.07         0.55 o                         
   3   8   5         44.45         44.00         0.97 o                         
   4   8   5         68.82         61.54         1.01 o                         
   5   8   5        160.81        144.38         1.80 o                         
   6   8   5        143.52        127.25         1.76 o                         
   7   8   5         39.92         32.69         0.94 o                         
   8   8   5          8.17          6.56         0.55 o                         
   9   8   5         21.61         19.09         1.02 o                         
  10   8   5         15.47         12.93         0.73 o                         
  11   8   5          5.12          5.38         0.72 o                         
  12   8   5         47.58         47.07         3.14 o                         
  -5   9   5          6.35          3.84         0.83 o                         
  -4   9   5          1.39         -0.51         0.51 o                         
  -3   9   5         13.52         13.91         1.02 o                         
  -2   9   5         13.46         12.91         0.75 o                         
  -1   9   5         99.60         95.47         2.05 o                         
   0   9   5          2.01          3.23         0.44 o                         
   1   9   5        195.08        198.79         2.81 o                         
   2   9   5         54.52         52.73         1.17 o                         
   3   9   5         95.70         97.23         1.60 o                         
   4   9   5         82.95         81.99         1.43 o                         
   5   9   5        118.39        120.22         1.55 o                         
   6   9   5          2.61          3.07         0.39 o                         
   7   9   5          6.79          8.02         0.55 o                         
   8   9   5         77.99         92.77         1.58 o                         
   9   9   5         18.80         18.59         1.28 o                         
  10   9   5          3.02          2.83         0.64 o                         
  11   9   5         11.37          9.09         0.88 o                         
  -4  10   5          0.07         -0.06         0.51 o                         
  -3  10   5         12.20         12.78         1.06 o                         
  -2  10   5          5.21          5.38         0.87 o                         
  -1  10   5         11.48          8.55         0.68 o                         
   0  10   5         33.16         31.96         1.10 o                         
   1  10   5        190.89        192.84         2.67 o                         
   2  10   5        132.81        139.36         2.45 o                         
   3  10   5         26.93         24.65         0.90 o                         
   4  10   5         13.72         13.37         0.94 o                         
   5  10   5         42.91         38.51         1.03 o                         
   6  10   5        119.98        122.55         2.20 o                         
   7  10   5          3.31          3.87         0.53 o                         
   8  10   5         16.04         15.52         0.81 o                         
   9  10   5         16.02         17.72         1.04 o                         
  10  10   5          1.47          0.31         0.49 o                         
  11  10   5          0.91         -0.49         0.49 o                         
  -3  11   5         11.30         10.85         1.10 o                         
  -2  11   5          7.89          6.72         1.19 o                         
  -1  11   5          1.85          1.40         0.49 o                         
   0  11   5          3.28          3.32         0.55 o                         
   1  11   5         15.22         16.00         0.88 o                         
   2  11   5          3.61          4.05         0.50 o                         
   3  11   5        100.26        101.50         2.15 o                         
   4  11   5          0.41          0.35         0.34 o                         
   5  11   5          2.77          2.66         0.50 o                         
   6  11   5          2.83          1.80         0.73 o                         
   7  11   5         11.00          7.78         1.00 o                         
   8  11   5          2.37          1.49         0.63 o                         
   9  11   5          1.01          0.14         0.59 o                         
  10  11   5          3.80          4.78         1.21 o                         
  -1  12   5          1.60          1.44         0.64 o                         
   0  12   5         19.57         20.58         1.66 o                         
   1  12   5         63.95         63.18         1.58 o                         
   2  12   5        200.50        212.82         3.00 o                         
   3  12   5          0.00         -0.02         0.36 o                         
   4  12   5        165.64        175.91         2.60 o                         
   5  12   5         39.79         38.99         1.17 o                         
   6  12   5         25.96         29.58         1.23 o                         
   7  12   5         16.87         14.69         1.04 o                         
   8  12   5          3.63          2.88         0.82 o                         
   9  12   5         37.98         41.53         2.01 o                         
   0  13   5          5.22          6.54         1.83 o                         
   1  13   5          4.13          4.25         0.58 o                         
   2  13   5          3.83          3.76         0.58 o                         
   3  13   5         37.99         37.77         1.29 o                         
   4  13   5          0.97          1.47         0.48 o                         
   5  13   5          3.78          5.24         0.86 o                         
   6  13   5          2.78          2.85         0.73 o                         
   7  13   5         30.28         35.61         1.85 o                         
   8  13   5         10.70         10.04         2.75 o                         
  -2 -12   6         11.75         13.12         1.26 o                         
  -1 -12   6          2.06          2.70         0.82 o                         
   0 -12   6         10.16         12.93         2.48 o                         
  -5 -11   6          0.01         -0.28         0.42 o                         
  -4 -11   6          1.81          1.42         0.46 o                         
  -3 -11   6         32.33         35.37         1.13 o                         
  -2 -11   6          2.37          2.55         0.50 o                         
  -1 -11   6         19.80         20.70         1.19 o                         
   0 -11   6         88.64         99.37         2.89 o                         
   1 -11   6         57.28         58.94         2.61 o                         
   2 -11   6          0.05         -0.74         0.74 o                         
   3 -11   6         49.22         57.94         2.45 o                         
  -6 -10   6          8.06          8.27         0.68 o                         
  -5 -10   6          0.05          0.24         0.42 o                         
  -4 -10   6         60.14         68.17         1.45 o                         
  -3 -10   6         13.59         14.59         1.09 o                         
  -2 -10   6         49.91         56.43         1.27 o                         
  -1 -10   6          0.14         -0.03         0.34 o                         
   0 -10   6         35.78         37.83         1.37 o                         
   1 -10   6          0.15         -0.08         0.54 o                         
   2 -10   6          4.13          3.77         0.87 o                         
   3 -10   6         25.08         23.54         1.29 o                         
   4 -10   6         65.46         61.31         1.89 o                         
  -7  -9   6         38.90         46.26         1.61 o                         
  -6  -9   6          7.14          9.37         0.68 o                         
  -5  -9   6         11.39         11.04         0.71 o                         
  -4  -9   6          0.17         -0.23         0.34 o                         
  -3  -9   6         12.10         10.99         0.65 o                         
  -2  -9   6         30.44         26.13         0.90 o                         
  -1  -9   6         12.70         10.66         0.63 o                         
   0  -9   6          0.10         -0.04         0.38 o                         
   1  -9   6          4.87          3.20         0.57 o                         
   2  -9   6         11.76         11.40         0.67 o                         
   3  -9   6         15.84         16.64         0.92 o                         
   4  -9   6         42.05         43.30         1.56 o                         
   5  -9   6          0.15          0.47         0.60 o                         
   6  -9   6         14.81         13.50         1.52 o                         
  -8  -8   6         13.33         12.52         0.95 o                         
  -7  -8   6          2.09          1.38         0.64 o                         
  -6  -8   6          6.83          4.82         0.55 o                         
  -5  -8   6          8.98          7.46         0.55 o                         
  -4  -8   6          2.26          1.24         0.39 o                         
  -3  -8   6         34.98         35.39         1.00 o                         
  -2  -8   6          0.46          0.26         0.31 o                         
  -1  -8   6          1.28          0.15         0.34 o                         
   0  -8   6        165.92        156.48         2.06 o                         
   1  -8   6        167.17        157.87         2.16 o                         
   2  -8   6          1.25          0.46         0.38 o                         
   3  -8   6          0.51         -0.03         0.38 o                         
   4  -8   6         74.42         80.34         1.61 o                         
   5  -8   6         31.14         31.40         1.47 o                         
   6  -8   6        203.00        227.80         3.67 o                         
   7  -8   6          0.00         -0.57         0.57 o                         
  -8  -7   6          1.88          1.39         0.60 o                         
  -7  -7   6         16.22         14.11         0.77 o                         
  -6  -7   6          2.53          2.26         0.44 o                         
  -5  -7   6          7.27          4.50         0.68 o                         
  -4  -7   6         13.19          8.58         0.58 o                         
  -3  -7   6          3.61          4.45         0.44 o                         
  -2  -7   6         44.08         37.74         0.93 o                         
  -1  -7   6          0.03          0.41         0.34 o                         
   0  -7   6        262.23        255.15         2.55 o                         
   1  -7   6        157.91        159.45         1.81 o                         
   2  -7   6         71.91         64.13         1.26 o                         
   3  -7   6         18.70         15.50         0.78 o                         
   4  -7   6          5.06          2.64         0.46 o                         
   5  -7   6          0.91          1.44         0.43 o                         
   6  -7   6          1.45          0.45         0.53 o                         
   7  -7   6         28.71         29.96         1.26 o                         
   8  -7   6         13.77         12.90         1.00 o                         
  -9  -6   6         56.37         73.47         2.88 o                         
  -8  -6   6          4.52          3.64         0.64 o                         
  -7  -6   6          4.76          4.33         0.52 o                         
  -6  -6   6          1.14          1.10         0.42 o                         
  -5  -6   6          0.26          0.06         0.34 o                         
  -4  -6   6         88.38         79.45         1.80 o                         
  -3  -6   6         20.87         17.72         1.11 o                         
  -2  -6   6        148.36        131.79         1.81 o                         
  -1  -6   6        753.06        731.32         6.98 o                         
   0  -6   6        177.81        182.07         1.98 o                         
   1  -6   6         18.11         15.28         0.50 o                         
   2  -6   6        475.32        458.81         4.12 o                         
   3  -6   6        266.92        260.13         4.04 o                         
   4  -6   6        313.28        306.25         3.54 o                         
   5  -6   6         26.71         28.72         1.35 o                         
   6  -6   6         89.12         85.83         1.77 o                         
   7  -6   6          2.99          2.03         0.46 o                         
   8  -6   6          7.00          4.40         0.65 o                         
   9  -6   6         99.37        111.19         4.71 o                         
  -9  -5   6          6.90          8.06         1.31 o                         
  -8  -5   6          0.06          0.26         0.45 o                         
  -7  -5   6          7.29          6.80         0.55 o                         
  -6  -5   6          0.38          0.20         0.47 o                         
  -5  -5   6         13.92          9.28         0.61 o                         
  -4  -5   6        119.17        106.47         1.62 o                         
  -3  -5   6         41.26         27.07         1.06 o                         
  -2  -5   6        812.50        780.59         7.35 o                         
  -1  -5   6          0.46          0.36         0.20 o                         
   0  -5   6        517.50        481.91         4.17 o                         
   1  -5   6         13.93         14.22         0.45 o                         
   2  -5   6         11.24         11.06         0.38 o                         
   3  -5   6          7.98          5.28         0.49 o                         
   4  -5   6          2.41          1.10         0.31 o                         
   5  -5   6         17.02         10.86         0.66 o                         
   6  -5   6        156.21        148.61         2.19 o                         
   7  -5   6         11.14          9.64         0.64 o                         
   8  -5   6         58.75         59.38         1.48 o                         
   9  -5   6          2.82          3.28         0.80 o                         
  -9  -4   6          9.35          7.75         1.05 o                         
  -8  -4   6         17.78         19.22         1.17 o                         
  -7  -4   6         32.02         31.16         0.97 o                         
  -6  -4   6         36.55         36.12         1.01 o                         
  -5  -4   6         31.37         25.17         0.93 o                         
  -4  -4   6          5.81          4.23         0.52 o                         
  -3  -4   6        337.23        280.85         3.03 o                         
  -2  -4   6          2.03          0.26         0.30 o                         
  -1  -4   6        645.21        605.38         5.06 o                         
   0  -4   6          2.76          3.94         0.29 o                         
   1  -4   6         20.17         25.75         0.56 o                         
   2  -4   6        140.87        130.47         1.42 o                         
   3  -4   6         19.31         18.78         0.66 o                         
   4  -4   6         30.62         26.41         0.77 o                         
   5  -4   6         43.22         31.28         0.88 o                         
   6  -4   6         80.51         74.80         1.41 o                         
   7  -4   6         19.69         19.00         0.87 o                         
   8  -4   6          4.51          3.51         0.51 o                         
   9  -4   6         44.96         46.79         1.79 o                         
  10  -4   6         27.98         33.98         1.63 o                         
  -9  -3   6          0.22          0.78         0.55 o                         
  -8  -3   6         15.00         15.89         0.81 o                         
  -7  -3   6          4.14          3.13         0.44 o                         
  -6  -3   6        423.21        423.85         4.49 o                         
  -5  -3   6        158.94        151.14         2.05 o                         
  -4  -3   6        799.67        765.76         7.32 o                         
  -3  -3   6        161.06        145.26         1.93 o                         
  -2  -3   6        130.15        110.04         1.55 o                         
  -1  -3   6         36.12         43.50         0.66 o                         
   0  -3   6        623.69        640.74         5.32 o                         
   1  -3   6          0.54          1.58         0.45 o                         
   2  -3   6          0.76          0.71         0.16 o                         
   3  -3   6        203.66        216.52         2.71 o                         
   4  -3   6         36.70         34.97         0.77 o                         
   5  -3   6        163.53        165.41         2.75 o                         
   6  -3   6         23.48         24.13         0.82 o                         
   7  -3   6         14.07         16.12         1.28 o                         
   8  -3   6          1.05          0.43         0.49 o                         
   9  -3   6          1.26          0.84         0.57 o                         
  10  -3   6          0.01         -0.12         0.58 o                         
  -9  -2   6          0.24          1.70         0.55 o                         
  -8  -2   6          8.52          9.30         0.61 o                         
  -7  -2   6          0.85          1.17         0.42 o                         
  -6  -2   6        103.74        104.07         1.64 o                         
  -5  -2   6          0.02          0.18         0.34 o                         
  -4  -2   6        717.78        685.76         5.81 o                         
  -3  -2   6          9.34          5.62         0.30 o                         
  -2  -2   6          1.58          0.30         0.16 o                         
  -1  -2   6          2.58          4.64         0.43 o                         
   0  -2   6         89.95         75.62         0.98 o                         
   1  -2   6        281.02        294.54         2.68 o                         
   2  -2   6          1.38          4.16         0.27 o                         
   3  -2   6        608.53        610.60         5.13 o                         
   4  -2   6        687.06        714.36         6.75 o                         
   5  -2   6          0.26          0.50         0.21 o                         
   6  -2   6        388.66        377.77         3.98 o                         
   7  -2   6        247.52        246.59         2.97 o                         
   8  -2   6          0.19         -0.36         0.36 o                         
   9  -2   6         54.75         53.03         1.82 o                         
  10  -2   6          0.12          0.30         0.57 o                         
  11  -2   6         35.50         39.23         1.76 o                         
  -9  -1   6          0.00          0.13         0.65 o                         
  -8  -1   6         51.51         52.35         1.44 o                         
  -7  -1   6         35.39         33.72         1.25 o                         
  -6  -1   6         54.20         47.50         1.13 o                         
  -5  -1   6          0.03          0.68         0.28 o                         
  -4  -1   6        527.57        473.76         4.20 o                         
  -3  -1   6        108.69        115.91         1.36 o                         
  -2  -1   6         13.01         15.00         0.43 o                         
  -1  -1   6        459.00        497.55         5.46 o                         
   0  -1   6         11.01          6.56         0.31 o                         
   1  -1   6        379.79        404.32         3.52 o                         
   2  -1   6        803.35        863.81         7.01 o                         
   3  -1   6         90.43         99.23         1.17 o                         
   4  -1   6         96.30        110.46         1.23 o                         
   5  -1   6        106.16        105.49         1.37 o                         
   6  -1   6         30.64         26.99         0.67 o                         
   7  -1   6          0.17          0.50         0.31 o                         
   8  -1   6        186.03        182.14         2.80 o                         
   9  -1   6          9.59          8.49         1.69 o                         
  10  -1   6          7.59          6.97         0.75 o                         
  11  -1   6          0.66          0.53         0.57 o                         
  -9   0   6         14.90         16.80         1.11 o                         
  -8   0   6         54.30         59.98         1.53 o                         
  -7   0   6         86.99         84.99         1.59 o                         
  -6   0   6         60.39         59.04         1.08 o                         
  -5   0   6        372.57        361.38         3.43 o                         
  -4   0   6        199.68        184.73         2.01 o                         
  -3   0   6        265.50        268.76         2.93 o                         
  -2   0   6          2.08          4.70         0.37 o                         
  -1   0   6        306.73        315.20         3.23 o                         
   0   0   6       1095.30       1162.64        10.46 o                         
   1   0   6        860.82        983.80         7.90 o                         
   2   0   6        265.11        248.19         2.29 o                         
   3   0   6         13.41         17.49         0.50 o                         
   4   0   6         72.71         75.12         0.91 o                         
   5   0   6         12.29          9.57         0.32 o                         
   6   0   6          1.21          0.90         0.16 o                         
   7   0   6         96.95        103.26         1.55 o                         
   8   0   6         12.18         10.29         0.69 o                         
   9   0   6         61.86         59.49         1.54 o                         
  10   0   6         49.75         50.77         1.54 o                         
  11   0   6         29.27         27.21         1.34 o                         
  -9   1   6          0.18          0.52         0.78 o                         
  -8   1   6         23.50         30.13         1.57 o                         
  -7   1   6         73.56         82.72         1.37 o                         
  -6   1   6         13.41         12.57         0.57 o                         
  -5   1   6         44.20         44.03         1.03 o                         
  -4   1   6          1.02         -0.27         0.27 o                         
  -3   1   6          1.24          0.13         0.22 o                         
  -2   1   6         73.66         63.19         1.06 o                         
  -1   1   6         60.58         63.46         1.25 o                         
   0   1   6        126.41        122.00         1.63 o                         
   1   1   6        198.84        238.72         2.55 o                         
   2   1   6        151.38        165.61         2.18 o                         
   3   1   6         51.31         60.77         0.81 o                         
   4   1   6          5.49          9.27         0.37 o                         
   5   1   6        103.82        121.46         2.45 o                         
   6   1   6         35.55         38.50         0.63 o                         
   7   1   6        197.70        191.07         2.23 o                         
   8   1   6        111.05        101.28         1.81 o                         
   9   1   6         64.55         55.29         1.49 o                         
  10   1   6        129.91        134.42         2.49 o                         
  11   1   6          6.28          4.24         0.69 o                         
  12   1   6          0.00         -0.03         0.61 o                         
  -8   2   6         18.11         18.80         1.06 o                         
  -7   2   6         84.93         87.42         1.58 o                         
  -6   2   6          8.12          9.89         0.54 o                         
  -5   2   6         35.34         28.40         0.81 o                         
  -4   2   6         70.76         65.27         1.07 o                         
  -3   2   6        234.86        213.89         2.95 o                         
  -2   2   6          8.50          5.34         0.38 o                         
  -1   2   6          5.00          4.35         0.49 o                         
   0   2   6        264.65        283.73         2.97 o                         
   1   2   6        159.96        150.38         1.96 o                         
   2   2   6         87.27        110.90         1.23 o                         
   3   2   6        251.22        245.97         2.28 o                         
   4   2   6         11.78         11.62         0.39 o                         
   5   2   6        105.89        123.59         1.34 o                         
   6   2   6         46.77         46.87         0.90 o                         
   7   2   6          0.18          1.18         0.31 o                         
   8   2   6          1.85          1.26         0.31 o                         
   9   2   6          4.70          3.53         0.57 o                         
  10   2   6         11.13          9.90         1.10 o                         
  11   2   6         52.10         50.84         2.13 o                         
  12   2   6          0.00         -0.08         0.54 o                         
  -8   3   6          0.40          0.12         0.77 o                         
  -7   3   6         32.49         33.63         1.30 o                         
  -6   3   6          0.03         -0.16         0.30 o                         
  -5   3   6         77.86         82.00         1.33 o                         
  -4   3   6         14.94         12.35         0.55 o                         
  -3   3   6        744.73        732.29         6.34 o                         
  -2   3   6        139.29        134.93         1.86 o                         
  -1   3   6         47.38         49.09         0.92 o                         
   0   3   6          6.77          6.70         0.42 o                         
   1   3   6         47.75         38.58         0.83 o                         
   2   3   6          0.13          0.19         0.26 o                         
   3   3   6        127.05        134.20         1.59 o                         
   4   3   6         29.20         28.52         0.63 o                         
   5   3   6        365.45        370.68         3.29 o                         
   6   3   6         93.92         93.50         1.36 o                         
   7   3   6        114.46        109.01         1.59 o                         
   8   3   6        116.20        115.19         1.64 o                         
   9   3   6          3.96          5.14         0.48 o                         
  10   3   6         14.00         11.52         0.85 o                         
  11   3   6          0.16          0.16         0.54 o                         
  12   3   6          1.92          2.36         0.80 o                         
  -7   4   6         46.29         53.86         1.76 o                         
  -6   4   6         24.91         28.66         1.34 o                         
  -5   4   6         62.54         60.34         1.30 o                         
  -4   4   6          4.97          2.37         0.34 o                         
  -3   4   6        127.98        139.84         1.72 o                         
  -2   4   6        132.19        120.41         1.61 o                         
  -1   4   6         20.93         18.98         0.50 o                         
   0   4   6        169.13        159.49         1.75 o                         
   1   4   6       1489.81       1592.87        12.62 o                         
   2   4   6        392.85        406.80         3.59 o                         
   3   4   6       1503.45       1604.76        15.63 o                         
   4   4   6        117.14        128.64         1.45 o                         
   5   4   6         32.18         23.91         1.03 o                         
   6   4   6        267.67        259.61         2.87 o                         
   7   4   6        426.11        389.98         4.64 o                         
   8   4   6          4.02          2.38         0.36 o                         
   9   4   6        178.24        176.74         2.30 o                         
  10   4   6          4.37          3.18         0.44 o                         
  11   4   6          5.91          4.76         0.69 o                         
  12   4   6         21.76         20.70         1.90 o                         
  -7   5   6          0.55          1.19         0.89 o                         
  -6   5   6          6.79          6.08         0.83 o                         
  -5   5   6          8.60          8.08         0.65 o                         
  -4   5   6          2.43          2.53         0.50 o                         
  -3   5   6         17.70         13.16         1.21 o                         
  -2   5   6         58.43         47.07         0.94 o                         
  -1   5   6        487.55        476.78         4.27 o                         
   0   5   6          7.23          7.44         0.38 o                         
   1   5   6        131.62        139.01         1.70 o                         
   2   5   6         11.15          9.77         0.42 o                         
   3   5   6        584.91        612.23         5.19 o                         
   4   5   6          5.09          4.09         0.36 o                         
   5   5   6        225.52        246.52         2.38 o                         
   6   5   6        525.95        568.36         5.52 o                         
   7   5   6         37.70         45.98         1.64 o                         
   8   5   6         36.00         35.71         1.40 o                         
   9   5   6         52.44         53.08         1.16 o                         
  10   5   6         26.33         25.10         0.89 o                         
  11   5   6          8.92          7.91         0.62 o                         
  12   5   6         43.99         42.15         1.53 o                         
  -6   6   6          5.48          3.23         0.80 o                         
  -5   6   6        111.89        119.14         3.23 o                         
  -4   6   6          2.67          2.44         0.50 o                         
  -3   6   6         11.72          9.83         0.72 o                         
  -2   6   6        198.83        164.14         2.32 o                         
  -1   6   6        252.86        245.34         3.02 o                         
   0   6   6         40.26         38.60         0.92 o                         
   1   6   6         25.15         22.98         0.75 o                         
   2   6   6         29.11         29.29         0.65 o                         
   3   6   6         25.85         24.47         0.57 o                         
   4   6   6          7.23          9.27         0.44 o                         
   5   6   6        866.50        887.67         7.39 o                         
   6   6   6        261.52        289.76         3.17 o                         
   7   6   6        562.36        560.05         5.59 o                         
   8   6   6          0.00          0.37         0.33 o                         
   9   6   6          1.54          1.90         0.42 o                         
  10   6   6         27.62         28.89         1.00 o                         
  11   6   6         10.54          9.21         0.62 o                         
  12   6   6         51.56         48.82         1.33 o                         
  -6   7   6         14.93         15.17         1.50 o                         
  -5   7   6         28.38         29.00         1.42 o                         
  -4   7   6         27.16         25.00         1.13 o                         
  -3   7   6          1.91          1.23         0.43 o                         
  -2   7   6         85.77         71.57         1.47 o                         
  -1   7   6        135.91        131.76         2.04 o                         
   0   7   6         36.41         38.50         1.01 o                         
   1   7   6        711.73        723.23         7.02 o                         
   2   7   6        123.30        122.98         2.45 o                         
   3   7   6         84.27         76.95         1.13 o                         
   4   7   6        117.12        122.10         1.51 o                         
   5   7   6          6.28          5.75         0.39 o                         
   6   7   6         12.48         10.35         0.72 o                         
   7   7   6         45.08         36.97         0.94 o                         
   8   7   6          1.31          1.69         0.42 o                         
   9   7   6         18.40         18.38         0.84 o                         
  10   7   6         21.35         21.79         0.89 o                         
  11   7   6         22.21         19.71         1.21 o                         
  12   7   6         76.05         77.14         2.08 o                         
  -5   8   6          2.40          2.10         1.70 o                         
  -4   8   6          0.71          0.48         0.51 o                         
  -3   8   6         31.48         32.72         1.20 o                         
  -2   8   6          3.12          2.35         0.43 o                         
  -1   8   6          1.79          1.71         0.42 o                         
   0   8   6          0.16          0.10         0.28 o                         
   1   8   6         80.61         81.03         1.49 o                         
   2   8   6          8.72          8.75         0.55 o                         
   3   8   6        183.07        188.55         2.41 o                         
   4   8   6          0.00         -0.18         0.19 o                         
   5   8   6        105.11        103.46         1.55 o                         
   6   8   6         44.99         44.12         1.03 o                         
   7   8   6          0.37          0.68         0.31 o                         
   8   8   6        104.92        109.82         1.79 o                         
   9   8   6        138.68        152.35         2.21 o                         
  10   8   6         14.82         13.68         0.77 o                         
  11   8   6          1.04          1.57         0.48 o                         
  -4   9   6          8.85          7.43         1.57 o                         
  -3   9   6          0.54          0.12         0.42 o                         
  -2   9   6         15.09         13.45         0.83 o                         
  -1   9   6         17.80         16.61         1.09 o                         
   0   9   6         92.87         91.62         2.00 o                         
   1   9   6        218.45        209.12         2.80 o                         
   2   9   6        297.87        299.64         3.52 o                         
   3   9   6        110.07        111.26         1.79 o                         
   4   9   6         19.25         17.99         0.77 o                         
   5   9   6         42.02         42.10         0.93 o                         
   6   9   6         22.65         25.67         0.81 o                         
   7   9   6         85.48         92.08         1.56 o                         
   8   9   6        114.99        126.53         3.09 o                         
   9   9   6          0.02          0.05         0.42 o                         
  10   9   6         24.36         23.33         0.95 o                         
  11   9   6          0.75          0.68         0.54 o                         
  -3  10   6         15.27         16.62         1.30 o                         
  -2  10   6          3.00          4.43         0.60 o                         
  -1  10   6         17.12         15.13         0.86 o                         
   0  10   6          1.99          2.34         0.50 o                         
   1  10   6          0.30         -0.03         0.36 o                         
   2  10   6         32.90         32.68         2.04 o                         
   3  10   6        216.51        219.74         2.84 o                         
   4  10   6         84.26         79.02         1.53 o                         
   5  10   6        131.22        128.28         1.98 o                         
   6  10   6         63.78         61.42         1.56 o                         
   7  10   6         26.45         29.03         1.06 o                         
   8  10   6          7.30          7.88         0.56 o                         
   9  10   6          2.99          1.38         0.42 o                         
  10  10   6          1.01          0.17         0.49 o                         
  11  10   6          0.96          0.52         0.54 o                         
  -2  11   6         37.41         43.85         1.55 o                         
  -1  11   6         15.14         17.27         1.02 o                         
   0  11   6          3.55          3.41         0.55 o                         
   1  11   6         12.12         11.00         0.83 o                         
   2  11   6         67.60         64.72         1.53 o                         
   3  11   6        103.17        102.53         1.92 o                         
   4  11   6         44.46         46.01         1.43 o                         
   5  11   6         12.17         15.38         0.98 o                         
   6  11   6         49.75         54.79         1.49 o                         
   7  11   6         42.71         50.56         1.49 o                         
   8  11   6         31.58         32.75         1.22 o                         
   9  11   6         10.67          7.46         0.80 o                         
  10  11   6          3.35          2.73         0.64 o                         
  -1  12   6         52.41         57.36         1.74 o                         
   0  12   6         60.38         66.08         1.83 o                         
   1  12   6          5.35          6.49         0.93 o                         
   2  12   6        145.53        153.62         2.47 o                         
   3  12   6         14.49         13.28         1.49 o                         
   4  12   6         18.28         15.79         1.20 o                         
   5  12   6          1.37          1.40         0.44 o                         
   6  12   6         20.14         20.93         1.10 o                         
   7  12   6          1.33          0.93         1.01 o                         
   8  12   6          0.21         -0.22         0.63 o                         
   9  12   6         40.76         40.87         3.40 o                         
   1  13   6          3.82          3.62         0.60 o                         
   2  13   6         35.10         36.70         1.32 o                         
   3  13   6         23.47         27.57         1.30 o                         
   4  13   6          4.77          4.90         0.61 o                         
   5  13   6          0.19          0.50         0.87 o                         
   6  13   6          1.99          2.21         0.90 o                         
   7  13   6         21.81         21.41         1.56 o                         
  -4 -11   7         76.39         85.31         1.91 o                         
  -3 -11   7         14.98         15.98         1.21 o                         
  -2 -11   7         17.53         18.22         1.15 o                         
  -1 -11   7          1.17          1.56         0.61 o                         
   0 -11   7        122.31        146.27         3.64 o                         
   1 -11   7         50.32         52.60         2.26 o                         
   2 -11   7         93.19        102.20         3.08 o                         
  -5 -10   7         67.20         77.20         2.15 o                         
  -4 -10   7         62.30         75.19         1.77 o                         
  -3 -10   7         17.01         18.08         0.90 o                         
  -2 -10   7          6.96          7.44         0.79 o                         
  -1 -10   7         52.72         51.94         1.59 o                         
   0 -10   7         15.33         13.17         0.95 o                         
   1 -10   7         61.70         64.40         1.81 o                         
   2 -10   7          6.44          6.15         1.06 o                         
   3 -10   7          2.81          2.14         0.87 o                         
   4 -10   7          0.05         -0.57         0.57 o                         
  -6  -9   7          3.46          2.18         0.57 o                         
  -5  -9   7          0.02          0.20         0.39 o                         
  -4  -9   7          5.97          5.79         0.58 o                         
  -3  -9   7          5.87          6.44         0.55 o                         
  -2  -9   7         25.14         28.07         0.98 o                         
  -1  -9   7          5.37          6.39         0.60 o                         
   0  -9   7         12.35         11.14         0.88 o                         
   1  -9   7         45.82         48.21         1.59 o                         
   2  -9   7          2.64          2.76         0.64 o                         
   3  -9   7          2.26          2.50         0.50 o                         
   4  -9   7         11.46         11.02         1.24 o                         
   5  -9   7          9.95         10.67         0.94 o                         
  -7  -8   7         70.99         78.15         2.35 o                         
  -6  -8   7        144.92        161.62         2.34 o                         
  -5  -8   7        114.85        126.97         2.42 o                         
  -4  -8   7         50.57         53.34         1.22 o                         
  -3  -8   7         35.03         37.87         1.06 o                         
  -2  -8   7         40.06         41.12         1.06 o                         
  -1  -8   7         45.88         44.37         1.18 o                         
   0  -8   7          0.18          0.61         0.34 o                         
   1  -8   7         22.03         19.59         1.10 o                         
   2  -8   7         85.87         79.43         2.17 o                         
   3  -8   7          3.89          1.72         0.42 o                         
   4  -8   7         11.76          7.92         0.66 o                         
   5  -8   7         16.74         18.63         1.40 o                         
   6  -8   7          3.46          4.68         0.75 o                         
   7  -8   7         65.84         72.69         3.14 o                         
  -7  -7   7          0.00         -0.39         0.39 o                         
  -6  -7   7          1.83          0.58         0.44 o                         
  -5  -7   7         19.62         19.33         0.90 o                         
  -4  -7   7          6.28          5.95         0.48 o                         
  -3  -7   7         66.62         60.10         1.22 o                         
  -2  -7   7         52.00         48.37         1.06 o                         
  -1  -7   7         49.69         46.10         1.00 o                         
   0  -7   7         40.42         32.33         0.86 o                         
   1  -7   7          3.58          2.35         0.60 o                         
   2  -7   7         45.34         38.92         1.09 o                         
   3  -7   7          0.39          0.17         0.34 o                         
   4  -7   7         18.11         19.45         0.91 o                         
   5  -7   7         12.52          8.76         0.67 o                         
   6  -7   7         16.18         15.52         0.88 o                         
   7  -7   7          0.43         -0.25         0.43 o                         
  -8  -6   7         16.24         19.74         1.29 o                         
  -7  -6   7          0.56         -0.33         0.39 o                         
  -6  -6   7          3.64          1.91         0.44 o                         
  -5  -6   7         29.07         25.71         1.13 o                         
  -4  -6   7          0.89          0.35         0.34 o                         
  -3  -6   7          0.91         -0.08         0.34 o                         
  -2  -6   7        131.77        124.30         1.78 o                         
  -1  -6   7         53.62         50.67         1.11 o                         
   0  -6   7         85.59         83.70         1.13 o                         
   1  -6   7         86.01         79.44         1.11 o                         
   2  -6   7         65.87         58.79         1.18 o                         
   3  -6   7          2.67          1.35         0.38 o                         
   4  -6   7         22.92         20.23         0.82 o                         
   5  -6   7         87.86         79.92         1.81 o                         
   6  -6   7         25.14         25.28         1.01 o                         
   7  -6   7          0.01         -0.42         0.42 o                         
   8  -6   7          6.40          5.97         0.67 o                         
  -8  -5   7         11.66         14.40         1.44 o                         
  -7  -5   7         10.03         10.27         0.73 o                         
  -6  -5   7          0.24         -0.07         0.39 o                         
  -5  -5   7          8.39          8.98         0.61 o                         
  -4  -5   7         66.28         57.26         1.58 o                         
  -3  -5   7        461.35        427.70         4.41 o                         
  -2  -5   7         19.16         17.97         0.71 o                         
  -1  -5   7        839.20        827.89         7.80 o                         
   0  -5   7        145.01        141.41         1.54 o                         
   1  -5   7        110.12        106.43         1.30 o                         
   2  -5   7        126.01        126.02         1.45 o                         
   3  -5   7          4.19          3.30         0.36 o                         
   4  -5   7         21.81         16.20         0.94 o                         
   5  -5   7          0.64          0.58         0.32 o                         
   6  -5   7         37.59         32.51         1.04 o                         
   7  -5   7         52.80         54.60         1.34 o                         
   8  -5   7          4.22          1.94         0.56 o                         
   9  -5   7         16.18         15.41         1.24 o                         
  -8  -4   7          5.67          4.96         0.74 o                         
  -7  -4   7         44.88         48.52         1.45 o                         
  -6  -4   7          7.25          5.89         0.53 o                         
  -5  -4   7         31.80         27.27         0.90 o                         
  -4  -4   7         67.83         56.00         1.25 o                         
  -3  -4   7         12.50         13.34         0.65 o                         
  -2  -4   7          2.76          0.46         0.42 o                         
  -1  -4   7         31.51         22.92         0.72 o                         
   0  -4   7        368.87        387.79         3.47 o                         
   1  -4   7        180.08        187.56         1.94 o                         
   2  -4   7          7.18          5.05         0.30 o                         
   3  -4   7        431.66        435.59         3.89 o                         
   4  -4   7          5.92          4.34         0.44 o                         
   5  -4   7          9.15          9.07         0.60 o                         
   6  -4   7         27.32         27.05         0.90 o                         
   7  -4   7        145.73        156.68         2.30 o                         
   8  -4   7        137.26        139.68         2.23 o                         
   9  -4   7        177.23        191.99         3.52 o                         
  10  -4   7         45.01         46.64         1.83 o                         
  -8  -3   7         38.47         44.48         1.40 o                         
  -7  -3   7          0.01         -0.17         0.45 o                         
  -6  -3   7          8.96          7.13         0.55 o                         
  -5  -3   7         15.80         15.15         0.73 o                         
  -4  -3   7         75.60         63.94         1.30 o                         
  -3  -3   7          0.16         -0.28         0.28 o                         
  -2  -3   7          9.02          6.00         0.44 o                         
  -1  -3   7          4.73          5.19         0.37 o                         
   0  -3   7          0.48          0.44         0.18 o                         
   1  -3   7         54.34         51.51         0.84 o                         
   2  -3   7        262.33        253.03         2.45 o                         
   3  -3   7         34.15         37.09         0.70 o                         
   4  -3   7          1.83          1.59         0.31 o                         
   5  -3   7          7.67          5.27         0.46 o                         
   6  -3   7        203.58        194.82         2.53 o                         
   7  -3   7          2.20          1.78         0.38 o                         
   8  -3   7         10.40          9.01         0.63 o                         
   9  -3   7          2.69          1.68         1.01 o                         
  10  -3   7         58.67         63.40         2.02 o                         
  -8  -2   7         15.16         19.92         1.18 o                         
  -7  -2   7          0.00          0.64         0.49 o                         
  -6  -2   7          3.60          2.43         0.63 o                         
  -5  -2   7          0.96          1.05         0.42 o                         
  -4  -2   7        328.24        294.79         3.33 o                         
  -3  -2   7        113.67         87.67         1.15 o                         
  -2  -2   7          1.56          1.70         0.27 o                         
  -1  -2   7         84.17         83.65         1.09 o                         
   0  -2   7        130.63        139.09         1.55 o                         
   1  -2   7         44.75         48.63         0.78 o                         
   2  -2   7         22.68         15.04         0.49 o                         
   3  -2   7        325.32        309.71         2.86 o                         
   4  -2   7          3.70          4.08         0.29 o                         
   5  -2   7         57.71         53.74         1.06 o                         
   6  -2   7          7.33          7.79         0.81 o                         
   7  -2   7         91.85         86.77         1.51 o                         
   8  -2   7         69.85         68.92         1.45 o                         
   9  -2   7         16.32         12.13         1.07 o                         
  10  -2   7          2.44          2.31         0.81 o                         
  11  -2   7          6.06          5.25         0.98 o                         
  -8  -1   7         98.14        116.38         2.24 o                         
  -7  -1   7         49.79         50.27         2.48 o                         
  -6  -1   7        130.79        133.91         2.44 o                         
  -5  -1   7        146.57        144.38         2.03 o                         
  -4  -1   7         11.34         10.59         0.80 o                         
  -3  -1   7         28.49         25.01         1.28 o                         
  -2  -1   7          0.07          0.31         0.16 o                         
  -1  -1   7        218.61        218.85         2.13 o                         
   0  -1   7         37.03         37.03         0.63 o                         
   1  -1   7          1.66          5.28         0.31 o                         
   2  -1   7         10.65         11.10         0.51 o                         
   3  -1   7         54.50         55.72         0.88 o                         
   4  -1   7        157.03        166.57         1.78 o                         
   5  -1   7        108.34        110.33         1.33 o                         
   6  -1   7        409.48        414.91         4.31 o                         
   7  -1   7         28.12         25.25         0.96 o                         
   8  -1   7         76.12         75.77         1.68 o                         
   9  -1   7         15.26         12.99         2.35 o                         
  10  -1   7          0.19         -0.47         0.57 o                         
  11  -1   7          0.34          0.32         0.57 o                         
  -8   0   7          1.71          1.91         0.51 o                         
  -7   0   7         50.36         54.95         1.92 o                         
  -6   0   7          0.81          0.39         0.54 o                         
  -5   0   7          1.87          2.03         0.38 o                         
  -4   0   7         11.34          9.80         0.77 o                         
  -3   0   7         33.20         28.80         0.64 o                         
  -2   0   7         56.41         63.24         0.91 o                         
  -1   0   7         10.86         10.58         0.68 o                         
   0   0   7          5.14          4.55         0.60 o                         
   1   0   7        188.54        206.90         2.38 o                         
   2   0   7        208.09        223.38         2.16 o                         
   3   0   7        233.04        223.78         2.19 o                         
   4   0   7        244.74        242.85         2.72 o                         
   5   0   7         11.15          8.27         0.37 o                         
   6   0   7          0.16          0.22         0.21 o                         
   7   0   7         10.74          8.28         0.98 o                         
   8   0   7          3.26          4.27         0.54 o                         
   9   0   7          7.66          7.38         0.69 o                         
  10   0   7         31.32         31.72         1.34 o                         
  11   0   7          0.15          0.55         0.54 o                         
  -8   1   7         24.56         22.47         1.50 o                         
  -7   1   7         68.84         82.21         1.92 o                         
  -6   1   7          0.59         -0.31         0.31 o                         
  -5   1   7          3.64          3.16         0.46 o                         
  -4   1   7         39.84         36.09         0.81 o                         
  -3   1   7        382.00        377.11         4.47 o                         
  -2   1   7        541.55        497.87         4.99 o                         
  -1   1   7          4.04          8.94         0.49 o                         
   0   1   7         28.09         38.91         1.40 o                         
   1   1   7         43.38         56.17         1.31 o                         
   2   1   7        266.67        290.57         2.70 o                         
   3   1   7         86.41         84.91         1.06 o                         
   4   1   7         69.00         75.70         0.99 o                         
   5   1   7          0.01          0.30         0.16 o                         
   6   1   7          0.09          0.31         0.20 o                         
   7   1   7        113.73        120.82         1.55 o                         
   8   1   7          2.30          1.70         0.55 o                         
   9   1   7         53.87         51.70         2.26 o                         
  10   1   7          0.33         -0.12         0.49 o                         
  11   1   7          5.90          5.23         0.72 o                         
  12   1   7         74.93         85.69         2.24 o                         
  -8   2   7         70.49         78.75         5.23 o                         
  -7   2   7         80.95         83.37         1.92 o                         
  -6   2   7         58.94         62.46         1.37 o                         
  -5   2   7         76.31         79.47         1.39 o                         
  -4   2   7          1.08          0.47         0.42 o                         
  -3   2   7         81.73         78.83         1.35 o                         
  -2   2   7        451.33        446.01         6.62 o                         
  -1   2   7         59.50         56.42         1.03 o                         
   0   2   7        259.75        264.84         2.90 o                         
   1   2   7          8.37          6.91         0.39 o                         
   2   2   7        139.44        131.36         2.26 o                         
   3   2   7         44.41         49.83         0.93 o                         
   4   2   7        202.78        223.45         2.17 o                         
   5   2   7        141.32        131.35         1.45 o                         
   6   2   7         16.17         27.04         1.29 o                         
   7   2   7        218.42        216.47         2.54 o                         
   8   2   7         42.98         39.98         1.25 o                         
   9   2   7          0.33         -0.26         0.45 o                         
  10   2   7          0.06         -0.26         0.62 o                         
  11   2   7          1.43          1.10         0.54 o                         
  12   2   7         61.90         61.51         1.80 o                         
  -7   3   7          0.67          0.52         0.68 o                         
  -6   3   7          0.09          0.29         0.38 o                         
  -5   3   7         26.92         25.86         0.87 o                         
  -4   3   7         32.97         32.36         1.04 o                         
  -3   3   7         52.06         58.36         1.34 o                         
  -2   3   7        299.67        278.74         4.13 o                         
  -1   3   7        126.55        122.17         2.19 o                         
   0   3   7         28.46         23.32         0.74 o                         
   1   3   7         31.66         24.80         0.68 o                         
   2   3   7         88.56         85.74         1.04 o                         
   3   3   7          0.34          0.34         0.19 o                         
   4   3   7        141.94        157.03         1.70 o                         
   5   3   7         48.64         50.35         0.81 o                         
   6   3   7          7.67          4.37         0.29 o                         
   7   3   7        434.30        401.34         4.14 o                         
   8   3   7         49.49         41.00         0.95 o                         
   9   3   7        117.60        109.96         1.70 o                         
  10   3   7         66.59         68.50         1.73 o                         
  11   3   7         74.90         78.17         1.92 o                         
  12   3   7         33.51         37.04         1.87 o                         
  -7   4   7          3.21          2.50         0.64 o                         
  -6   4   7          7.83          7.82         1.60 o                         
  -5   4   7         10.11          9.73         0.83 o                         
  -4   4   7          0.85          1.63         0.38 o                         
  -3   4   7         29.64         23.56         1.55 o                         
  -2   4   7         90.43         82.37         1.49 o                         
  -1   4   7         23.66         18.17         0.77 o                         
   0   4   7         41.82         34.01         0.82 o                         
   1   4   7         65.41         59.72         0.88 o                         
   2   4   7         90.75         80.24         1.25 o                         
   3   4   7         46.22         56.42         0.87 o                         
   4   4   7         25.91         21.59         0.56 o                         
   5   4   7         39.92         49.97         0.83 o                         
   6   4   7        198.19        254.21         2.87 o                         
   7   4   7         21.28         25.87         0.77 o                         
   8   4   7         80.91         79.35         1.35 o                         
   9   4   7         13.92         14.38         0.71 o                         
  10   4   7         38.00         34.86         1.03 o                         
  11   4   7         15.89         13.29         0.93 o                         
  12   4   7          6.13          6.97         0.85 o                         
  -6   5   7         33.97         36.47         1.60 o                         
  -5   5   7        111.94        117.80         2.87 o                         
  -4   5   7         21.62         25.77         1.26 o                         
  -3   5   7        153.17        152.25         2.66 o                         
  -2   5   7         23.95         13.73         0.57 o                         
  -1   5   7          1.90          2.59         0.30 o                         
   0   5   7          6.86          7.08         0.45 o                         
   1   5   7         22.64         20.96         0.56 o                         
   2   5   7          1.39          1.33         0.19 o                         
   3   5   7          9.37         11.57         0.50 o                         
   4   5   7         47.10         51.00         1.25 o                         
   5   5   7        112.99        107.43         1.38 o                         
   6   5   7         20.37         31.41         0.67 o                         
   7   5   7         85.73         69.88         1.27 o                         
   8   5   7         30.00         22.03         0.79 o                         
   9   5   7          0.10          0.23         0.34 o                         
  10   5   7          0.25         -0.20         0.36 o                         
  11   5   7          5.22          5.38         0.60 o                         
  12   5   7         41.09         46.18         1.61 o                         
  -6   6   7          0.01          1.39         0.75 o                         
  -5   6   7          3.72          4.94         0.69 o                         
  -4   6   7          0.65         -0.51         0.51 o                         
  -3   6   7          5.76          4.54         0.67 o                         
  -2   6   7         32.09         20.51         0.92 o                         
  -1   6   7          0.00         -0.19         0.29 o                         
   0   6   7         28.32         28.67         0.82 o                         
   1   6   7        119.03        116.68         1.42 o                         
   2   6   7        182.05        185.84         1.98 o                         
   3   6   7         57.89         51.03         0.90 o                         
   4   6   7         26.52         17.24         0.57 o                         
   5   6   7        389.75        348.89         3.27 o                         
   6   6   7        208.29        186.86         2.00 o                         
   7   6   7        121.83        113.72         1.73 o                         
   8   6   7          0.51          0.84         0.34 o                         
   9   6   7          7.41          7.95         0.83 o                         
  10   6   7          6.38          7.97         0.60 o                         
  11   6   7        107.26        108.89         1.87 o                         
  12   6   7          6.13          6.87         0.76 o                         
  -5   7   7        171.50        200.47         3.58 o                         
  -4   7   7          0.67          0.84         0.63 o                         
  -3   7   7          0.12         -0.40         0.40 o                         
  -2   7   7          1.60          2.47         0.57 o                         
  -1   7   7         55.58         54.21         1.25 o                         
   0   7   7          0.02         -0.14         0.28 o                         
   1   7   7          8.64          8.28         0.56 o                         
   2   7   7          3.71          2.61         0.36 o                         
   3   7   7        306.21        321.54         3.34 o                         
   4   7   7         22.11         18.87         0.60 o                         
   5   7   7        129.26        134.42         1.66 o                         
   6   7   7          6.79          4.66         0.63 o                         
   7   7   7          0.54          0.18         0.31 o                         
   8   7   7          3.31          2.80         0.39 o                         
   9   7   7        141.39        141.94         2.08 o                         
  10   7   7         51.16         53.44         1.29 o                         
  11   7   7          8.33          6.92         0.60 o                         
  12   7   7          1.37          0.62         0.44 o                         
  -5   8   7         18.30         21.03         3.53 o                         
  -4   8   7         14.64         13.74         1.13 o                         
  -3   8   7          2.80          1.69         0.71 o                         
  -2   8   7         30.14         26.76         1.24 o                         
  -1   8   7          3.69          3.04         0.46 o                         
   0   8   7          0.07          0.52         0.34 o                         
   1   8   7         94.64         87.52         1.60 o                         
   2   8   7         19.03         16.85         0.74 o                         
   3   8   7          2.07          0.84         0.34 o                         
   4   8   7        247.48        232.06         2.71 o                         
   5   8   7        202.35        196.83         2.35 o                         
   6   8   7          0.02          0.00         0.26 o                         
   7   8   7         32.16         32.63         0.94 o                         
   8   8   7          3.92          3.93         0.48 o                         
   9   8   7        233.77        232.43         4.15 o                         
  10   8   7          9.61         11.88         1.05 o                         
  11   8   7         56.83         60.31         1.77 o                         
  -4   9   7          0.32          0.52         0.86 o                         
  -3   9   7          0.05         -0.01         0.57 o                         
  -2   9   7         15.50         14.41         2.66 o                         
  -1   9   7         67.93         66.31         1.68 o                         
   0   9   7         60.02         56.96         1.40 o                         
   1   9   7         37.99         39.39         1.66 o                         
   2   9   7         83.41         82.82         1.55 o                         
   3   9   7          0.17          0.26         0.34 o                         
   4   9   7          4.03          3.28         0.42 o                         
   5   9   7          5.42          6.31         0.52 o                         
   6   9   7         19.79         19.22         0.77 o                         
   7   9   7          0.79          0.38         0.34 o                         
   8   9   7        215.55        215.69         2.80 o                         
   9   9   7         15.07         12.25         0.73 o                         
  10   9   7         69.37         66.63         1.59 o                         
  11   9   7          3.86          3.03         0.52 o                         
  -3  10   7          0.20         -0.03         0.58 o                         
  -2  10   7          9.37          8.54         0.94 o                         
  -1  10   7         29.48         34.34         1.47 o                         
   0  10   7          0.35          0.28         0.42 o                         
   1  10   7          6.45          6.22         0.64 o                         
   2  10   7         44.67         44.27         1.23 o                         
   3  10   7          3.58          2.25         0.68 o                         
   4  10   7          1.70          1.86         0.45 o                         
   5  10   7          1.03          0.46         0.39 o                         
   6  10   7          0.09         -0.11         0.38 o                         
   7  10   7          0.17         -0.09         0.45 o                         
   8  10   7          6.76          7.10         0.60 o                         
   9  10   7          0.13         -0.34         0.34 o                         
  10  10   7         16.71         14.29         1.47 o                         
  -2  11   7         37.26         39.85         2.37 o                         
  -1  11   7        113.96        130.69         3.83 o                         
   0  11   7         17.82         17.85         1.13 o                         
   1  11   7          5.34          4.66         0.56 o                         
   2  11   7          1.38          1.15         0.42 o                         
   3  11   7        109.45        112.54         2.02 o                         
   4  11   7         19.79         20.39         1.00 o                         
   5  11   7         11.63         13.45         0.81 o                         
   6  11   7         10.46         12.12         0.80 o                         
   7  11   7         21.20         22.11         1.10 o                         
   8  11   7          1.63          0.50         0.49 o                         
   9  11   7          0.01         -0.45         0.45 o                         
  10  11   7         20.94         23.37         1.34 o                         
   0  12   7         10.31         11.23         1.48 o                         
   1  12   7          2.07          1.48         0.50 o                         
   2  12   7         36.62         35.83         1.28 o                         
   3  12   7        135.16        137.80         3.06 o                         
   4  12   7         83.08         86.94         1.85 o                         
   5  12   7          6.93          8.08         1.31 o                         
   6  12   7          6.77          8.15         0.75 o                         
   7  12   7         21.64         20.57         1.15 o                         
   8  12   7         14.97         12.84         0.95 o                         
   9  12   7          4.41          3.80         0.92 o                         
   2  13   7          8.57          7.95         0.71 o                         
   3  13   7          2.44          2.08         0.55 o                         
   4  13   7          3.68          3.99         0.61 o                         
   5  13   7         64.66         73.61         1.95 o                         
   6  13   7          0.90          0.50         0.62 o                         
   7  13   7          0.70          1.07         0.67 o                         
  -4 -10   8          0.59          0.33         0.52 o                         
  -3 -10   8         56.15         66.37         1.51 o                         
  -2 -10   8         25.11         27.11         1.06 o                         
  -1 -10   8          1.49          1.34         0.64 o                         
   0 -10   8          0.43          0.37         0.54 o                         
   1 -10   8          0.12          0.17         0.66 o                         
   2 -10   8         56.03         67.20         1.99 o                         
   3 -10   8          3.26          4.32         1.18 o                         
  -5  -9   8          7.47          7.23         0.65 o                         
  -4  -9   8         39.47         41.33         1.19 o                         
  -3  -9   8          1.32          0.56         0.44 o                         
  -2  -9   8          2.80          2.37         0.48 o                         
  -1  -9   8         87.86        100.56         1.77 o                         
   0  -9   8         24.39         25.38         1.25 o                         
   1  -9   8          3.23          2.94         0.64 o                         
   2  -9   8         22.99         24.18         1.26 o                         
   3  -9   8         28.19         26.42         1.37 o                         
   4  -9   8          0.06         -0.42         0.42 o                         
   5  -9   8         28.10         31.58         1.42 o                         
  -6  -8   8          1.82          1.83         0.60 o                         
  -5  -8   8          2.76          2.42         0.52 o                         
  -4  -8   8          0.55          0.31         0.42 o                         
  -3  -8   8         54.68         59.82         1.33 o                         
  -2  -8   8          5.94          4.90         0.48 o                         
  -1  -8   8        101.37        106.00         2.38 o                         
   0  -8   8          9.24          6.98         0.50 o                         
   1  -8   8          7.35          7.57         0.80 o                         
   2  -8   8          7.51          8.01         0.80 o                         
   3  -8   8         96.96        100.17         1.76 o                         
   4  -8   8         33.44         28.97         1.10 o                         
   5  -8   8        165.11        172.17         2.65 o                         
   6  -8   8        158.84        166.00         2.72 o                         
  -7  -7   8         22.29         26.59         1.40 o                         
  -6  -7   8          6.12          6.48         0.69 o                         
  -5  -7   8         18.59         18.75         0.94 o                         
  -4  -7   8          2.03          3.80         0.53 o                         
  -3  -7   8          5.70          6.07         0.60 o                         
  -2  -7   8          0.99          0.17         0.34 o                         
  -1  -7   8          0.02         -0.34         0.34 o                         
   0  -7   8          9.48          6.52         0.50 o                         
   1  -7   8          9.12          7.95         0.69 o                         
   2  -7   8         25.65         22.58         1.36 o                         
   3  -7   8          4.40          5.75         0.53 o                         
   4  -7   8          0.49          0.73         0.42 o                         
   5  -7   8         15.15         14.03         0.86 o                         
   6  -7   8         27.12         27.66         1.43 o                         
   7  -7   8          0.52          0.38         0.46 o                         
  -7  -6   8         57.01         64.91         1.71 o                         
  -6  -6   8         49.43         51.66         1.49 o                         
  -5  -6   8          2.79          1.69         0.47 o                         
  -4  -6   8         55.17         48.19         1.19 o                         
  -3  -6   8         12.44         14.09         0.94 o                         
  -2  -6   8        119.58        123.43         1.78 o                         
  -1  -6   8         10.91          7.68         0.50 o                         
   0  -6   8         17.62         15.84         0.70 o                         
   1  -6   8        137.91        125.95         1.52 o                         
   2  -6   8         13.96         11.77         0.83 o                         
   3  -6   8          7.73          6.42         0.52 o                         
   4  -6   8        167.16        160.12         2.26 o                         
   5  -6   8         40.08         39.27         1.14 o                         
   6  -6   8         85.83         87.28         1.72 o                         
   7  -6   8          5.15          3.32         0.56 o                         
   8  -6   8         56.54         62.54         1.65 o                         
  -7  -5   8          2.39          2.79         0.60 o                         
  -6  -5   8          1.75          1.24         0.49 o                         
  -5  -5   8         53.44         49.52         1.39 o                         
  -4  -5   8         27.75         28.62         0.97 o                         
  -3  -5   8        147.92        127.66         1.88 o                         
  -2  -5   8        179.57        163.83         2.14 o                         
  -1  -5   8          5.77          3.30         0.44 o                         
   0  -5   8        150.42        145.99         2.21 o                         
   1  -5   8          5.47          4.88         0.30 o                         
   2  -5   8        178.83        165.39         1.83 o                         
   3  -5   8        121.46        114.20         1.74 o                         
   4  -5   8        156.86        141.36         2.06 o                         
   5  -5   8         91.18         88.71         1.62 o                         
   6  -5   8         60.70         58.77         1.36 o                         
   7  -5   8         56.33         62.02         1.48 o                         
   8  -5   8         68.26         66.57         1.58 o                         
   9  -5   8        153.82        166.96         3.28 o                         
  -8  -4   8          2.40          2.02         1.44 o                         
  -7  -4   8         29.64         35.14         1.34 o                         
  -6  -4   8          9.66         10.70         0.85 o                         
  -5  -4   8         14.62         13.81         0.91 o                         
  -4  -4   8         44.38         38.71         1.21 o                         
  -3  -4   8         18.97         13.91         0.71 o                         
  -2  -4   8        120.78        115.03         1.72 o                         
  -1  -4   8         18.51         10.47         0.60 o                         
   0  -4   8         30.55         28.92         0.67 o                         
   1  -4   8         21.62         20.98         0.62 o                         
   2  -4   8        950.42        946.14         8.91 o                         
   3  -4   8         28.26         27.55         0.64 o                         
   4  -4   8        481.82        472.34         4.93 o                         
   5  -4   8        138.03        133.86         1.97 o                         
   6  -4   8         52.40         50.12         1.52 o                         
   7  -4   8         19.36         17.20         0.90 o                         
   8  -4   8          3.05          1.92         0.51 o                         
   9  -4   8          7.47          6.53         1.05 o                         
  -8  -3   8          0.20          1.33         0.54 o                         
  -7  -3   8          0.45          1.16         0.49 o                         
  -6  -3   8          2.47          3.09         0.60 o                         
  -5  -3   8          4.67          3.97         0.92 o                         
  -4  -3   8          1.47          1.05         0.45 o                         
  -3  -3   8        113.82         99.99         2.72 o                         
  -2  -3   8          3.97          2.70         0.36 o                         
  -1  -3   8         57.15         64.10         0.95 o                         
   0  -3   8        185.19        197.61         2.05 o                         
   1  -3   8         47.08         38.62         0.78 o                         
   2  -3   8        106.13        111.07         1.37 o                         
   3  -3   8        223.60        215.34         2.24 o                         
   4  -3   8        222.96        217.00         2.62 o                         
   5  -3   8         41.46         41.23         1.06 o                         
   6  -3   8         74.86         70.15         1.35 o                         
   7  -3   8        180.69        177.51         2.44 o                         
   8  -3   8          2.81          2.35         0.52 o                         
   9  -3   8         35.93         36.29         1.61 o                         
  10  -3   8          2.47          1.94         0.75 o                         
  -8  -2   8          9.35          9.49         0.80 o                         
  -7  -2   8         12.77         10.63         1.09 o                         
  -6  -2   8         59.20         62.86         2.00 o                         
  -5  -2   8         32.59         31.29         1.19 o                         
  -4  -2   8         73.74         74.94         1.76 o                         
  -3  -2   8         14.67          8.94         1.22 o                         
  -2  -2   8         11.97          7.28         0.57 o                         
  -1  -2   8         38.98         25.56         0.59 o                         
   0  -2   8        404.86        382.90         3.47 o                         
   1  -2   8          4.96          3.18         0.29 o                         
   2  -2   8        260.72        240.20         2.42 o                         
   3  -2   8        183.68        185.78         2.00 o                         
   4  -2   8         15.94         11.43         0.79 o                         
   5  -2   8        171.36        176.18         2.24 o                         
   6  -2   8        722.03        731.31         7.13 o                         
   7  -2   8        376.15        383.09         6.15 o                         
   8  -2   8        501.81        518.63         5.60 o                         
   9  -2   8        118.37        118.34         2.53 o                         
  10  -2   8          1.57          0.70         0.58 o                         
  -8  -1   8         19.42         23.04         1.38 o                         
  -7  -1   8          6.35          8.07         1.00 o                         
  -6  -1   8          0.37          0.03         0.54 o                         
  -5  -1   8         15.96         13.74         0.95 o                         
  -4  -1   8         98.20         94.67         1.95 o                         
  -3  -1   8         11.20         11.87         0.56 o                         
  -2  -1   8         32.34         25.18         1.28 o                         
  -1  -1   8          6.25          7.45         0.49 o                         
   0  -1   8          0.10         -0.07         0.26 o                         
   1  -1   8         36.13         38.00         0.86 o                         
   2  -1   8        456.86        462.78         4.11 o                         
   3  -1   8         38.69         41.63         0.78 o                         
   4  -1   8          3.81          2.41         0.27 o                         
   5  -1   8        214.27        224.80         2.29 o                         
   6  -1   8         58.34         57.38         1.14 o                         
   7  -1   8        145.88        147.37         2.98 o                         
   8  -1   8          0.81         -0.02         0.49 o                         
   9  -1   8         15.26         16.49         2.53 o                         
  10  -1   8          1.86          1.77         0.58 o                         
  11  -1   8          0.03         -0.57         0.57 o                         
  -8   0   8          0.11          0.00         0.92 o                         
  -7   0   8         13.03         14.58         1.00 o                         
  -6   0   8          6.33          5.82         0.69 o                         
  -5   0   8         78.55         83.65         2.22 o                         
  -4   0   8          0.27          0.61         0.34 o                         
  -3   0   8         42.98         43.13         1.43 o                         
  -2   0   8        659.84        611.66         6.04 o                         
  -1   0   8         21.47         23.61         0.77 o                         
   0   0   8         47.93         53.27         1.03 o                         
   1   0   8         71.35         65.62         1.17 o                         
   2   0   8        103.38         96.51         1.22 o                         
   3   0   8          1.43          2.00         0.25 o                         
   4   0   8        372.91        384.95         3.52 o                         
   5   0   8        143.34        141.46         1.61 o                         
   6   0   8        159.60        143.85         1.58 o                         
   7   0   8        480.02        470.31         4.74 o                         
   8   0   8          5.07          5.54         0.64 o                         
   9   0   8        167.73        171.96         4.64 o                         
  10   0   8          0.40          0.10         0.59 o                         
  11   0   8          0.06         -0.49         0.49 o                         
  -7   1   8          0.55          0.09         0.82 o                         
  -6   1   8         50.85         55.06         1.65 o                         
  -5   1   8         54.57         58.03         1.26 o                         
  -4   1   8         20.68         19.07         0.77 o                         
  -3   1   8         26.84         26.48         0.81 o                         
  -2   1   8        205.32        181.30         2.33 o                         
  -1   1   8        384.11        393.18         5.13 o                         
   0   1   8         17.46         14.46         0.61 o                         
   1   1   8        363.40        359.43         3.82 o                         
   2   1   8         24.69         18.71         0.68 o                         
   3   1   8         23.99         28.24         0.61 o                         
   4   1   8        949.69        989.56         8.09 o                         
   5   1   8         64.78         59.10         0.89 o                         
   6   1   8        117.12        126.88         1.47 o                         
   7   1   8         36.20         32.89         0.74 o                         
   8   1   8         28.21         25.74         1.10 o                         
   9   1   8          0.15         -0.35         0.45 o                         
  10   1   8         59.69         61.06         1.76 o                         
  11   1   8          0.40          0.71         0.54 o                         
  -7   2   8          3.07          2.83         0.69 o                         
  -6   2   8         12.43         11.88         1.01 o                         
  -5   2   8         20.33         24.51         1.06 o                         
  -4   2   8         50.41         53.54         1.19 o                         
  -3   2   8         62.97         52.82         1.25 o                         
  -2   2   8        243.90        229.30         2.76 o                         
  -1   2   8        310.92        300.09         4.19 o                         
   0   2   8         24.84         29.33         0.77 o                         
   1   2   8        208.23        205.81         2.48 o                         
   2   2   8        500.00        504.17         5.00 o                         
   3   2   8        251.25        259.87         2.51 o                         
   4   2   8         17.77         23.93         0.59 o                         
   5   2   8         51.66         41.69         1.06 o                         
   6   2   8         27.33         23.89         0.84 o                         
   7   2   8          7.72          6.27         0.48 o                         
   8   2   8          2.41          1.61         0.36 o                         
   9   2   8          5.21          4.63         0.60 o                         
  10   2   8          6.06          5.04         0.69 o                         
  11   2   8         50.10         53.59         1.65 o                         
  12   2   8          6.93          5.41         0.76 o                         
  -7   3   8         14.15         14.09         1.57 o                         
  -6   3   8          0.85          0.55         0.56 o                         
  -5   3   8         35.39         37.07         1.12 o                         
  -4   3   8          4.36          3.55         0.44 o                         
  -3   3   8         82.92         80.53         1.39 o                         
  -2   3   8          0.46          0.16         0.31 o                         
  -1   3   8         20.60         20.93         0.75 o                         
   0   3   8         73.01         75.61         1.26 o                         
   1   3   8          2.27          1.18         0.26 o                         
   2   3   8        149.66        147.04         1.93 o                         
   3   3   8        298.47        336.93         3.10 o                         
   4   3   8          8.54          7.75         0.39 o                         
   5   3   8        158.22        183.56         1.95 o                         
   6   3   8         19.69         27.24         0.62 o                         
   7   3   8         26.33         30.79         0.88 o                         
   8   3   8         39.16         36.30         0.95 o                         
   9   3   8         23.60         27.36         0.90 o                         
  10   3   8          0.06          0.44         0.45 o                         
  11   3   8          0.97          2.31         0.63 o                         
  12   3   8         12.77         11.09         1.00 o                         
  -6   4   8          1.54          1.31         0.57 o                         
  -5   4   8         20.62         21.75         1.44 o                         
  -4   4   8         31.11         35.28         1.72 o                         
  -3   4   8         54.78         50.05         1.74 o                         
  -2   4   8          0.72          0.47         0.34 o                         
  -1   4   8          0.04          0.48         0.32 o                         
   0   4   8        267.66        268.98         3.70 o                         
   1   4   8        343.68        326.95         3.60 o                         
   2   4   8        309.84        308.06         3.36 o                         
   3   4   8         38.67         38.44         0.94 o                         
   4   4   8         51.20         41.80         0.89 o                         
   5   4   8        514.43        520.02         4.84 o                         
   6   4   8        124.75        134.81         1.58 o                         
   7   4   8         49.51         64.39         1.21 o                         
   8   4   8          0.60         -0.16         0.31 o                         
   9   4   8         34.64         28.14         0.93 o                         
  10   4   8          1.33          0.64         0.34 o                         
  11   4   8          2.20          1.07         0.54 o                         
  12   4   8          0.18         -0.26         0.54 o                         
  -6   5   8         26.82         34.85         3.50 o                         
  -5   5   8          4.45          4.65         0.75 o                         
  -4   5   8         22.01         21.33         1.22 o                         
  -3   5   8         10.21          8.49         1.01 o                         
  -2   5   8          3.96          5.41         0.67 o                         
  -1   5   8        209.14        196.58         2.50 o                         
   0   5   8         60.29         56.66         1.19 o                         
   1   5   8         19.98         15.66         0.98 o                         
   2   5   8         60.24         56.91         0.93 o                         
   3   5   8         15.52         14.09         0.60 o                         
   4   5   8         50.13         40.11         0.79 o                         
   5   5   8        309.96        287.93         2.96 o                         
   6   5   8        114.30         94.71         1.26 o                         
   7   5   8        185.06        172.74         2.22 o                         
   8   5   8         16.73         14.02         0.71 o                         
   9   5   8          4.44          4.32         0.50 o                         
  10   5   8         15.41         16.01         1.07 o                         
  11   5   8         35.60         35.13         1.56 o                         
  12   5   8         51.88         53.44         1.77 o                         
  -5   6   8         59.71         70.03         3.25 o                         
  -4   6   8          0.00         -0.11         0.57 o                         
  -3   6   8          2.13          1.45         0.58 o                         
  -2   6   8        144.16        136.19         2.66 o                         
  -1   6   8          0.01         -0.51         0.51 o                         
   0   6   8        137.64        134.42         3.88 o                         
   1   6   8         17.23         17.85         0.63 o                         
   2   6   8          0.29          0.10         0.19 o                         
   3   6   8         83.20         94.31         1.33 o                         
   4   6   8         66.99         60.25         1.02 o                         
   5   6   8         68.87         75.62         1.14 o                         
   6   6   8         19.76         19.30         0.63 o                         
   7   6   8          1.23          0.81         0.34 o                         
   8   6   8          1.47          2.21         0.39 o                         
   9   6   8          6.68          5.82         0.68 o                         
  10   6   8         27.40         24.42         0.95 o                         
  11   6   8         13.34         13.03         0.79 o                         
  12   6   8          8.28          9.63         0.88 o                         
  -5   7   8         12.33         17.59         1.24 o                         
  -4   7   8          0.60          1.26         1.18 o                         
  -3   7   8          4.61          2.48         0.67 o                         
  -2   7   8         32.22         30.55         2.09 o                         
  -1   7   8          4.18          2.95         0.57 o                         
   0   7   8        222.64        209.71         3.37 o                         
   1   7   8         50.22         50.32         2.19 o                         
   2   7   8          7.04          5.69         0.50 o                         
   3   7   8          0.85          0.85         0.35 o                         
   4   7   8         17.90         12.02         0.57 o                         
   5   7   8        481.93        450.51         4.76 o                         
   6   7   8          7.41          3.21         0.37 o                         
   7   7   8         55.05         43.85         1.07 o                         
   8   7   8         59.59         57.40         1.27 o                         
   9   7   8        204.60        214.31         2.87 o                         
  10   7   8         27.31         31.53         1.06 o                         
  11   7   8        192.68        214.16         2.95 o                         
  12   7   8         37.62         45.26         1.61 o                         
  -4   8   8          8.70         10.88         1.89 o                         
  -3   8   8          1.33          1.05         0.67 o                         
  -2   8   8         10.93          9.81         0.91 o                         
  -1   8   8         24.83         23.52         1.24 o                         
   0   8   8         76.90         71.54         1.87 o                         
   1   8   8          5.24          5.32         0.64 o                         
   2   8   8         71.47         63.58         1.34 o                         
   3   8   8        193.70        183.61         2.46 o                         
   4   8   8        109.59         95.44         1.81 o                         
   5   8   8        100.56         91.67         1.40 o                         
   6   8   8          0.53          0.44         0.31 o                         
   7   8   8        105.47        100.28         1.70 o                         
   8   8   8        217.03        215.54         2.81 o                         
   9   8   8         26.16         18.60         0.90 o                         
  10   8   8         57.16         53.18         1.47 o                         
  11   8   8         38.02         34.10         1.35 o                         
  -3   9   8          6.76          9.00         1.26 o                         
  -2   9   8          3.46          3.20         0.67 o                         
  -1   9   8         12.11         10.97         0.91 o                         
   0   9   8         29.98         26.33         1.32 o                         
   1   9   8         53.71         55.20         1.68 o                         
   2   9   8          0.83          1.50         0.42 o                         
   3   9   8        148.03        147.74         2.27 o                         
   4   9   8         20.19         20.44         0.86 o                         
   5   9   8          1.59          0.92         0.39 o                         
   6   9   8         15.13         13.09         0.85 o                         
   7   9   8         25.95         25.95         1.06 o                         
   8   9   8          8.38          6.50         0.55 o                         
   9   9   8          0.24         -0.33         0.39 o                         
  10   9   8         29.80         31.10         1.13 o                         
  11   9   8         44.08         48.00         1.35 o                         
  -2  10   8         14.18         14.80         1.16 o                         
  -1  10   8         31.56         34.68         1.56 o                         
   0  10   8          0.01         -0.16         0.51 o                         
   1  10   8         38.07         41.15         1.56 o                         
   2  10   8        162.94        160.88         2.59 o                         
   3  10   8        368.82        377.60         4.43 o                         
   4  10   8        170.58        172.55         2.57 o                         
   5  10   8        107.77        105.21         1.89 o                         
   6  10   8         17.79         17.91         1.76 o                         
   7  10   8          2.28          2.84         0.54 o                         
   8  10   8         43.73         45.11         1.40 o                         
   9  10   8        120.61        123.62         2.09 o                         
  10  10   8          4.25          3.19         0.58 o                         
  -1  11   8          1.14          0.23         0.67 o                         
   0  11   8          8.92          9.64         0.95 o                         
   1  11   8          0.13          0.86         0.70 o                         
   2  11   8         10.44         10.06         0.95 o                         
   3  11   8         56.22         58.58         1.66 o                         
   4  11   8         71.75         76.60         1.68 o                         
   5  11   8         19.57         18.04         1.55 o                         
   6  11   8          1.25          2.09         0.60 o                         
   7  11   8         32.06         32.44         2.47 o                         
   8  11   8          3.74          2.35         0.60 o                         
   9  11   8          0.17         -0.29         0.49 o                         
   1  12   8         18.27         19.61         1.42 o                         
   2  12   8         22.69         25.33         1.37 o                         
   3  12   8          1.27          1.44         0.57 o                         
   4  12   8         30.91         32.07         1.26 o                         
   5  12   8         24.24         25.72         1.25 o                         
   6  12   8          3.20          1.46         0.54 o                         
   7  12   8          0.20         -0.17         0.45 o                         
   8  12   8          0.33         -0.29         0.49 o                         
   4  13   8         27.98         29.16         1.43 o                         
   5  13   8         54.21         54.09         1.71 o                         
   6  13   8         14.39         16.60         1.10 o                         
  -2 -10   9          2.14          1.66         0.60 o                         
  -1 -10   9         24.92         25.34         1.36 o                         
   0 -10   9         32.10         32.93         1.73 o                         
   1 -10   9          0.23          1.05         0.80 o                         
  -4  -9   9         19.03         20.69         1.15 o                         
  -3  -9   9          0.09         -0.34         0.72 o                         
  -2  -9   9         62.32         62.28         1.47 o                         
  -1  -9   9          2.66          4.01         0.69 o                         
   0  -9   9          4.30          4.95         0.69 o                         
   1  -9   9          0.00          0.40         0.49 o                         
   2  -9   9         50.75         50.99         1.75 o                         
   3  -9   9          3.05          2.88         0.64 o                         
   4  -9   9         29.29         32.76         1.65 o                         
  -5  -8   9         19.40         19.75         1.15 o                         
  -4  -8   9         61.14         66.40         1.69 o                         
  -3  -8   9         19.33         18.88         0.96 o                         
  -2  -8   9          4.18          4.37         0.55 o                         
  -1  -8   9          4.87          5.51         0.54 o                         
   0  -8   9         28.39         31.72         1.30 o                         
   1  -8   9          0.75         -0.36         0.64 o                         
   2  -8   9          5.47          5.45         0.69 o                         
   3  -8   9         17.42         17.20         1.19 o                         
   4  -8   9          0.04         -0.36         0.36 o                         
   5  -8   9          0.73          0.59         0.50 o                         
  -6  -7   9         53.56         65.78         1.76 o                         
  -5  -7   9          2.94          3.68         0.64 o                         
  -4  -7   9          0.46          0.19         0.49 o                         
  -3  -7   9         14.94         14.61         0.91 o                         
  -2  -7   9         76.28         81.19         1.51 o                         
  -1  -7   9        129.09        146.06         2.10 o                         
   0  -7   9          0.01          0.32         0.34 o                         
   1  -7   9         44.62         50.53         1.54 o                         
   2  -7   9         15.99         14.09         0.93 o                         
   3  -7   9         36.76         36.23         1.17 o                         
   4  -7   9         14.86         13.62         0.77 o                         
   5  -7   9         27.43         28.01         1.10 o                         
   6  -7   9         39.85         39.86         1.33 o                         
   7  -7   9          0.24          0.31         0.50 o                         
  -6  -6   9         15.18         16.73         1.04 o                         
  -5  -6   9         36.61         39.24         1.39 o                         
  -4  -6   9          6.84          5.96         0.69 o                         
  -3  -6   9          1.86          1.02         0.54 o                         
  -2  -6   9         34.37         29.54         0.93 o                         
  -1  -6   9          0.01         -0.23         0.34 o                         
   0  -6   9         34.24         30.44         0.86 o                         
   1  -6   9          2.62          1.81         0.34 o                         
   2  -6   9         95.55         93.85         1.59 o                         
   3  -6   9        202.09        197.70         4.72 o                         
   4  -6   9        253.88        246.84         3.15 o                         
   5  -6   9         25.50         23.82         0.98 o                         
   6  -6   9          2.42          1.56         0.46 o                         
   7  -6   9          1.58          0.21         0.46 o                         
   8  -6   9         41.38         47.62         1.50 o                         
  -7  -5   9         62.60         77.92         2.38 o                         
  -6  -5   9          0.46          0.17         0.70 o                         
  -5  -5   9          0.69          0.55         0.49 o                         
  -4  -5   9          7.87          6.84         0.75 o                         
  -3  -5   9          5.54          6.30         0.69 o                         
  -2  -5   9         36.82         37.15         1.09 o                         
  -1  -5   9          0.99          0.52         0.31 o                         
   0  -5   9         33.47         27.86         0.81 o                         
   1  -5   9          2.15          1.13         0.29 o                         
   2  -5   9        134.87        123.96         1.56 o                         
   3  -5   9          8.13          8.97         0.72 o                         
   4  -5   9         96.14         86.77         1.55 o                         
   5  -5   9         25.75         20.19         0.90 o                         
   6  -5   9         86.79         88.64         1.77 o                         
   7  -5   9          0.01         -0.37         0.37 o                         
   8  -5   9          0.17         -0.43         0.43 o                         
  -7  -4   9         23.63         27.61         1.29 o                         
  -6  -4   9          2.79          2.45         0.64 o                         
  -5  -4   9         23.19         25.71         1.19 o                         
  -4  -4   9        101.80        105.70         2.10 o                         
  -3  -4   9         29.05         29.72         2.35 o                         
  -2  -4   9         35.32         44.29         1.63 o                         
  -1  -4   9          0.42          0.34         0.38 o                         
   0  -4   9          1.60          0.46         0.34 o                         
   1  -4   9         31.34         26.85         1.00 o                         
   2  -4   9         41.74         29.40         0.75 o                         
   3  -4   9          8.66          6.93         0.52 o                         
   4  -4   9        196.71        185.20         2.40 o                         
   5  -4   9          4.90          3.41         0.44 o                         
   6  -4   9          4.00          3.32         0.45 o                         
   7  -4   9          6.46          6.35         0.62 o                         
   8  -4   9          3.37          2.25         0.50 o                         
   9  -4   9          2.99          1.57         0.72 o                         
  -7  -3   9          5.24          4.30         0.64 o                         
  -6  -3   9          0.41          1.35         0.87 o                         
  -5  -3   9         72.98         70.84         2.31 o                         
  -4  -3   9         55.34         51.63         2.37 o                         
  -3  -3   9          0.43          1.50         0.49 o                         
  -2  -3   9        109.95         89.36         1.91 o                         
  -1  -3   9        447.90        426.01         5.28 o                         
   0  -3   9          1.03          0.61         0.29 o                         
   1  -3   9        665.02        640.90         5.55 o                         
   2  -3   9        180.62        171.15         2.81 o                         
   3  -3   9        143.71        140.62         1.90 o                         
   4  -3   9         50.04         50.38         1.10 o                         
   5  -3   9          6.97          7.13         0.48 o                         
   6  -3   9         33.17         31.20         0.97 o                         
   7  -3   9         28.97         30.16         1.00 o                         
   8  -3   9         56.12         52.88         1.31 o                         
   9  -3   9         40.99         39.13         1.65 o                         
  10  -3   9          0.15         -0.16         0.62 o                         
  -7  -2   9         15.45         20.74         1.40 o                         
  -6  -2   9          1.70          1.74         0.78 o                         
  -5  -2   9          0.05         -0.31         0.54 o                         
  -4  -2   9        120.55        125.48         2.41 o                         
  -3  -2   9         10.05          7.52         0.75 o                         
  -2  -2   9          1.51          0.09         0.45 o                         
  -1  -2   9        132.23        105.40         1.62 o                         
   0  -2   9        184.24        185.87         2.31 o                         
   1  -2   9         57.40         49.90         0.88 o                         
   2  -2   9        487.55        486.66         4.41 o                         
   3  -2   9        216.45        209.96         2.25 o                         
   4  -2   9         54.66         51.33         0.96 o                         
   5  -2   9        238.80        247.45         2.94 o                         
   6  -2   9         39.03         34.56         1.80 o                         
   7  -2   9         25.59         25.43         0.90 o                         
   8  -2   9         17.34         16.35         1.06 o                         
   9  -2   9          0.01          0.10         0.64 o                         
  10  -2   9          0.01         -0.57         0.57 o                         
  -7  -1   9         10.57         10.11         1.06 o                         
  -6  -1   9         65.18         73.03         1.88 o                         
  -5  -1   9          2.51          3.36         1.22 o                         
  -4  -1   9          0.67          0.44         0.54 o                         
  -3  -1   9         90.43         87.00         2.94 o                         
  -2  -1   9          2.11          1.89         0.36 o                         
  -1  -1   9         60.62         51.56         1.11 o                         
   0  -1   9         52.52         30.20         0.82 o                         
   1  -1   9        151.97        126.77         3.32 o                         
   2  -1   9         78.94         71.66         1.10 o                         
   3  -1   9          6.52          3.91         0.37 o                         
   4  -1   9        268.15        267.75         3.66 o                         
   5  -1   9          2.05          3.33         0.39 o                         
   6  -1   9         90.05         84.50         1.47 o                         
   7  -1   9        153.69        146.49         2.36 o                         
   8  -1   9          3.39          2.31         0.54 o                         
   9  -1   9          8.33          7.31         1.11 o                         
  10  -1   9         26.54         25.77         1.64 o                         
  11  -1   9          0.41         -0.07         0.57 o                         
  -7   0   9          9.83          9.32         0.88 o                         
  -6   0   9         11.07         13.65         1.18 o                         
  -5   0   9          3.30          3.28         0.69 o                         
  -4   0   9          3.35          1.73         0.54 o                         
  -3   0   9         17.77         14.67         0.68 o                         
  -2   0   9         35.26         24.06         0.81 o                         
  -1   0   9         24.04         32.00         1.06 o                         
   0   0   9         64.73         63.23         1.22 o                         
   1   0   9        145.05        130.50         1.85 o                         
   2   0   9         40.76         41.31         0.97 o                         
   3   0   9         20.92         16.40         0.57 o                         
   4   0   9        208.26        199.96         2.16 o                         
   5   0   9       1077.53       1068.39         8.86 o                         
   6   0   9        211.76        189.60         2.09 o                         
   7   0   9         75.94         66.36         1.32 o                         
   8   0   9         19.01         18.01         1.26 o                         
   9   0   9          0.27          0.34         0.63 o                         
  10   0   9        153.30        159.38         3.04 o                         
  11   0   9          1.90          2.06         0.72 o                         
  -7   1   9          3.57          3.71         0.72 o                         
  -6   1   9         16.07         17.53         1.08 o                         
  -5   1   9         14.64         12.76         1.00 o                         
  -4   1   9          3.07          3.04         0.44 o                         
  -3   1   9         25.43         25.28         0.83 o                         
  -2   1   9         37.37         33.79         0.95 o                         
  -1   1   9         78.00         65.47         1.28 o                         
   0   1   9          0.96          1.42         0.34 o                         
   1   1   9        119.16        105.79         1.59 o                         
   2   1   9         18.86         16.92         0.75 o                         
   3   1   9         24.55         29.97         0.69 o                         
   4   1   9          5.88          6.07         0.39 o                         
   5   1   9         74.02         65.26         1.15 o                         
   6   1   9          4.12          4.70         0.34 o                         
   7   1   9          0.37         -0.11         0.20 o                         
   8   1   9         51.40         48.85         1.44 o                         
   9   1   9          6.17          7.16         0.75 o                         
  10   1   9          1.69          2.13         0.64 o                         
  11   1   9          6.68          7.99         0.88 o                         
  -6   2   9         34.73         36.25         1.49 o                         
  -5   2   9          7.53          8.70         0.70 o                         
  -4   2   9          7.12          5.90         0.58 o                         
  -3   2   9         20.14         23.38         1.05 o                         
  -2   2   9         43.41         46.05         1.10 o                         
  -1   2   9         14.43          8.05         0.60 o                         
   0   2   9        126.66        124.84         1.85 o                         
   1   2   9        110.71        105.70         1.66 o                         
   2   2   9        382.88        372.70         3.99 o                         
   3   2   9       1206.86       1242.36        11.40 o                         
   4   2   9        596.11        556.28         4.85 o                         
   5   2   9        327.67        298.73         2.86 o                         
   6   2   9         50.61         39.91         0.83 o                         
   7   2   9          5.00          2.35         0.39 o                         
   8   2   9         21.20         23.24         0.90 o                         
   9   2   9         16.00         16.64         0.95 o                         
  10   2   9         41.25         49.74         2.29 o                         
  11   2   9          4.65          3.20         0.64 o                         
  -6   3   9          0.15          0.13         0.74 o                         
  -5   3   9          2.98          5.18         0.69 o                         
  -4   3   9         72.16         83.75         2.04 o                         
  -3   3   9         71.67         76.03         1.48 o                         
  -2   3   9        104.93        102.38         1.71 o                         
  -1   3   9        242.81        250.03         3.64 o                         
   0   3   9        247.57        227.66         4.11 o                         
   1   3   9        126.09        109.26         1.69 o                         
   2   3   9        252.12        243.53         3.89 o                         
   3   3   9        157.31        145.54         1.99 o                         
   4   3   9        411.26        421.06         3.82 o                         
   5   3   9         20.81         19.92         0.59 o                         
   6   3   9          0.12          0.03         0.20 o                         
   7   3   9         29.65         38.22         1.00 o                         
   8   3   9         15.49         21.52         0.79 o                         
   9   3   9         12.01          8.06         1.12 o                         
  10   3   9         31.08         32.86         1.34 o                         
  11   3   9         14.40         13.41         1.68 o                         
  12   3   9          0.58          0.23         0.57 o                         
  -6   4   9          6.94          6.94         0.85 o                         
  -5   4   9          0.01          0.47         0.54 o                         
  -4   4   9          7.70          8.18         0.85 o                         
  -3   4   9         70.58         78.13         1.71 o                         
  -2   4   9          5.52          5.09         0.48 o                         
  -1   4   9         42.32         41.76         1.83 o                         
   0   4   9        199.54        200.66         2.56 o                         
   1   4   9        210.32        206.62         2.91 o                         
   2   4   9         16.43         17.78         1.13 o                         
   3   4   9        199.78        184.88         2.35 o                         
   4   4   9         27.53         21.86         0.63 o                         
   5   4   9          0.01          0.22         0.25 o                         
   6   4   9        135.22        144.26         1.71 o                         
   7   4   9          1.13          1.51         0.34 o                         
   8   4   9         57.12         62.85         1.36 o                         
   9   4   9         32.77         29.51         0.95 o                         
  10   4   9         35.43         36.64         1.73 o                         
  11   4   9          0.08          0.58         0.54 o                         
  12   4   9         13.94         15.77         1.06 o                         
  -5   5   9         16.04         16.62         1.26 o                         
  -4   5   9          9.08          7.33         0.91 o                         
  -3   5   9         27.90         29.95         1.42 o                         
  -2   5   9         47.78         45.07         1.49 o                         
  -1   5   9          1.44          0.70         0.57 o                         
   0   5   9        521.77        516.03         8.04 o                         
   1   5   9         67.39         62.26         1.25 o                         
   2   5   9        614.52        606.92         6.07 o                         
   3   5   9        230.78        229.17         2.78 o                         
   4   5   9         28.39         25.46         0.67 o                         
   5   5   9          8.71          7.78         0.41 o                         
   6   5   9         61.93         56.37         0.98 o                         
   7   5   9         31.04         40.41         1.96 o                         
   8   5   9          0.29          2.41         0.39 o                         
   9   5   9        154.63        160.81         2.49 o                         
  10   5   9          9.29         10.52         0.71 o                         
  11   5   9         20.73         19.92         1.19 o                         
  12   5   9         15.01         13.26         1.04 o                         
  -5   6   9          2.21          3.77         0.89 o                         
  -4   6   9          1.80          0.93         0.59 o                         
  -3   6   9          2.27          1.72         0.62 o                         
  -2   6   9         47.61         48.49         1.88 o                         
  -1   6   9          2.66          2.43         0.76 o                         
   0   6   9        181.83        172.49         5.53 o                         
   1   6   9          1.64          0.26         0.68 o                         
   2   6   9         68.81         63.57         1.28 o                         
   3   6   9        129.51        122.48         1.87 o                         
   4   6   9        141.86        136.41         1.70 o                         
   5   6   9         23.46         19.67         0.65 o                         
   6   6   9          0.04          0.38         0.33 o                         
   7   6   9         91.49         76.12         1.43 o                         
   8   6   9        134.72        124.94         1.95 o                         
   9   6   9         12.06         12.01         0.74 o                         
  10   6   9         17.10         14.09         0.81 o                         
  11   6   9         35.60         38.82         1.22 o                         
  -4   7   9         17.21         15.34         1.15 o                         
  -3   7   9         25.19         26.01         1.40 o                         
  -2   7   9          0.12         -0.18         0.57 o                         
  -1   7   9         31.85         30.02         1.55 o                         
   0   7   9         57.19         50.19         1.63 o                         
   1   7   9          6.68          2.82         0.58 o                         
   2   7   9          1.10          0.21         0.49 o                         
   3   7   9         21.80         20.05         1.00 o                         
   4   7   9          8.91          8.16         0.66 o                         
   5   7   9          0.12          0.00         0.25 o                         
   6   7   9         11.73         10.14         0.58 o                         
   7   7   9         12.04         13.19         0.80 o                         
   8   7   9          5.71          3.76         0.48 o                         
   9   7   9         24.38         24.68         0.97 o                         
  10   7   9          6.10          4.55         0.57 o                         
  11   7   9         12.12         11.26         0.77 o                         
  -3   8   9          1.30          0.15         0.58 o                         
  -2   8   9         17.79         19.72         1.32 o                         
  -1   8   9         14.26         10.73         0.91 o                         
   0   8   9         10.72          7.40         0.79 o                         
   1   8   9          4.69          4.73         1.42 o                         
   2   8   9         17.15         14.73         0.98 o                         
   3   8   9          0.81          0.38         0.49 o                         
   4   8   9         31.41         28.26         0.92 o                         
   5   8   9          1.62          0.94         0.35 o                         
   6   8   9         52.70         41.53         1.07 o                         
   7   8   9         10.40         11.76         0.72 o                         
   8   8   9          4.45          4.03         0.52 o                         
   9   8   9          9.45          9.60         0.68 o                         
  10   8   9          4.69          4.82         0.55 o                         
  11   8   9         81.09         91.77         1.82 o                         
  -2   9   9          5.43          3.54         0.75 o                         
  -1   9   9         13.66         15.19         1.08 o                         
   0   9   9          4.89          3.79         0.72 o                         
   1   9   9         20.21         20.50         1.52 o                         
   2   9   9         10.57          9.31         0.83 o                         
   3   9   9         52.89         49.58         1.62 o                         
   4   9   9         13.43         11.26         0.79 o                         
   5   9   9        160.59        155.58         2.35 o                         
   6   9   9         31.43         31.35         1.21 o                         
   7   9   9         12.77         11.35         0.82 o                         
   8   9   9          7.06          7.87         0.68 o                         
   9   9   9         45.22         53.26         1.37 o                         
  10   9   9         68.29         74.78         1.66 o                         
  11   9   9          0.21         -0.28         0.44 o                         
  -1  10   9          3.03          3.46         0.75 o                         
   0  10   9          7.10          7.39         1.62 o                         
   1  10   9         30.93         28.54         1.40 o                         
   2  10   9         53.74         54.22         1.76 o                         
   3  10   9         26.66         26.48         1.37 o                         
   4  10   9          0.45          0.02         0.49 o                         
   5  10   9         42.93         37.66         1.74 o                         
   6  10   9          3.66          2.41         0.54 o                         
   7  10   9          2.69          2.70         0.60 o                         
   8  10   9         32.29         32.53         1.30 o                         
   9  10   9          0.07          0.26         0.46 o                         
  10  10   9          5.14          4.01         0.61 o                         
   0  11   9          0.73          0.62         0.67 o                         
   1  11   9          3.44          3.51         0.72 o                         
   2  11   9         13.85         11.53         1.04 o                         
   3  11   9          6.91          6.74         0.88 o                         
   4  11   9         33.55         35.88         2.23 o                         
   5  11   9          1.04          1.05         0.62 o                         
   6  11   9          5.77          7.73         0.75 o                         
   7  11   9          2.01          2.30         0.60 o                         
   8  11   9          0.76          0.68         0.54 o                         
   9  11   9         18.42         23.87         1.25 o                         
   2  12   9         41.61         43.19         1.92 o                         
   3  12   9         16.11         17.49         2.33 o                         
   4  12   9          0.43          0.95         0.64 o                         
   5  12   9         45.36         46.40         1.93 o                         
   6  12   9         81.31         85.86         3.23 o                         
   7  12   9         72.01         77.19         2.06 o                         
   8  12   9         50.21         52.01         1.71 o                         
  -2  -9  10          7.62          6.65         0.72 o                         
  -1  -9  10          7.76          5.84         1.70 o                         
   0  -9  10         61.03         66.64         1.91 o                         
   1  -9  10         15.09         16.37         1.15 o                         
   2  -9  10         71.45         85.26         2.25 o                         
  -4  -8  10          0.46          0.37         0.54 o                         
  -3  -8  10          0.01         -0.24         0.56 o                         
  -2  -8  10         10.67         12.55         1.23 o                         
  -1  -8  10         80.00         96.03         2.33 o                         
   0  -8  10          4.06          5.45         0.80 o                         
   1  -8  10         20.42         19.57         1.21 o                         
   2  -8  10          9.56          9.12         0.88 o                         
   3  -8  10          3.36          3.58         1.07 o                         
   4  -8  10         57.73         63.72         1.95 o                         
   5  -8  10         13.28         17.62         1.48 o                         
  -5  -7  10         60.69         69.27         2.20 o                         
  -4  -7  10        128.18        147.44         2.65 o                         
  -3  -7  10         25.55         25.08         1.23 o                         
  -2  -7  10        108.42        113.04         2.19 o                         
  -1  -7  10         24.41         26.99         1.22 o                         
   0  -7  10         16.51         18.05         1.36 o                         
   1  -7  10          4.86          4.71         0.69 o                         
   2  -7  10          1.64          0.92         0.54 o                         
   3  -7  10          0.96          0.76         0.56 o                         
   4  -7  10          3.52          2.21         0.50 o                         
   5  -7  10          0.11         -0.44         0.44 o                         
   6  -7  10         16.41         15.72         0.95 o                         
  -5  -6  10          0.10         -0.34         0.51 o                         
  -4  -6  10         26.88         26.20         1.68 o                         
  -3  -6  10          0.22          0.07         0.49 o                         
  -2  -6  10         13.36         13.60         1.66 o                         
  -1  -6  10          2.02          1.86         0.54 o                         
   0  -6  10         63.07         71.47         1.50 o                         
   1  -6  10          4.54          4.06         0.64 o                         
   2  -6  10          0.08          0.17         0.45 o                         
   3  -6  10          2.69          1.63         0.51 o                         
   4  -6  10         46.69         50.10         1.41 o                         
   5  -6  10          8.83          9.22         0.73 o                         
   6  -6  10         16.70         19.51         1.04 o                         
   7  -6  10         18.14         19.05         1.04 o                         
  -6  -5  10         23.32         27.90         1.52 o                         
  -5  -5  10         15.68         18.26         1.43 o                         
  -4  -5  10          7.27          9.28         0.75 o                         
  -3  -5  10         21.73         23.00         1.15 o                         
  -2  -5  10         24.16         31.85         1.23 o                         
  -1  -5  10         19.51         17.73         0.95 o                         
   0  -5  10          0.00         -0.15         0.38 o                         
   1  -5  10         11.41         11.93         0.72 o                         
   2  -5  10          0.29         -0.23         0.34 o                         
   3  -5  10          0.04         -0.34         0.34 o                         
   4  -5  10         17.88         14.28         0.79 o                         
   5  -5  10          0.38          1.01         0.46 o                         
   6  -5  10         18.10         19.04         0.96 o                         
   7  -5  10         54.92         58.41         1.48 o                         
   8  -5  10          0.28          0.38         0.48 o                         
  -6  -4  10         16.23         16.50         1.79 o                         
  -5  -4  10          0.19         -0.21         0.54 o                         
  -4  -4  10          0.18          0.40         0.49 o                         
  -3  -4  10          0.27         -0.55         0.55 o                         
  -2  -4  10          0.50         -0.17         0.45 o                         
  -1  -4  10        118.27        115.70         2.43 o                         
   0  -4  10         15.45         12.26         0.85 o                         
   1  -4  10        286.89        286.68         2.95 o                         
   2  -4  10        202.47        199.76         2.23 o                         
   3  -4  10        175.07        169.00         2.84 o                         
   4  -4  10          0.02         -0.34         0.34 o                         
   5  -4  10         44.27         43.41         1.20 o                         
   6  -4  10          0.09         -0.23         0.36 o                         
   7  -4  10         11.91         11.42         0.91 o                         
   8  -4  10          0.34          0.46         0.46 o                         
   9  -4  10          5.46          6.08         0.85 o                         
  -6  -3  10          4.92          5.74         0.92 o                         
  -5  -3  10          0.10          0.65         0.74 o                         
  -4  -3  10         57.53         66.82         2.25 o                         
  -3  -3  10          0.25         -0.26         0.86 o                         
  -2  -3  10          0.52          0.36         0.49 o                         
  -1  -3  10        111.74         96.42         2.06 o                         
   0  -3  10        239.14        237.76         5.53 o                         
   1  -3  10         11.90          9.56         0.64 o                         
   2  -3  10        176.57        165.44         2.36 o                         
   3  -3  10         17.44         11.97         0.57 o                         
   4  -3  10         74.02         74.29         2.38 o                         
   5  -3  10         16.25         17.94         0.87 o                         
   6  -3  10         50.60         47.02         1.53 o                         
   7  -3  10         10.22          8.35         0.66 o                         
   8  -3  10          0.01         -0.54         0.54 o                         
   9  -3  10          0.48         -0.54         0.54 o                         
  -6  -2  10         39.86         49.75         2.09 o                         
  -5  -2  10        212.25        245.14         4.16 o                         
  -4  -2  10         10.36          7.42         0.80 o                         
  -3  -2  10          4.34          5.70         0.75 o                         
  -2  -2  10          3.66          3.17         0.60 o                         
  -1  -2  10        118.45        113.62         3.17 o                         
   0  -2  10         34.54         30.00         0.89 o                         
   1  -2  10        364.44        312.73         4.94 o                         
   2  -2  10        173.93        167.14         2.22 o                         
   3  -2  10          6.82          7.40         0.45 o                         
   4  -2  10        204.89        207.69         2.28 o                         
   5  -2  10        127.44        123.71         1.89 o                         
   6  -2  10         12.47         11.52         0.67 o                         
   7  -2  10         10.61         11.77         0.73 o                         
   8  -2  10         12.10         11.39         0.95 o                         
   9  -2  10          3.51          2.35         0.69 o                         
  10  -2  10         18.36         14.32         1.19 o                         
  -6  -1  10          9.07         10.23         0.92 o                         
  -5  -1  10          5.72          5.79         1.12 o                         
  -4  -1  10          4.28          3.62         0.69 o                         
  -3  -1  10          1.78          1.96         0.54 o                         
  -2  -1  10          0.09         -0.09         0.45 o                         
  -1  -1  10        159.61        144.64         2.53 o                         
   0  -1  10          1.99          0.58         0.34 o                         
   1  -1  10        122.38        129.65         1.91 o                         
   2  -1  10         15.64         14.80         0.74 o                         
   3  -1  10         51.33         51.16         1.53 o                         
   4  -1  10         22.96         23.40         0.73 o                         
   5  -1  10        144.58        146.81         2.08 o                         
   6  -1  10         89.37         85.15         1.53 o                         
   7  -1  10          2.75          2.66         0.43 o                         
   8  -1  10          3.85          3.34         0.69 o                         
   9  -1  10         12.15         12.91         2.49 o                         
  10  -1  10         35.41         36.80         1.65 o                         
  -6   0  10        135.07        153.08         4.29 o                         
  -5   0  10          2.88          2.78         0.69 o                         
  -4   0  10         57.67         63.41         1.73 o                         
  -3   0  10        241.05        235.47         3.66 o                         
  -2   0  10         41.79         33.34         1.02 o                         
  -1   0  10        282.98        258.72         3.15 o                         
   0   0  10        229.78        201.81         2.60 o                         
   1   0  10          0.91          1.07         0.38 o                         
   2   0  10        363.53        332.46         3.72 o                         
   3   0  10         40.03         39.37         1.00 o                         
   4   0  10          7.48          5.72         0.39 o                         
   5   0  10         61.41         65.11         1.11 o                         
   6   0  10         24.07         23.36         0.84 o                         
   7   0  10          7.66          7.06         0.52 o                         
   8   0  10         72.20         76.57         1.92 o                         
   9   0  10         40.11         36.64         1.49 o                         
  10   0  10         71.83         75.05         2.41 o                         
  11   0  10          7.68          9.43         1.36 o                         
  -6   1  10          0.05         -0.66         0.71 o                         
  -5   1  10          6.58          5.76         0.93 o                         
  -4   1  10          9.25          7.04         0.76 o                         
  -3   1  10         84.45         82.68         1.58 o                         
  -2   1  10          0.04         -0.03         0.34 o                         
  -1   1  10        181.77        161.53         2.23 o                         
   0   1  10        104.34         94.26         1.62 o                         
   1   1  10        122.83        123.36         1.85 o                         
   2   1  10         60.81         62.81         1.34 o                         
   3   1  10         69.58         71.56         1.36 o                         
   4   1  10        337.03        330.14         3.19 o                         
   5   1  10        103.31         91.08         1.32 o                         
   6   1  10          0.83          0.24         0.47 o                         
   7   1  10        200.37        207.81         2.54 o                         
   8   1  10         64.28         65.22         1.62 o                         
   9   1  10         61.71         63.97         2.26 o                         
  10   1  10          0.84          1.66         0.60 o                         
  11   1  10          2.66          1.92         0.66 o                         
  -6   2  10          1.16         -0.58         1.70 o                         
  -5   2  10          4.15          5.78         0.76 o                         
  -4   2  10         33.76         31.24         1.12 o                         
  -3   2  10         13.06         12.12         0.83 o                         
  -2   2  10        112.48        105.22         1.80 o                         
  -1   2  10         13.16         13.32         1.13 o                         
   0   2  10        582.93        550.07         5.64 o                         
   1   2  10          3.64          2.94         0.39 o                         
   2   2  10         14.30          9.77         0.61 o                         
   3   2  10         42.46         37.09         0.97 o                         
   4   2  10        316.81        297.26         3.81 o                         
   5   2  10         29.84         20.72         0.62 o                         
   6   2  10         72.00         67.01         1.06 o                         
   7   2  10          0.02          0.21         0.31 o                         
   8   2  10          6.46          4.75         0.64 o                         
   9   2  10         69.70         70.23         1.78 o                         
  10   2  10         28.82         29.96         1.33 o                         
  11   2  10         43.77         45.60         1.61 o                         
  -5   3  10         25.15         29.57         2.01 o                         
  -4   3  10          1.02          0.64         0.44 o                         
  -3   3  10          7.84          9.20         0.62 o                         
  -2   3  10          0.28         -0.17         0.32 o                         
  -1   3  10         48.49         44.98         1.16 o                         
   0   3  10         76.89         76.29         1.48 o                         
   1   3  10        441.71        440.07         4.70 o                         
   2   3  10         32.60         28.20         0.88 o                         
   3   3  10        379.04        367.87         4.05 o                         
   4   3  10         37.63         32.69         0.94 o                         
   5   3  10        128.73        123.65         1.54 o                         
   6   3  10        145.59        157.61         1.86 o                         
   7   3  10          0.02          0.44         0.32 o                         
   8   3  10          0.00          0.18         0.31 o                         
   9   3  10         71.85         69.17         2.13 o                         
  10   3  10         40.25         41.38         1.49 o                         
  11   3  10          0.00         -0.14         0.64 o                         
  -5   4  10          0.26          1.09         0.60 o                         
  -4   4  10          0.00          0.39         0.83 o                         
  -3   4  10          0.05          0.68         0.54 o                         
  -2   4  10         26.75         24.82         1.17 o                         
  -1   4  10          3.17          2.49         0.44 o                         
   0   4  10        412.64        405.80         4.46 o                         
   1   4  10          9.25          6.27         0.57 o                         
   2   4  10        441.84        419.13         6.87 o                         
   3   4  10        364.09        338.94         3.79 o                         
   4   4  10         46.27         33.68         0.94 o                         
   5   4  10          1.09          2.84         0.31 o                         
   6   4  10         14.25         13.03         0.54 o                         
   7   4  10         13.66         15.76         0.73 o                         
   8   4  10          7.92          8.86         0.58 o                         
   9   4  10         25.18         25.21         1.06 o                         
  10   4  10          8.01          5.73         0.69 o                         
  11   4  10         17.24         16.94         1.10 o                         
  -4   5  10         23.38         25.10         1.42 o                         
  -3   5  10         57.16         59.85         1.80 o                         
  -2   5  10          1.57          1.10         0.54 o                         
  -1   5  10         58.61         55.99         1.58 o                         
   0   5  10          8.86          9.76         0.63 o                         
   1   5  10         66.96         64.53         1.35 o                         
   2   5  10         36.69         35.75         1.00 o                         
   3   5  10         10.14          7.94         0.55 o                         
   4   5  10          2.06          1.50         0.39 o                         
   5   5  10         28.46         29.94         0.88 o                         
   6   5  10         17.22         21.82         0.73 o                         
   7   5  10         12.25          9.24         0.61 o                         
   8   5  10          0.11          0.23         0.34 o                         
   9   5  10          2.35          1.66         0.44 o                         
  10   5  10         40.02         42.81         1.22 o                         
  11   5  10          6.85          5.92         0.80 o                         
  -4   6  10         16.81         17.88         1.27 o                         
  -3   6  10         31.65         34.49         3.09 o                         
  -2   6  10         28.29         30.18         1.82 o                         
  -1   6  10          1.74          1.69         0.71 o                         
   0   6  10         61.34         56.36         1.74 o                         
   1   6  10        194.31        187.76         3.21 o                         
   2   6  10         34.66         27.74         1.42 o                         
   3   6  10          0.09         -0.05         0.31 o                         
   4   6  10          0.04         -0.07         0.28 o                         
   5   6  10          5.66          5.25         0.48 o                         
   6   6  10          9.85          8.27         0.51 o                         
   7   6  10        123.49        115.42         1.82 o                         
   8   6  10         21.99         19.88         0.90 o                         
   9   6  10         11.50          9.47         0.68 o                         
  10   6  10          0.27          0.10         0.42 o                         
  11   6  10          0.15          0.87         0.60 o                         
  -3   7  10          0.02         -0.03         0.59 o                         
  -2   7  10         83.88         98.63         2.70 o                         
  -1   7  10         38.00         36.40         1.80 o                         
   0   7  10        161.82        175.02         3.21 o                         
   1   7  10         20.88         19.38         2.16 o                         
   2   7  10         11.23          8.94         0.83 o                         
   3   7  10         17.10         17.47         1.28 o                         
   4   7  10         39.49         40.75         1.09 o                         
   5   7  10         17.19         19.21         0.84 o                         
   6   7  10         24.69         28.02         0.93 o                         
   7   7  10        159.71        177.18         2.48 o                         
   8   7  10         33.39         33.23         1.07 o                         
   9   7  10         12.24          9.61         0.77 o                         
  10   7  10          8.85          9.58         0.71 o                         
  11   7  10         16.30         17.30         0.97 o                         
  -2   8  10         15.28         11.83         1.06 o                         
  -1   8  10         10.55         11.20         1.06 o                         
   0   8  10         44.02         44.84         1.71 o                         
   1   8  10         30.66         28.72         1.40 o                         
   2   8  10          2.96          2.34         0.57 o                         
   3   8  10          4.04          3.66         0.64 o                         
   4   8  10          3.38          4.32         0.64 o                         
   5   8  10         43.29         37.23         1.30 o                         
   6   8  10         21.50         20.71         1.00 o                         
   7   8  10         25.78         23.90         0.97 o                         
   8   8  10         22.94         22.32         0.94 o                         
   9   8  10          0.10         -0.26         0.39 o                         
  10   8  10          2.78          2.91         0.52 o                         
  11   8  10         12.00         12.21         0.94 o                         
  -2   9  10          9.66          7.34         1.00 o                         
  -1   9  10         14.67         14.97         1.22 o                         
   0   9  10          0.14         -0.04         0.57 o                         
   1   9  10          4.34          3.57         0.76 o                         
   2   9  10         96.03         96.74         2.33 o                         
   3   9  10         19.20         17.86         1.15 o                         
   4   9  10          0.38          0.31         0.49 o                         
   5   9  10          1.66          0.97         0.54 o                         
   6   9  10          4.52          5.89         0.92 o                         
   7   9  10        157.79        166.34         2.82 o                         
   8   9  10          0.08          0.13         0.39 o                         
   9   9  10          0.40          0.42         0.42 o                         
  10   9  10          0.38         -0.42         0.42 o                         
   0  10  10          0.23         -0.22         0.93 o                         
   1  10  10          0.73         -0.55         0.58 o                         
   2  10  10          7.01          6.06         0.88 o                         
   3  10  10          0.05          0.04         0.57 o                         
   4  10  10          4.15          4.27         0.69 o                         
   5  10  10         17.07         21.27         1.50 o                         
   6  10  10          1.46          1.31         0.92 o                         
   7  10  10          4.20          4.81         0.82 o                         
   8  10  10          0.18          0.35         0.45 o                         
   9  10  10         49.88         50.28         2.73 o                         
   1  11  10         24.94         24.96         1.57 o                         
   2  11  10          0.03         -0.24         0.67 o                         
   3  11  10         43.94         45.36         2.37 o                         
   4  11  10          0.02         -0.26         0.54 o                         
   5  11  10         19.04         18.44         2.48 o                         
   6  11  10          0.29          0.22         0.63 o                         
   7  11  10         17.38         17.85         1.70 o                         
   8  11  10         12.13         14.65         1.44 o                         
   4  12  10         27.75         30.30         1.58 o                         
   5  12  10         76.97         90.76         3.79 o                         
   6  12  10         36.96         42.75         2.03 o                         
  -2  -8  11          0.47          0.16         0.54 o                         
  -1  -8  11         10.46          9.08         1.31 o                         
   0  -8  11          0.02         -0.74         0.74 o                         
   1  -8  11          1.17          0.39         0.74 o                         
   2  -8  11          0.10          0.13         1.18 o                         
   3  -8  11         23.37         28.45         1.45 o                         
  -3  -7  11          6.53          6.99         0.80 o                         
  -2  -7  11          0.04         -0.44         0.63 o                         
  -1  -7  11          4.40          4.11         0.69 o                         
   0  -7  11         29.85         34.43         1.75 o                         
   1  -7  11          1.18          0.65         0.74 o                         
   2  -7  11          4.24          3.07         0.82 o                         
   3  -7  11          7.35          8.52         0.85 o                         
   4  -7  11         38.86         40.00         1.61 o                         
   5  -7  11          0.40          0.44         0.50 o                         
  -4  -6  11         53.07         64.62         1.84 o                         
  -3  -6  11          0.03          0.70         0.60 o                         
  -2  -6  11         40.41         47.59         1.54 o                         
  -1  -6  11          8.36          7.59         0.74 o                         
   0  -6  11          1.82          2.04         0.54 o                         
   1  -6  11          0.02          0.13         0.74 o                         
   2  -6  11          5.83          5.23         0.87 o                         
   3  -6  11          9.25          7.39         0.85 o                         
   4  -6  11          0.20         -0.44         0.53 o                         
   5  -6  11         42.63         43.28         1.40 o                         
   6  -6  11          0.47          0.27         0.46 o                         
  -5  -5  11         15.95         15.69         2.09 o                         
  -4  -5  11         89.46        104.44         2.30 o                         
  -3  -5  11          0.34          0.63         0.54 o                         
  -2  -5  11         25.19         27.61         1.26 o                         
  -1  -5  11          2.65          3.12         0.57 o                         
   0  -5  11          7.17          5.30         0.58 o                         
   1  -5  11         76.87         86.73         2.57 o                         
   2  -5  11          1.25          2.22         0.74 o                         
   3  -5  11         76.13         81.67         1.64 o                         
   4  -5  11          3.19          2.77         0.50 o                         
   5  -5  11         59.30         62.36         1.43 o                         
   6  -5  11          0.72          0.41         0.44 o                         
   7  -5  11         14.29         17.41         1.00 o                         
  -5  -4  11          1.39          1.51         0.64 o                         
  -4  -4  11          8.82         10.83         1.20 o                         
  -3  -4  11         81.24         90.36         2.08 o                         
  -2  -4  11         22.63         22.76         1.66 o                         
  -1  -4  11          2.13          2.27         0.60 o                         
   0  -4  11         40.86         34.08         1.34 o                         
   1  -4  11          3.97          3.22         0.54 o                         
   2  -4  11         98.94         95.97         1.55 o                         
   3  -4  11         12.41          9.21         0.72 o                         
   4  -4  11          2.86          3.20         0.48 o                         
   5  -4  11         61.42         66.49         2.04 o                         
   6  -4  11        155.83        162.58         2.49 o                         
   7  -4  11         65.85         69.14         1.57 o                         
   8  -4  11         41.43         42.08         3.02 o                         
  -5  -3  11         59.82         77.36         1.99 o                         
  -4  -3  11          0.78         -0.52         0.60 o                         
  -3  -3  11          2.74          3.15         0.64 o                         
  -2  -3  11         20.84         18.82         1.48 o                         
  -1  -3  11         17.63         15.93         1.41 o                         
   0  -3  11         64.02         60.06         1.65 o                         
   1  -3  11          4.75          6.00         0.55 o                         
   2  -3  11          7.05          6.02         0.50 o                         
   3  -3  11          0.02         -0.32         0.34 o                         
   4  -3  11         74.45         68.57         1.81 o                         
   5  -3  11          0.14         -0.34         0.34 o                         
   6  -3  11         10.68         10.29         0.82 o                         
   7  -3  11          0.34         -0.36         0.36 o                         
   8  -3  11         38.20         40.18         1.61 o                         
   9  -3  11          2.47          3.25         0.77 o                         
  -5  -2  11         21.22         25.12         1.60 o                         
  -4  -2  11         28.13         31.40         1.66 o                         
  -3  -2  11         29.00         29.67         1.40 o                         
  -2  -2  11          0.19         -0.17         0.49 o                         
  -1  -2  11         13.54         12.91         0.91 o                         
   0  -2  11          2.44          3.87         0.60 o                         
   1  -2  11          0.47          0.32         0.34 o                         
   2  -2  11          8.49          8.36         0.60 o                         
   3  -2  11         40.52         37.15         1.05 o                         
   4  -2  11         22.11         22.91         0.93 o                         
   5  -2  11         29.92         21.77         0.86 o                         
   6  -2  11         55.44         52.99         1.26 o                         
   7  -2  11         12.94          9.92         0.73 o                         
   8  -2  11         18.48         17.45         1.34 o                         
   9  -2  11          0.91          0.82         0.64 o                         
  -5  -1  11         17.83         19.12         1.25 o                         
  -4  -1  11         53.65         59.28         1.84 o                         
  -3  -1  11         12.84         11.25         0.91 o                         
  -2  -1  11         38.78         37.76         1.40 o                         
  -1  -1  11          0.55          1.47         0.49 o                         
   0  -1  11        136.59        116.98         1.89 o                         
   1  -1  11        218.00        223.48         2.86 o                         
   2  -1  11         40.15         29.05         0.93 o                         
   3  -1  11        169.92        184.57         2.43 o                         
   4  -1  11         33.35         33.95         0.96 o                         
   5  -1  11         19.05         20.80         0.86 o                         
   6  -1  11         74.31         76.61         1.50 o                         
   7  -1  11          1.32          1.54         0.46 o                         
   8  -1  11          1.44          0.97         0.66 o                         
   9  -1  11         18.57         18.25         1.34 o                         
  10  -1  11         26.00         26.22         1.49 o                         
  -5   0  11         15.42         15.51         1.19 o                         
  -4   0  11          7.49          6.97         0.85 o                         
  -3   0  11         50.29         50.97         1.65 o                         
  -2   0  11          4.46          4.29         0.69 o                         
  -1   0  11        106.94        102.83         2.40 o                         
   0   0  11         11.88         11.28         0.83 o                         
   1   0  11         70.81         62.27         2.15 o                         
   2   0  11          0.06          0.39         0.39 o                         
   3   0  11         86.29         75.91         2.08 o                         
   4   0  11          0.09          0.26         0.34 o                         
   5   0  11          3.09          3.84         0.44 o                         
   6   0  11        103.46         94.50         1.64 o                         
   7   0  11        216.41        223.35         2.88 o                         
   8   0  11          9.57          7.15         0.84 o                         
   9   0  11         54.09         52.72         1.83 o                         
  10   0  11         44.46         46.62         1.77 o                         
  -5   1  11          2.97          4.58         1.20 o                         
  -4   1  11          2.44          2.54         0.76 o                         
  -3   1  11          1.51          2.41         0.60 o                         
  -2   1  11         16.59         20.08         0.92 o                         
  -1   1  11         55.24         57.67         1.35 o                         
   0   1  11          0.98          2.44         0.48 o                         
   1   1  11          1.90          2.82         0.48 o                         
   2   1  11          0.01          0.20         0.39 o                         
   3   1  11          3.93          3.54         0.44 o                         
   4   1  11          5.24          4.28         0.48 o                         
   5   1  11         43.14         40.79         1.05 o                         
   6   1  11          8.06          7.90         0.60 o                         
   7   1  11         94.28         95.56         2.72 o                         
   8   1  11         24.13         25.25         1.23 o                         
   9   1  11         86.28         87.50         2.23 o                         
  10   1  11          0.88          1.41         0.69 o                         
  -5   2  11         18.29         17.73         1.37 o                         
  -4   2  11         70.95         77.32         1.99 o                         
  -3   2  11         29.00         27.43         1.43 o                         
  -2   2  11         24.39         22.77         0.98 o                         
  -1   2  11         51.20         44.53         1.22 o                         
   0   2  11         14.47         11.80         0.76 o                         
   1   2  11          1.52          2.37         0.44 o                         
   2   2  11          0.12         -0.20         0.38 o                         
   3   2  11          4.48          4.39         0.60 o                         
   4   2  11         13.97         17.21         0.83 o                         
   5   2  11         22.17         26.16         1.02 o                         
   6   2  11          0.81          1.63         0.33 o                         
   7   2  11        115.44        115.23         2.08 o                         
   8   2  11          0.79          0.90         0.49 o                         
   9   2  11          7.87         10.17         0.85 o                         
  10   2  11         48.94         46.77         1.66 o                         
  11   2  11          0.92          0.67         0.64 o                         
  -5   3  11         15.22         18.04         2.35 o                         
  -4   3  11         16.16         16.97         1.56 o                         
  -3   3  11        153.13        164.86         2.48 o                         
  -2   3  11         82.33         82.96         1.62 o                         
  -1   3  11        145.51        148.62         2.60 o                         
   0   3  11         26.41         26.58         1.00 o                         
   1   3  11          3.23          3.64         0.48 o                         
   2   3  11         68.92         67.05         1.40 o                         
   3   3  11          0.02          0.00         0.45 o                         
   4   3  11          1.16          1.11         0.39 o                         
   5   3  11         60.83         64.24         1.59 o                         
   6   3  11          2.09          3.99         0.44 o                         
   7   3  11         43.74         49.08         1.19 o                         
   8   3  11          2.30          4.22         0.64 o                         
   9   3  11         12.97         14.52         0.95 o                         
  10   3  11          0.58          1.07         0.54 o                         
  11   3  11         22.21         26.58         1.32 o                         
  -4   4  11          1.15          1.93         0.60 o                         
  -3   4  11         65.18         71.36         1.96 o                         
  -2   4  11          0.23          0.60         0.54 o                         
  -1   4  11         16.57         15.38         0.81 o                         
   0   4  11          2.00          1.34         0.45 o                         
   1   4  11         71.41         66.54         1.42 o                         
   2   4  11        181.18        170.75         2.42 o                         
   3   4  11         18.09         15.90         0.78 o                         
   4   4  11         54.01         47.88         1.18 o                         
   5   4  11        107.34        105.72         1.73 o                         
   6   4  11         38.42         37.20         1.40 o                         
   7   4  11         14.58         14.34         0.77 o                         
   8   4  11          1.27          1.05         0.42 o                         
   9   4  11          0.37          0.40         0.48 o                         
  10   4  11          2.24          1.28         0.54 o                         
  11   4  11         13.15         13.39         1.04 o                         
  -4   5  11         24.44         31.07         1.49 o                         
  -3   5  11          6.20          4.34         0.76 o                         
  -2   5  11        135.20        154.32         3.04 o                         
  -1   5  11         59.55         63.21         1.80 o                         
   0   5  11         53.64         53.10         1.65 o                         
   1   5  11         96.48        102.39         1.77 o                         
   2   5  11        170.44        162.75         2.34 o                         
   3   5  11         45.56         45.17         1.21 o                         
   4   5  11          1.68          1.11         0.39 o                         
   5   5  11          2.82          2.06         0.42 o                         
   6   5  11         11.15          9.02         0.63 o                         
   7   5  11        150.42        164.42         2.81 o                         
   8   5  11         65.67         68.06         1.45 o                         
   9   5  11         69.54         76.25         1.55 o                         
  10   5  11         20.64         22.41         1.25 o                         
  11   5  11          0.90          0.70         0.60 o                         
  -3   6  11          7.72          9.58         0.92 o                         
  -2   6  11         11.52         10.65         1.00 o                         
  -1   6  11          2.84          2.55         0.69 o                         
   0   6  11        103.94        105.68         2.34 o                         
   1   6  11         90.71         87.96         2.10 o                         
   2   6  11          1.41          0.95         0.49 o                         
   3   6  11        277.91        273.57         3.36 o                         
   4   6  11         54.88         54.30         1.27 o                         
   5   6  11          0.02          0.52         0.34 o                         
   6   6  11         30.74         31.56         1.21 o                         
   7   6  11         63.36         60.02         1.61 o                         
   8   6  11        114.51        116.13         2.63 o                         
   9   6  11          9.45         13.09         0.77 o                         
  10   6  11         13.38         15.20         0.90 o                         
  11   6  11        206.97        222.96         5.22 o                         
  -2   7  11          2.76          3.25         0.82 o                         
  -1   7  11          2.72          3.49         0.75 o                         
   0   7  11         55.06         54.66         1.94 o                         
   1   7  11          6.74          5.65         1.57 o                         
   2   7  11        149.09        149.73         2.76 o                         
   3   7  11          0.06         -0.35         0.45 o                         
   4   7  11        130.89        129.90         2.46 o                         
   5   7  11         18.01         15.14         1.21 o                         
   6   7  11          7.48          7.35         0.75 o                         
   7   7  11          7.44          8.83         0.75 o                         
   8   7  11         24.17         19.64         1.18 o                         
   9   7  11          0.64         -0.10         0.42 o                         
  10   7  11         39.26         34.92         1.17 o                         
  11   7  11          0.92          0.92         0.92 o                         
  -2   8  11         74.46         77.18         3.27 o                         
  -1   8  11         83.41         88.23         2.75 o                         
   0   8  11         52.36         54.55         2.63 o                         
   1   8  11        127.58        124.63         2.75 o                         
   2   8  11          3.52          3.88         0.98 o                         
   3   8  11          0.12          0.13         0.55 o                         
   4   8  11         10.50          9.46         0.80 o                         
   5   8  11          2.89          2.66         0.54 o                         
   6   8  11          6.19          7.45         0.92 o                         
   7   8  11         38.27         36.26         1.36 o                         
   8   8  11          1.76          2.44         0.60 o                         
   9   8  11          0.34         -0.12         0.42 o                         
  10   8  11          4.68          6.59         0.68 o                         
   0   9  11         87.71         89.89         2.44 o                         
   1   9  11          6.95          6.76         0.91 o                         
   2   9  11         45.63         43.88         1.71 o                         
   3   9  11          0.00         -0.29         0.49 o                         
   4   9  11         25.59         26.55         1.34 o                         
   5   9  11         51.60         54.94         1.66 o                         
   6   9  11         14.39         16.58         1.31 o                         
   7   9  11          0.53          1.18         0.74 o                         
   8   9  11         45.37         45.38         1.85 o                         
   9   9  11         38.47         41.29         1.51 o                         
  10   9  11         55.89         60.30         1.68 o                         
   1  10  11         11.17         12.12         1.69 o                         
   2  10  11         16.29         14.53         1.63 o                         
   3  10  11          0.25          0.43         0.57 o                         
   4  10  11          0.16          0.52         0.64 o                         
   5  10  11         14.48         12.61         1.19 o                         
   6  10  11         24.94         25.12         1.57 o                         
   7  10  11          9.60          9.42         1.11 o                         
   8  10  11         27.71         23.99         1.56 o                         
   9  10  11         19.38         18.96         2.22 o                         
   3  11  11          3.87          3.07         0.75 o                         
   4  11  11         18.28         22.26         1.34 o                         
   5  11  11         58.26         65.64         3.01 o                         
   6  11  11         13.76         14.17         2.09 o                         
   7  11  11         46.04         43.43         2.03 o                         
  -1  -7  12          5.52          5.55         0.72 o                         
   0  -7  12         20.52         19.76         1.66 o                         
   1  -7  12         58.14         63.46         2.38 o                         
   2  -7  12          1.99          0.65         0.74 o                         
   3  -7  12         16.15         15.25         1.38 o                         
  -2  -6  12          2.34          2.19         0.72 o                         
  -1  -6  12          2.46          2.10         0.57 o                         
   0  -6  12         26.24         35.99         1.83 o                         
   1  -6  12         19.65         21.71         1.66 o                         
   2  -6  12         46.30         50.67         2.12 o                         
   3  -6  12          1.69          1.28         0.82 o                         
   4  -6  12          0.81         -0.45         0.63 o                         
   5  -6  12          1.13          0.96         0.57 o                         
  -3  -5  12         15.52         21.00         1.71 o                         
  -2  -5  12         54.68         63.69         1.77 o                         
  -1  -5  12          1.36          1.12         0.54 o                         
   0  -5  12         19.25         21.96         1.14 o                         
   1  -5  12          1.12          0.92         0.54 o                         
   2  -5  12          0.46          1.18         0.74 o                         
   3  -5  12          0.13          0.52         0.74 o                         
   4  -5  12          5.92          4.94         0.67 o                         
   5  -5  12         17.62         16.35         1.06 o                         
   6  -5  12         39.63         38.34         1.32 o                         
  -4  -4  12          0.14         -0.76         0.76 o                         
  -3  -4  12          3.95          3.46         0.72 o                         
  -2  -4  12         36.00         40.14         2.03 o                         
  -1  -4  12          0.55          0.70         0.60 o                         
   0  -4  12          0.08         -0.45         0.45 o                         
   1  -4  12          0.01         -0.18         0.54 o                         
   2  -4  12         23.45         26.33         2.09 o                         
   3  -4  12         17.34         18.29         1.54 o                         
   4  -4  12          5.72          5.22         0.64 o                         
   5  -4  12          0.04         -0.45         0.45 o                         
   6  -4  12         10.33          9.10         0.83 o                         
   7  -4  12         32.22         35.98         1.23 o                         
  -4  -3  12         48.85         57.80         1.95 o                         
  -3  -3  12          0.10         -0.60         0.60 o                         
  -2  -3  12          0.61         -0.17         0.60 o                         
  -1  -3  12          0.30          0.17         0.60 o                         
   0  -3  12         41.09         47.33         1.61 o                         
   1  -3  12         33.33         33.73         1.36 o                         
   2  -3  12          4.61          3.56         0.48 o                         
   3  -3  12         39.22         38.14         1.29 o                         
   4  -3  12          1.32          0.24         0.40 o                         
   5  -3  12          1.58          0.45         0.49 o                         
   6  -3  12         22.59         22.48         1.16 o                         
   7  -3  12         11.09         11.69         0.77 o                         
   8  -3  12          6.57          5.91         0.79 o                         
  -4  -2  12         16.87         22.76         2.16 o                         
  -3  -2  12          2.50          2.29         0.69 o                         
  -2  -2  12          0.34         -0.54         0.54 o                         
  -1  -2  12          0.46          0.26         0.54 o                         
   0  -2  12          0.15         -0.38         0.49 o                         
   1  -2  12        109.40        108.09         2.25 o                         
   2  -2  12          4.49          5.05         0.51 o                         
   3  -2  12        148.61        157.73         2.74 o                         
   4  -2  12        167.25        175.36         2.82 o                         
   5  -2  12        173.26        185.21         2.91 o                         
   6  -2  12         41.95         44.59         1.34 o                         
   7  -2  12          0.03         -0.36         0.36 o                         
   8  -2  12          1.90          1.99         0.69 o                         
   9  -2  12         12.92         14.67         1.47 o                         
  -4  -1  12         15.13         15.96         1.15 o                         
  -3  -1  12          4.11          3.67         0.80 o                         
  -2  -1  12         72.84         73.50         2.01 o                         
  -1  -1  12          6.10          6.16         0.75 o                         
   0  -1  12          8.15          8.58         0.80 o                         
   1  -1  12         23.83         20.84         0.98 o                         
   2  -1  12         95.97         98.51         1.75 o                         
   3  -1  12          4.54          4.37         0.50 o                         
   4  -1  12         28.15         28.84         1.00 o                         
   5  -1  12          2.08          2.20         0.77 o                         
   6  -1  12         81.20         78.58         1.74 o                         
   7  -1  12          2.04          1.71         0.51 o                         
   8  -1  12         20.85         20.02         3.12 o                         
   9  -1  12          1.77          1.93         0.69 o                         
  -4   0  12          2.00          1.59         0.69 o                         
  -3   0  12         30.62         37.27         1.94 o                         
  -2   0  12          3.44          5.53         0.93 o                         
  -1   0  12          0.00          1.33         0.73 o                         
   0   0  12          0.09         -0.34         0.34 o                         
   1   0  12         20.08         23.05         0.98 o                         
   2   0  12          2.75          2.09         0.48 o                         
   3   0  12         85.85         80.55         1.58 o                         
   4   0  12         37.88         43.95         1.19 o                         
   5   0  12          2.74          1.99         0.42 o                         
   6   0  12         74.25         79.99         1.74 o                         
   7   0  12        140.27        143.74         2.44 o                         
   8   0  12         14.73         15.69         1.08 o                         
   9   0  12          5.26          5.40         0.76 o                         
  10   0  12         10.86         12.55         1.11 o                         
  -4   1  12          1.92          2.39         0.72 o                         
  -3   1  12          4.60          6.59         0.85 o                         
  -2   1  12          3.43          4.54         0.69 o                         
  -1   1  12          6.20          7.31         0.63 o                         
   0   1  12          4.58          4.26         0.52 o                         
   1   1  12         71.04         72.82         1.51 o                         
   2   1  12          0.57          0.45         0.40 o                         
   3   1  12         84.76         89.30         1.69 o                         
   4   1  12         13.44         13.48         0.71 o                         
   5   1  12         36.44         32.62         1.00 o                         
   6   1  12          1.10          1.72         0.44 o                         
   7   1  12         61.16         60.07         1.56 o                         
   8   1  12         19.94         19.15         2.29 o                         
   9   1  12         33.21         35.10         1.71 o                         
  10   1  12         49.37         52.40         2.19 o                         
  -4   2  12         14.44         13.21         1.14 o                         
  -3   2  12         20.21         17.53         1.19 o                         
  -2   2  12          8.13          8.08         0.66 o                         
  -1   2  12        195.33        197.09         2.81 o                         
   0   2  12          1.00          0.28         0.38 o                         
   1   2  12          2.59          2.15         0.48 o                         
   2   2  12          5.83          7.07         0.61 o                         
   3   2  12        172.95        164.50         2.41 o                         
   4   2  12         30.16         30.66         1.07 o                         
   5   2  12         66.52         66.12         1.43 o                         
   6   2  12          1.28          1.78         0.42 o                         
   7   2  12         34.28         38.49         1.44 o                         
   8   2  12         11.16         11.62         1.18 o                         
   9   2  12          3.78          2.97         0.64 o                         
  10   2  12         10.70         11.59         1.07 o                         
  -4   3  12          0.01          0.52         0.92 o                         
  -3   3  12          3.80          5.28         1.11 o                         
  -2   3  12          3.10          2.37         0.68 o                         
  -1   3  12         16.89         16.25         0.86 o                         
   0   3  12          6.94          5.55         0.58 o                         
   1   3  12         40.58         38.54         1.17 o                         
   2   3  12         54.38         51.23         1.30 o                         
   3   3  12         29.60         28.93         1.05 o                         
   4   3  12          7.60          6.15         0.58 o                         
   5   3  12          4.85          5.36         0.60 o                         
   6   3  12         70.42         70.92         1.45 o                         
   7   3  12         25.92         23.34         1.15 o                         
   8   3  12          0.69          1.16         1.05 o
[truncated: 34,345 more chars]
